# Supplementary material for: Assessing Chemical-Induced Liver Injury In Vivo From In Vitro Gene Expression Data in the Rat: The Case of Thioacetamide Toxicity
Source: Front Genet. 2019 Nov 26;10:1233. doi: 10.3389/fgene.2019.01233 (PMC6901980; doi:10.3389/fgene.2019.01233)
Supplement: Supplementary file 2 [file Table_1.xlsx]

## Sheet: Title page
Supplemental Material: Prediction of chemical-induced liver injury in vivo from in vitro gene expression data in the rat: the case of thioacetamide toxicity
Patric Schyman1,2#*, Richard L. Printz3#, Shanea K. Estes3, Tracy P. O’Brien3, Masakazu Shiota3*, and Anders Wallqvist1
1DoD Biotechnology High Performance Computing Software Applications Institute, Telemedicine and Advanced Technology Research Center, U.S. Army Medical Research and Development Command, Fort Detrick, MD, USA
2The Henry M. Jackson Foundation for the Advancement of Military Medicine Inc. (HJF), Bethesda, MD, USA
3Department of Molecular Physiology and Biophysics, Vanderbilt University School of Medicine, Nashville, TN, USA

## Sheet: Table S1
Table S1. KEGG pathways significantly activated (p-value < 0.01) in vivo and in vitro, 24 h after high-dose thioacetamide/thioacetamide-S-oxide exposure.
	Liver high dose 24h		Kidney high dose 24h
KEGG pathway (p-value < 0.01)	In Vivo	In Vitro	In Vivo	In Vitro
AMINOACYL TRNA BIOSYNTHESIS				<0.001
ANTIGEN PROCESSING AND PRESENTATION				<0.001
ARRHYTHMOGENIC RIGHT VENTRICULAR CARDIOMYOPATHY ARVC				0.001
AXON GUIDANCE				<0.001
CALCIUM SIGNALING PATHWAY				0.001
CARDIAC MUSCLE CONTRACTION	<0.001	<0.001	<0.001	0.005
CELL CYCLE				<0.001
CIRCADIAN RHYTHM MAMMAL				0.009
COMPLEMENT AND COAGULATION CASCADES		0.008		0.008
DILATED CARDIOMYOPATHY				<0.001
DNA REPLICATION				0.002
DRUG METABOLISM CYTOCHROME P450	0.007			<0.001
ECM RECEPTOR INTERACTION				<0.001
ENDOCYTOSIS				<0.001
FOCAL ADHESION				<0.001
FRUCTOSE AND MANNOSE METABOLISM				<0.001
GAP JUNCTION				0.002
GLUTATHIONE METABOLISM	0.004			<0.001
GLYOXYLATE AND DICARBOXYLATE METABOLISM			0.008
HEDGEHOG SIGNALING PATHWAY				<0.001
HYPERTROPHIC CARDIOMYOPATHY HCM				<0.001
LEUKOCYTE TRANSENDOTHELIAL MIGRATION				0.005
LINOLEIC ACID METABOLISM	0.002			<0.001
LYSOSOME				0.004
MELANOGENESIS				0.001
METABOLISM OF XENOBIOTICS BY CYTOCHROME P450	0.007			<0.001
NATURAL KILLER CELL MEDIATED CYTOTOXICITY				0.003
NOD LIKE RECEPTOR SIGNALING PATHWAY				0.003
OOCYTE MEIOSIS				0.007
OXIDATIVE PHOSPHORYLATION	<0.001	0.001	<0.001	0.005
PPAR SIGNALING PATHWAY	0.006
PROPANOATE METABOLISM				0.003
REGULATION OF ACTIN CYTOSKELETON				<0.001
RETINOL METABOLISM	0.007
RIBOSOME	<0.001		0.003
RIG I LIKE RECEPTOR SIGNALING PATHWAY				<0.001
STEROID BIOSYNTHESIS				<0.001
STEROID HORMONE BIOSYNTHESIS	0.006
SULFUR METABOLISM	0.005
TAURINE AND HYPOTAURINE METABOLISM			0.004
TERPENOID BACKBONE BIOSYNTHESIS				<0.001
TGF BETA SIGNALING PATHWAY				0.001
WNT SIGNALING PATHWAY				0.009

## Sheet: Table S2-S5
Table S2. Activation of liver injury modules in vivo from rat liver tissue after exposure to thioacetamide.
In vivo Liver
Low Dose									High Dose
8 h				24 h					8 h				24 h
Module	Fisher's	z-score	p-value	Module	Fisher's	z-score	p-value		Module	Fisher's	z-score	p-value	Module	Fisher's	z-score	p-value
Cytoplasmic alteration	9.24e-10	0.812	0.194	Cytoplasmic alteration	1.71e-10	0.179	0.398		Cytoplasmic alteration	6.76e-11	1.123	0.128	Cytoplasmic alteration	2.03e-18	-0.489	0.663
Nuclear alteration	3.26e-124	5.563	<0.001	Nuclear alteration	3.73e-66	4.052	<0.001		Nuclear alteration	7.78e-76	2.37	0.011	Nuclear alteration	1.47e-166	5.039	<0.001
Anisonucleosis	1.18e-36	3.362	0.004	Anisonucleosis	4.11e-94	14.689	<0.001		Anisonucleosis	2.27e-34	3.653	0.001	Anisonucleosis	5.91e-128	9.106	<0.001
Cellular infiltration	8.11e-31	5.18	<0.001	Cellular infiltration	5.22e-39	14.153	<0.001		Cellular infiltration	9.68e-35	6.791	<0.001	Cellular infiltration	7.88e-66	14.931	<0.001
Fibrosis	3.7e-15	1.062	0.149	Fibrosis	2.34e-46	11.146	<0.001		Fibrosis	4.07e-26	3.146	0.003	Fibrosis	7.38e-85	11.954	<0.001
Cellular foci	3.07e-14	1.836	0.049	Cellular foci	9.68e-29	8.999	<0.001		Cellular foci	5.21e-22	3.807	<0.001	Cellular foci	7.6e-59	9.996	<0.001
Granular degeneration	0.00024	-0.815	0.798	Granular degeneration	7.7e-10	1.363	0.1		Granular degeneration	1.3e-06	0.247	0.375	Granular degeneration	1.96e-07	-0.925	0.813
Hematopoiesis	2.86e-13	1.513	0.072	Hematopoiesis	1.03e-12	2.866	0.009		Hematopoiesis	2.55e-12	2.334	0.017	Hematopoiesis	1.02e-28	3.44	0.001
Bile duct proliferation	1.86e-13	3.223	0.003	Bile duct proliferation	7.74e-07	3.618	<0.001		Bile duct proliferation	3.61e-14	3.094	0.007	Bile duct proliferation	1.41e-23	4.761	<0.001
Oval cell proliferation	5.78e-100	8.513	<0.001	Oval cell proliferation	1.61e-113	9.556	<0.001		Oval cell proliferation	3.18e-90	4.592	<0.001	Oval cell proliferation	1.21e-204	7.961	<0.001
Single cell necrosis	1.32e-28	6.693	<0.001	Single cell necrosis	7.73e-11	4.593	<0.001		Single cell necrosis	3.47e-24	5.958	<0.001	Single cell necrosis	3.7e-26	6.474	<0.001
Table S3. Activation of kidney injury modules in vivo from rat kidney tissue after exposure to thioacetamide.
In vivo Kidney
Low Dose									High Dose
8 h				24 h					8 h				24 h
Module	Fisher's	z-score	p-value	Module	Fisher's	z-score	p-value		Module	Fisher's	z-score	p-value	Module	Fisher's	z-score	p-value
Hyaline cast	0.837	-1.951	0.988	Hyaline cast	0.78	-0.45	0.655		Hyaline cast	4.97e-07	0.635	0.238	Hyaline cast	1.65e-12	6.415	<0.001
Cellular infiltration	0.0175	-1.824	0.978	Cellular infiltration	0.0928	0.743	0.228		Cellular infiltration	2.24e-08	1.746	0.049	Cellular infiltration	7.91e-32	11.221	<0.001
Degeneration	1.48e-05	0.238	0.398	Degeneration	0.076	0.919	0.188		Degeneration	5.54e-18	1.476	0.068	Degeneration	3.79e-57	11.195	<0.001
Dilatation	0.272	0.645	0.216	Dilatation	0.673	1.637	0.067		Dilatation	0.063	-0.669	0.744	Dilatation	3.94e-05	6.384	<0.001
Fibrosis	1	-3.694	1	Fibrosis	0.968	-2.994	1		Fibrosis	8.86e-21	-0.898	0.815	Fibrosis	3.14e-25	1.515	0.074
Hypertrophy	0.943	-2.099	0.992	Hypertrophy	0.511	-1.047	0.854		Hypertrophy	2.51e-05	0.207	0.386	Hypertrophy	0.559	-1.73	0.976
Inclusion body intracytoplasmic	0.507	-2.443	0.993	Inclusion body intracytoplasmic	0.818	-2.727	1		Inclusion body intracytoplasmic	5.97e-10	-0.301	0.592	Inclusion body intracytoplasmic	1.92e-09	-0.109	0.519
Necrosis	8.79e-14	5.225	<0.001	Necrosis	0.0233	2.59	0.012		Necrosis	1.83e-21	7.273	<0.001	Necrosis	8.79e-34	15.331	<0.001
Table S4. Activation of liver injury modules in vitro from rat hepatocytes after exposure to the thioacetamide metabolite, thioacetamide-S-oxide.
In vitro Liver
9 h									24 h
Low dose				High dose					Low dose				High dose
Module	Fisher's	z-score	p-value	Module	Fisher's	z-score	p-value		Module	Fisher's	z-score	p-value	Module	Fisher's	z-score	p-value
Cytoplasmic alteration	0.758	-2.168	0.992	Cytoplasmic alteration	0.248	-2.184	0.997		Cytoplasmic alteration	6.98e-10	-1.617	0.958	Cytoplasmic alteration	9.74e-07	-1.648	0.972
Nuclear alteration	0.941	-4.542	1	Nuclear alteration	1.34e-14	-0.907	0.807		Nuclear alteration	3.21e-112	0.223	0.401	Nuclear alteration	2.39e-59	0.133	0.427
Anisonucleosis	0.226	-1.296	0.902	Anisonucleosis	2.61e-09	0.29	0.369		Anisonucleosis	2.27e-86	5.629	<0.001	Anisonucleosis	1.6e-68	6.931	<0.001
Cellular infiltration	0.772	-2.236	0.997	Cellular infiltration	0.0888	-2.059	0.989		Cellular infiltration	5e-33	3.305	0.003	Cellular infiltration	2.25e-30	3.555	<0.001
Fibrosis	0.588	-1.797	0.981	Fibrosis	5.32e-05	-0.891	0.817		Fibrosis	5.17e-55	6.432	<0.001	Fibrosis	1.57e-44	6.48	<0.001
Cellular foci	0.841	-2.276	0.997	Cellular foci	0.000241	-1.05	0.857		Cellular foci	1.82e-49	5.151	<0.001	Cellular foci	1.81e-45	6.147	<0.001
Granular degeneration	0.672	-1.505	0.956	Granular degeneration	0.0226	-0.679	0.737		Granular degeneration	9.96e-07	-1.586	0.96	Granular degeneration	0.147	-1.869	0.984
Hematopoiesis	0.387	-0.364	0.637	Hematopoiesis	0.000104	0.983	0.164		Hematopoiesis	1.26e-12	0.004	0.463	Hematopoiesis	5.98e-08	-0.175	0.554
Bile duct proliferation	0.849	-1.824	0.981	Bile duct proliferation	0.525	-2.055	0.989		Bile duct proliferation	2.86e-28	3.383	0.003	Bile duct proliferation	1.3e-21	3.712	0.001
Oval cell proliferation	0.000704	-3.75	1	Oval cell proliferation	4.12e-31	-1.38	0.921		Oval cell proliferation	1.04e-142	2.191	0.019	Oval cell proliferation	2.17e-85	1.159	0.137
Single cell necrosis	0.887	-2.423	0.998	Single cell necrosis	9.49e-05	0.09	0.447		Single cell necrosis	9.18e-28	2.373	0.015	Single cell necrosis	3.74e-16	1.041	0.145
Table S5. Activation of kidney injury modules in vitro from renal tube epithelial cells after exposure to thioacetamide metabolite, thiacetamide-S-oxide.
In vitro Kidney
9 h									24 h
Low dose				High dose					Low dose				High dose
Module	Fisher's	z-score	p-value	Module	Fisher's	z-score	p-value		Module	Fisher's	z-score	p-value	Module	Fisher's	z-score	p-value
Hyaline cast	2.73e-10	-0.223	0.539	Hyaline cast	1.83e-14	-0.581	0.691		Hyaline cast	0.119	-1.326	0.918	Hyaline cast	7.89e-09	-0.491	0.653
Cellular infiltration	5.01e-09	1.279	0.094	Cellular infiltration	3.42e-18	0.409	0.327		Cellular infiltration	0.0443	-1.077	0.863	Cellular infiltration	3.41e-16	1.92	0.037
Degeneration	3.83e-13	0.987	0.164	Degeneration	4.61e-44	1.229	0.11		Degeneration	0.0229	-1.821	0.972	Degeneration	1.39e-15	-1.196	0.884
Dilatation	2.33e-06	0.824	0.178	Dilatation	3.48e-09	1.127	0.127		Dilatation	0.584	-1.113	0.888	Dilatation	0.000144	0.071	0.439
Fibrosis	2.47e-38	3.276	<0.001	Fibrosis	1.46e-73	1.092	0.141		Fibrosis	0.00032	-0.26	0.584	Fibrosis	8.45e-31	1.125	0.127
Hypertrophy	0.00124	1.686	0.053	Hypertrophy	2.93e-09	1.848	0.051		Hypertrophy	0.129	1.579	0.056	Hypertrophy	1.66e-06	0.953	0.165
Intracytoplasmic inclusion body	6.83e-08	-0.016	0.465	Intracytoplasmic inclusion body	1.87e-18	0.245	0.387		Intracytoplasmic inclusion body	0.00254	-0.216	0.571	Intracytoplasmic inclusion body	6.4e-12	1.056	0.153
Necrosis	2.6e-07	-0.648	0.737	Necrosis	2.63e-19	1.322	0.1		Necrosis	0.113	-1.242	0.908	Necrosis	2.09e-09	0.459	0.305

## Sheet: Table S6
Table S6. Liver Tox Screen: Activation of liver injury modules in vitro and in vivo in rat hepatocytes after exposure to high- and low-risk liver toxicants. Highlighted fields indicate significant activation of the Fibrosis module (p-value < 0.01).
Gene expression from TG-GATES rat liver in vitro												Gene expression from DRUGMATRIX rat liver in vivo
Liver tox: carbon tetrachloride												Liver tox: carbon tetrachloride
TG-GATES rat liver in vitro	carbontetrachloride_2_Low	carbontetrachloride_2_Middle	carbontetrachloride_8_High	carbontetrachloride_8_Low	carbontetrachloride_8_Middle	carbontetrachloride_24_Low	carbontetrachloride_24_Middle	max z-score				DRUGMATRIX rat liver in vivo	CARBON.TETRACHLORIDE.400.mg.kg.1.d.CORN.OIL.100...ORAL.GAVAGE	CARBON.TETRACHLORIDE.400.mg.kg.3.d.CORN.OIL.100...ORAL.GAVAGE	CARBON.TETRACHLORIDE.400.mg.kg.7.d.CORN.OIL.100...ORAL.GAVAGE	CARBON.TETRACHLORIDE.400.mg.kg..25.d.CORN.OIL.100...ORAL.GAVAGE	max z-score
Liver: Fibrosis	-0.193	-0.039	4.521	0.659	2.872	-0.149	1.331	4.521				Liver: Anisonucleosis	11.953	6.091	6.365	1.221	11.953
Liver: Anisonucleosis	2.443	4.44	3.602	-2.603	-3.675	-1.128	-2.389	4.44				Liver: Fibrosis	5.05	11.087	10.614	0.649	11.087
Liver: Hematopoiesis	-1.652	-0.812	3.705	3.047	2.278	-1.55	-0.845	3.705				Liver: Cellular infiltration	6.155	9.199	10.522	1.415	10.522
Liver: Cellular foci	0.548	1.04	2.769	1.554	2.412	0.619	1.063	2.769				Liver: Cellular foci	4.837	7.474	8.206	-0.12	8.206
Liver: Cellular infiltration	1.151	1.568	1.829	-0.962	0.96	0.906	1.588	1.829				Liver: Single cell necrosis	2.933	3.541	5.899	1.627	5.899
Liver: Nuclear alteration	0.432	-0.182	-1.613	-1.196	-3.629	1.696	-1.097	1.696				Liver: Nuclear alteration	3.4	-1.123	1.447	1.575	3.4
Liver: Granular degeneration	-2.937	-1.462	-1.057	-0.916	-0.439	1.666	0.596	1.666				Liver: Hematopoiesis	2.186	-4.264	-0.86	0.427	2.186
Liver: Single cell necrosis	0.242	0.438	-0.949	-1.986	-2.595	1.34	-1.72	1.34				Liver: Oval cell proliferation	1.624	-1.502	0.678	0.715	1.624
Liver: Cytoplasmic alteration	0.981	0.694	-0.02	-0.441	-1.436	0.177	-0.466	0.981				Liver: Granular degeneration	-0.334	-0.267	0.32	-0.819	0.32
Liver: Oval cell proliferation	0.763	0.035	-0.593	-2.096	-2.588	0.688	0.07	0.763				Liver: Cytoplasmic alteration	-0.357	-0.139	-1.746	-0.491	-0.139
Liver: Bile duct proliferation	-1.16	-1.43	0.55	0.705	0.347	0.292	-0.099	0.705				Liver: Bile duct proliferation	-1.24	-0.96	-0.273	-2.101	-0.273
Liver tox: lomustine												Liver tox: lomustine
TG-GATES rat liver in vitro	lomustine_2_High	lomustine_2_Low	lomustine_2_Middle	lomustine_8_High	lomustine_8_Low	lomustine_8_Middle	lomustine_24_High	lomustine_24_Low	lomustine_24_Middle	max z-score		DRUGMATRIX rat liver in vivo	LOMUSTINE.4.2.mg.kg.1.d.CORN.OIL.100...ORAL.GAVAGE	LOMUSTINE.4.2.mg.kg.3.d.CORN.OIL.100...ORAL.GAVAGE	LOMUSTINE.4.2.mg.kg.5.d.CORN.OIL.100...ORAL.GAVAGE	LOMUSTINE.4.2.mg.kg..25.d.CORN.OIL.100...ORAL.GAVAGE	LOMUSTINE.8.75.mg.kg.1.d.CORN.OIL.100...ORAL.GAVAGE	LOMUSTINE.8.75.mg.kg.3.d.CORN.OIL.100...ORAL.GAVAGE	LOMUSTINE.8.75.mg.kg.5.d.CORN.OIL.100...ORAL.GAVAGE	max z-score
Liver: Fibrosis	2.894	2.782	2.367	2.014	2.423	1.757	-2.366	1.13	-1.139	2.894		Liver: Fibrosis	2.292	-0.316	2.893	2.693	3.265	-0.04	10.233	10.233
Liver: Anisonucleosis	0.648	-0.462	-0.554	-1.946	0.959	-1.108	-0.207	2.353	0.782	2.353		Liver: Cellular infiltration	1.055	-0.199	1.855	0.778	1.663	0.912	8.287	8.287
Liver: Cellular infiltration	2.202	0.699	0.781	-0.375	-0.244	0.166	-0.414	1.256	-0.215	2.202		Liver: Cellular foci	2.192	-0.332	2.441	1.832	2.867	0.293	7.729	7.729
Liver: Granular degeneration	0.839	0.906	1.309	1.201	1.067	0.529	1.647	1.353	1.991	1.991		Liver: Single cell necrosis	0.677	-0.386	1.269	0.133	0.411	1.049	4.781	4.781
Liver: Oval cell proliferation	1.226	-1.386	-1.082	0.023	-0.041	0.685	1.902	0.507	0.318	1.902		Liver: Hematopoiesis	-2.65	-3.553	0.57	4.524	0.785	-5.612	-2.501	4.524
Liver: Bile duct proliferation	1.862	0.598	1.468	-0.23	0.922	-0.825	-0.891	1.257	0.502	1.862		Liver: Anisonucleosis	1.907	2.176	2.441	0.053	-1.485	2.284	-0.003	2.441
Liver: Hematopoiesis	0.952	0.901	1.249	1.716	0.91	1.255	-0.339	-0.618	1.238	1.716		Liver: Bile duct proliferation	2.151	-0.686	2.207	1.035	0.975	-0.886	1.905	2.207
Liver: Cellular foci	1.473	1.166	0.781	0.84	1.62	1.198	-1.705	0.651	-1.121	1.62		Liver: Oval cell proliferation	0.402	1.362	0.593	-0.285	-0.132	0.191	1.971	1.971
Liver: Cytoplasmic alteration	-0.854	-1.199	-0.596	-0.406	-1.15	-0.283	0.721	0.48	-0.24	0.721		Liver: Cytoplasmic alteration	-1.656	-0.514	1.031	1.32	-1.498	0.171	-0.376	1.32
Liver: Nuclear alteration	-0.158	-0.558	-0.799	-1.95	-2.174	-1.725	-1.463	0.139	-0.829	0.139		Liver: Granular degeneration	0.71	-1.769	0.304	-1.476	0.886	-0.755	-0.657	0.886
Liver: Single cell necrosis	-0.469	-1.086	-0.549	-2.219	-0.471	-1.013	-1.088	-0.189	-0.608	-0.189		Liver: Nuclear alteration	-1.283	0.39	-0.128	0.228	-0.079	-0.267	-0.61	0.39
Non-liver tox: naproxen												Non-liver tox: naproxen
TG-GATES rat liver in vitro	naproxen_2_Low	naproxen_2_Middle	naproxen_2_High	naproxen_8_Low	naproxen_8_Middle	naproxen_8_High	naproxen_24_Low	naproxen_24_Middle	naproxen_24_High	max z-score		DRUGMATRIX rat liver in vivo	NAPROXEN.10.mg.kg.3.d.CORN.OIL.100...ORAL.GAVAGE
Liver: Granular degeneration	0.073	1.548	-0.271	1.003	2.492	2.178	0.777	4.543	3.95	4.543		Liver: Nuclear alteration	0.268
Liver: Hematopoiesis	2.355	0.636	-0.091	-2.217	-2.409	-1.477	-0.892	0.636	-0.037	2.355		Liver: Cytoplasmic alteration	0.012
Liver: Cytoplasmic alteration	0.37	-1.003	0.064	0.796	1.683	1.368	0.673	1.943	1.44	1.943		Liver: Single cell necrosis	-0.259
Liver: Nuclear alteration	-1.425	-0.499	-1.236	1.909	1.26	0.334	-0.994	-0.689	-2.057	1.909		Liver: Oval cell proliferation	-0.511
Liver: Bile duct proliferation	1.247	1.68	-0.483	0.575	-1.108	-1.027	0.008	0.188	-2.437	1.68		Liver: Bile duct proliferation	-1.73
Liver: Anisonucleosis	-0.677	-1.903	-2.415	-0.387	-1.382	-2.474	1.453	-0.088	-1.29	1.453		Liver: Anisonucleosis	-2.072
Liver: Oval cell proliferation	-0.966	0.804	0.665	0.423	1.247	0.417	0.156	-0.449	0.748	1.247		Liver: Cellular foci	-2.417
Liver: Fibrosis	1.112	-0.4	-1.304	-1.401	-3.174	-3.481	-1.011	-2.159	-5.886	1.112		Liver: Cellular infiltration	-2.585
Liver: Single cell necrosis	-0.953	0.291	-1.986	0.907	0.134	-0.693	-0.593	-0.839	-1.731	0.907		Liver: Granular degeneration	-2.616
Liver: Cellular foci	0.76	-1.902	-2.319	-1.407	-2.479	-2.923	-1.54	-2.44	-5.578	0.76		Liver: Fibrosis	-2.851
Liver: Cellular infiltration	-0.118	0.093	-0.903	-0.278	-1.317	-1.812	-0.731	-2.142	-4.328	0.093		Liver: Hematopoiesis	-3.904
Non-liver tox: tamoxifen												Non-liver tox: tamoxifen
TG-GATES rat liver in vitro	tamoxifen_2_Low	tamoxifen_2_Middle	tamoxifen_2_High	tamoxifen_8_Low	tamoxifen_8_Middle	tamoxifen_8_High	tamoxifen_24_Low	tamoxifen_24_Middle	tamoxifen_24_High	max z-score		DRUGMATRIX rat liver in vivo	TAMOXIFEN.64.mg.kg.3.d.CORN.OIL.100...ORAL.GAVAGE	TAMOXIFEN.2.5.mg.kg.3.d.CORN.OIL.100...ORAL.GAVAGE	TAMOXIFEN.2.5.mg.kg.5.d.CORN.OIL.100...ORAL.GAVAGE	max z-score
Liver: Anisonucleosis	-3.395	-0.979	2.882	2.359	-0.245	-0.289	0.304	4.602	1.705	4.602		Liver: Anisonucleosis	-3.192	3.436	1.246	3.436
Liver: Hematopoiesis	-1.902	-1.131	1.404	1.169	1.428	2.69	2.002	0.334	2.516	2.69		Liver: Granular degeneration	-1.415	-0.28	1.82	1.82
Liver: Fibrosis	-1.78	-2.55	-1.125	0.454	0.747	1.757	0.748	1.839	0.664	1.839		Liver: Cytoplasmic alteration	1.06	1.078	-0.974	1.078
Liver: Cytoplasmic alteration	-1.84	-0.618	0.093	0.807	-0.174	-0.492	0.232	1.662	1.681	1.681		Liver: Nuclear alteration	-0.025	0.221	-1.986	0.221
Liver: Granular degeneration	-0.886	-1.064	0.301	-0.071	1.586	1.601	0.349	0.228	0.245	1.601		Liver: Single cell necrosis	-0.598	-0.401	0.109	0.109
Liver: Oval cell proliferation	0.661	1.418	-0.173	-0.844	-1.941	-1.996	-3.468	-0.962	-2.824	1.418		Liver: Fibrosis	-4.662	-2.081	-0.431	-0.431
Liver: Nuclear alteration	-0.635	0.164	-2.289	-1.767	-2.287	-2.83	-1.706	1.356	-1.037	1.356		Liver: Cellular foci	-4.364	-1.566	-0.511	-0.511
Liver: Cellular infiltration	-0.444	-1.252	-0.352	-0.123	-1.016	-0.341	-0.286	0.987	-1.018	0.987		Liver: Cellular infiltration	-3.926	-2.164	-0.744	-0.744
Liver: Cellular foci	-2.422	-2.265	-1.748	-0.13	0.351	0.765	0.243	0.788	0.272	0.788		Liver: Bile duct proliferation	-2.603	-0.913	-1.523	-0.913
Liver: Single cell necrosis	-0.914	-0.448	0.114	0.02	-0.33	-0.564	-0.923	-0.833	-1.599	0.114		Liver: Hematopoiesis	-6.903	-6.153	-0.994	-0.994
Liver: Bile duct proliferation	-3.081	-3.857	-4.57	-0.547	-0.678	-0.072	-1.358	-1.263	-2.012	-0.072		Liver: Oval cell proliferation	-1.356	-1.256	-1.039	-1.039

## Sheet: in vitro liver low dose 9h
Table S7. In vitro gene expression in liver 9h after low dose treatment.
Ensembl gene id (rat norvegicus)	p-value	q-valule	beta-value	DEGs
ENSRNOG00000006859	3.76313e-113	4.56994e-109	0.721166	1
ENSRNOG00000019422	4.0526e-108	2.46074e-104	0.963269	1
ENSRNOG00000032297	2.17845e-82	8.81838e-79	0.5835	1
ENSRNOG00000004874	8.20543e-67	2.49117e-63	-0.573903	1
ENSRNOG00000004351	4.4982e-66	1.09252e-62	-0.658586	1
ENSRNOG00000006302	1.75419e-65	3.55048e-62	-0.617229	1
ENSRNOG00000020970	3.03793e-64	5.27038e-61	-1.4339	1
ENSRNOG00000014597	1.53736e-51	2.33371e-48	-0.647429	1
ENSRNOG00000021201	7.14705e-49	9.64375e-46	1.39611	1
ENSRNOG00000004377	2.25615e-46	2.73986e-43	0.491137	1
ENSRNOG00000004400	8.28094e-43	9.14215e-40	-0.462587	1
ENSRNOG00000016690	1.79621e-42	1.81776e-39	0.440389	1
ENSRNOG00000008283	7.31548e-38	6.83379e-35	-0.43006	1
ENSRNOG00000007582	6.71325e-33	5.82326e-30	0.473964	1
ENSRNOG00000018233	1.56191e-31	1.26452e-28	-0.34252	0
ENSRNOG00000020904	1.51484e-30	1.14976e-27	-0.553105	1
ENSRNOG00000010881	2.73044e-29	1.85424e-26	0.337351	0
ENSRNOG00000016791	2.74838e-29	1.85424e-26	0.414693	1
ENSRNOG00000007793	1.06046e-27	6.778e-25	0.383941	0
ENSRNOG00000014066	2.38795e-27	1.44996e-24	-0.553583	1
ENSRNOG00000019824	5.74741e-27	3.32364e-24	0.352513	0
ENSRNOG00000009565	9.99798e-27	5.51888e-24	0.568272	1
ENSRNOG00000027002	1.18248e-25	6.24348e-23	0.473309	1
ENSRNOG00000002750	6.98622e-25	3.53503e-22	0.368638	0
ENSRNOG00000042838	7.69619e-25	3.7385e-22	0.444618	1
ENSRNOG00000017298	9.83618e-25	4.59425e-22	-0.341809	0
ENSRNOG00000023509	3.10293e-24	1.39563e-21	0.430996	1
ENSRNOG00000022256	5.03877e-24	2.18539e-21	0.717434	1
ENSRNOG00000015366	7.6553e-24	3.20572e-21	0.669888	1
ENSRNOG00000025930	9.47914e-24	3.83715e-21	-0.591457	1
ENSRNOG00000019202	1.30418e-23	5.10903e-21	0.328681	0
ENSRNOG00000007175	2.67178e-23	1.01394e-20	0.376977	0
ENSRNOG00000016968	3.88968e-23	1.4314e-20	-0.380185	0
ENSRNOG00000032660	5.50061e-23	1.96469e-20	-0.318514	0
ENSRNOG00000002728	2.42621e-22	8.41827e-20	0.35052	0
ENSRNOG00000007060	6.21063e-22	2.09505e-19	0.287063	0
ENSRNOG00000002643	1.57661e-21	5.17469e-19	-0.28665	0
ENSRNOG00000018736	8.0423e-21	2.57015e-18	0.391797	0
ENSRNOG00000012123	9.18276e-21	2.85937e-18	-0.296226	0
ENSRNOG00000001232	1.16714e-20	3.54344e-18	-0.417489	1
ENSRNOG00000013541	1.23315e-20	3.65252e-18	0.276469	0
ENSRNOG00000017309	1.70402e-20	4.92707e-18	0.365562	0
ENSRNOG00000010643	2.25846e-20	6.37831e-18	-0.743567	1
ENSRNOG00000005932	2.67946e-20	7.3953e-18	-0.375629	0
ENSRNOG00000001277	4.24947e-20	1.14679e-17	0.28626	0
ENSRNOG00000022719	1.11698e-19	2.94882e-17	0.278461	0
ENSRNOG00000021691	2.09701e-19	5.41831e-17	-0.302309	0
ENSRNOG00000002802	2.83088e-19	7.01595e-17	0.298269	0
ENSRNOG00000026913	2.82077e-19	7.01595e-17	-0.465901	1
ENSRNOG00000016552	3.64683e-19	8.85742e-17	0.513433	1
ENSRNOG00000009891	4.5804e-19	1.09067e-16	0.393516	0
ENSRNOG00000018714	1.04971e-18	2.45149e-16	0.341654	0
ENSRNOG00000023465	1.99922e-18	4.58085e-16	0.295223	0
ENSRNOG00000007172	7.76293e-18	1.7458e-15	-0.409029	0
ENSRNOG00000016090	9.65711e-18	2.13229e-15	0.269336	0
ENSRNOG00000000648	1.57778e-17	3.42153e-15	0.315969	0
ENSRNOG00000006365	1.63029e-17	3.47338e-15	-0.624883	1
ENSRNOG00000037765	4.68811e-17	9.81593e-15	-0.265953	0
ENSRNOG00000016122	4.84323e-17	9.96884e-15	-0.360363	0
ENSRNOG00000021314	5.00935e-17	1.01389e-14	0.265031	0
ENSRNOG00000004185	5.68745e-17	1.13227e-14	-0.247062	0
ENSRNOG00000014549	5.91919e-17	1.1594e-14	-0.442756	1
ENSRNOG00000023896	6.86219e-17	1.32277e-14	0.358117	0
ENSRNOG00000020573	1.07762e-16	2.04478e-14	0.447635	1
ENSRNOG00000011459	1.16811e-16	2.18238e-14	0.275756	0
ENSRNOG00000019723	1.61623e-16	2.97386e-14	-0.407412	0
ENSRNOG00000012495	2.16964e-16	3.93255e-14	-0.794265	1
ENSRNOG00000021198	2.57654e-16	4.6014e-14	-0.314583	0
ENSRNOG00000048222	2.82751e-16	4.97642e-14	-0.319528	0
ENSRNOG00000006828	3.26463e-16	5.66367e-14	0.306177	0
ENSRNOG00000002089	4.00338e-16	6.84748e-14	0.404303	0
ENSRNOG00000014310	6.75871e-16	1.13997e-13	-0.390547	0
ENSRNOG00000007062	7.24743e-16	1.20565e-13	-0.5303	1
ENSRNOG00000018484	1.10062e-15	1.8062e-13	-0.241982	0
ENSRNOG00000027623	1.65526e-15	2.6802e-13	-0.259594	0
ENSRNOG00000020938	2.23976e-15	3.5789e-13	0.442308	1
ENSRNOG00000014361	3.34503e-15	5.27559e-13	0.401024	0
ENSRNOG00000001030	4.08341e-15	6.35755e-13	-0.257073	0
ENSRNOG00000003635	4.15463e-15	6.38656e-13	-0.304575	0
ENSRNOG00000000236	8.38711e-15	1.27316e-12	0.235543	0
ENSRNOG00000002218	1.01462e-14	1.52118e-12	-0.250528	0
ENSRNOG00000007234	1.09453e-14	1.62097e-12	0.313185	0
ENSRNOG00000004342	1.53844e-14	2.25095e-12	-0.230541	0
ENSRNOG00000003031	1.67199e-14	2.41722e-12	-0.692682	1
ENSRNOG00000050997	1.71427e-14	2.44919e-12	0.327858	0
ENSRNOG00000023216	2.09215e-14	2.95431e-12	-0.452809	1
ENSRNOG00000002835	2.19577e-14	3.03023e-12	0.246444	0
ENSRNOG00000029386	2.19582e-14	3.03023e-12	-0.236749	0
ENSRNOG00000009946	2.27546e-14	3.10485e-12	0.354483	0
ENSRNOG00000005513	2.5157e-14	3.35721e-12	-0.227799	0
ENSRNOG00000007710	2.50796e-14	3.35721e-12	-0.291078	0
ENSRNOG00000004749	2.56253e-14	3.38254e-12	-0.232754	0
ENSRNOG00000008046	2.80091e-14	3.65745e-12	0.546089	1
ENSRNOG00000001653	2.98182e-14	3.85226e-12	-0.280802	0
ENSRNOG00000003235	3.32392e-14	4.20476e-12	-0.289671	0
ENSRNOG00000009945	3.30142e-14	4.20476e-12	0.246708	0
ENSRNOG00000031031	3.7206e-14	4.65804e-12	0.324488	0
ENSRNOG00000045999	3.80563e-14	4.71587e-12	-0.412619	1
ENSRNOG00000008016	4.66426e-14	5.694e-12	-0.24375	0
ENSRNOG00000009550	4.68873e-14	5.694e-12	0.310775	0
ENSRNOG00000017882	7.02269e-14	8.44392e-12	-0.425081	1
ENSRNOG00000029535	7.32207e-14	8.71757e-12	-0.427071	1
ENSRNOG00000012886	8.59347e-14	1.01319e-11	0.595682	1
ENSRNOG00000014840	1.04931e-13	1.22527e-11	-0.72827	1
ENSRNOG00000011771	1.08264e-13	1.25215e-11	0.220514	0
ENSRNOG00000014199	1.18969e-13	1.36298e-11	-0.558518	1
ENSRNOG00000004003	1.60767e-13	1.82463e-11	0.278894	0
ENSRNOG00000029543	1.64469e-13	1.84936e-11	0.577302	1
ENSRNOG00000024849	1.72035e-13	1.91669e-11	0.223568	0
ENSRNOG00000009222	1.77104e-13	1.95523e-11	0.432119	1
ENSRNOG00000006532	1.94466e-13	2.12756e-11	0.383175	0
ENSRNOG00000008180	2.81792e-13	3.05543e-11	-0.268783	0
ENSRNOG00000005758	2.9253e-13	3.14379e-11	-0.504146	1
ENSRNOG00000010029	2.9727e-13	3.16671e-11	0.43935	1
ENSRNOG00000006420	3.10599e-13	3.2751e-11	0.456218	1
ENSRNOG00000039559	3.12839e-13	3.2751e-11	0.405626	0
ENSRNOG00000011696	3.70392e-13	3.84448e-11	0.281276	0
ENSRNOG00000003228	3.80533e-13	3.91626e-11	-0.365883	0
ENSRNOG00000015354	3.92355e-13	4.004e-11	-0.389815	0
ENSRNOG00000037160	4.76352e-13	4.82068e-11	-0.295526	0
ENSRNOG00000005690	5.40166e-13	5.4213e-11	-0.528151	1
ENSRNOG00000002171	5.63349e-13	5.60763e-11	-0.227217	0
ENSRNOG00000036622	6.20759e-13	6.12886e-11	-0.386968	0
ENSRNOG00000021276	7.4896e-13	7.33498e-11	0.602629	1
ENSRNOG00000013135	7.59113e-13	7.37493e-11	0.218111	0
ENSRNOG00000011340	7.86308e-13	7.57851e-11	0.234204	0
ENSRNOG00000045795	1.15873e-12	1.108e-10	-0.352345	0
ENSRNOG00000011341	1.51515e-12	1.42907e-10	0.258767	0
ENSRNOG00000022921	1.51803e-12	1.42907e-10	0.390366	0
ENSRNOG00000046109	1.53282e-12	1.43189e-10	-0.229731	0
ENSRNOG00000005408	1.63158e-12	1.51252e-10	0.280144	0
ENSRNOG00000016044	1.71252e-12	1.57552e-10	-0.545375	1
ENSRNOG00000042501	1.79658e-12	1.64043e-10	-0.25921	0
ENSRNOG00000004294	1.89482e-12	1.71722e-10	-0.672322	1
ENSRNOG00000014603	2.21272e-12	1.99047e-10	-0.546471	1
ENSRNOG00000050834	2.40575e-12	2.14819e-10	-0.422157	1
ENSRNOG00000016960	2.59126e-12	2.29695e-10	-0.25327	0
ENSRNOG00000011439	3.03393e-12	2.66986e-10	-0.405445	0
ENSRNOG00000002474	3.47695e-12	3.03771e-10	-0.249183	0
ENSRNOG00000003189	3.69564e-12	3.20571e-10	-0.621577	1
ENSRNOG00000022636	3.76456e-12	3.24233e-10	0.405071	0
ENSRNOG00000009042	3.81438e-12	3.2621e-10	-0.237749	0
ENSRNOG00000014031	3.94224e-12	3.34787e-10	0.271916	0
ENSRNOG00000020956	3.98079e-12	3.35713e-10	-0.626949	1
ENSRNOG00000002542	4.4816e-12	3.75341e-10	-0.255401	0
ENSRNOG00000014548	4.66372e-12	3.87919e-10	-0.47246	1
ENSRNOG00000047045	4.82576e-12	3.98667e-10	-0.305407	0
ENSRNOG00000001337	5.03635e-12	4.13253e-10	0.28514	0
ENSRNOG00000032745	5.83824e-12	4.75836e-10	-0.214222	0
ENSRNOG00000020189	6.00123e-12	4.8586e-10	-0.290418	0
ENSRNOG00000013121	6.12999e-12	4.91741e-10	0.379205	0
ENSRNOG00000019319	6.15486e-12	4.91741e-10	-0.307173	0
ENSRNOG00000034026	6.53527e-12	5.18721e-10	-0.229211	0
ENSRNOG00000004699	6.5994e-12	5.2041e-10	-0.755989	1
ENSRNOG00000021200	6.87026e-12	5.38274e-10	-0.718229	1
ENSRNOG00000008412	1.08092e-11	8.41457e-10	0.232933	0
ENSRNOG00000048088	1.09162e-11	8.44374e-10	-0.243205	0
ENSRNOG00000000955	1.13595e-11	8.62188e-10	-0.235142	0
ENSRNOG00000012447	1.12826e-11	8.62188e-10	-0.341446	0
ENSRNOG00000020024	1.13334e-11	8.62188e-10	0.418301	1
ENSRNOG00000029449	1.16344e-11	8.77563e-10	-0.38886	0
ENSRNOG00000014628	1.20789e-11	9.05474e-10	-0.297911	0
ENSRNOG00000009104	1.29619e-11	9.65698e-10	0.421743	1
ENSRNOG00000020551	1.46191e-11	1.08253e-09	-0.231135	0
ENSRNOG00000008785	1.72855e-11	1.27222e-09	0.380911	0
ENSRNOG00000037931	2.17752e-11	1.593e-09	0.377292	0
ENSRNOG00000031053	2.20211e-11	1.60134e-09	0.482188	1
ENSRNOG00000026023	2.66578e-11	1.92698e-09	0.411025	1
ENSRNOG00000003020	2.83155e-11	2.03469e-09	-0.222758	0
ENSRNOG00000042271	3.07644e-11	2.19766e-09	0.202196	0
ENSRNOG00000017404	3.83336e-11	2.70786e-09	0.27934	0
ENSRNOG00000012580	3.83524e-11	2.70786e-09	-0.494306	1
ENSRNOG00000018659	4.11165e-11	2.88623e-09	-0.353087	0
ENSRNOG00000001783	4.23933e-11	2.94876e-09	0.204423	0
ENSRNOG00000011756	4.24928e-11	2.94876e-09	0.211793	0
ENSRNOG00000016989	4.41499e-11	3.04634e-09	-0.2661	0
ENSRNOG00000022710	4.44343e-11	3.04865e-09	0.225096	0
ENSRNOG00000018237	4.62405e-11	3.15475e-09	-0.230277	0
ENSRNOG00000033076	5.23406e-11	3.55098e-09	-0.293353	0
ENSRNOG00000007249	5.69339e-11	3.84114e-09	0.362694	0
ENSRNOG00000012989	6.18973e-11	4.15293e-09	-0.245964	0
ENSRNOG00000002267	6.68619e-11	4.46138e-09	0.392169	0
ENSRNOG00000018230	6.87406e-11	4.56167e-09	-0.349902	0
ENSRNOG00000013013	7.97069e-11	5.26066e-09	0.558161	1
ENSRNOG00000017210	9.61474e-11	6.31143e-09	-0.207185	0
ENSRNOG00000021911	1.00102e-10	6.53571e-09	-0.238676	0
ENSRNOG00000009488	1.04408e-10	6.78039e-09	-1.50443	1
ENSRNOG00000013409	1.12801e-10	7.27061e-09	-0.274571	0
ENSRNOG00000050510	1.13154e-10	7.27061e-09	-0.209871	0
ENSRNOG00000015052	1.21587e-10	7.73062e-09	-0.756646	1
ENSRNOG00000015517	1.21576e-10	7.73062e-09	-0.380366	0
ENSRNOG00000039698	1.22375e-10	7.74022e-09	0.791288	1
ENSRNOG00000006206	1.34706e-10	8.476e-09	-0.204618	0
ENSRNOG00000027880	1.42019e-10	8.89008e-09	-0.37816	0
ENSRNOG00000000595	1.50444e-10	9.36918e-09	-0.27928	0
ENSRNOG00000024595	1.60245e-10	9.92865e-09	-0.28766	0
ENSRNOG00000011909	1.62346e-10	1.00078e-08	0.295862	0
ENSRNOG00000002580	1.79002e-10	1.09788e-08	-0.301098	0
ENSRNOG00000018836	1.98055e-10	1.20863e-08	-0.35933	0
ENSRNOG00000025394	2.11678e-10	1.28531e-08	-0.262396	0
ENSRNOG00000042152	2.17306e-10	1.31292e-08	-0.2524	0
ENSRNOG00000021265	2.23748e-10	1.34335e-08	-0.239596	0
ENSRNOG00000011184	2.24556e-10	1.34335e-08	-0.625019	1
ENSRNOG00000009629	2.26121e-10	1.34608e-08	-0.361853	0
ENSRNOG00000011831	2.35808e-10	1.3969e-08	-0.276547	0
ENSRNOG00000045884	2.41282e-10	1.42239e-08	0.517538	1
ENSRNOG00000001926	2.49624e-10	1.46446e-08	-0.405584	0
ENSRNOG00000005248	2.6452e-10	1.54439e-08	-0.18939	0
ENSRNOG00000008663	2.74804e-10	1.59676e-08	-0.292951	0
ENSRNOG00000005353	2.76475e-10	1.59881e-08	0.247647	0
ENSRNOG00000003239	2.78887e-10	1.60512e-08	-0.232345	0
ENSRNOG00000026497	2.89711e-10	1.65955e-08	-0.321018	0
ENSRNOG00000004964	2.97126e-10	1.69404e-08	0.446493	1
ENSRNOG00000019496	3.34762e-10	1.89969e-08	-0.384471	0
ENSRNOG00000042274	3.41138e-10	1.92687e-08	-0.398659	0
ENSRNOG00000005024	3.4832e-10	1.95833e-08	-0.196097	0
ENSRNOG00000007393	3.50204e-10	1.95985e-08	0.228487	0
ENSRNOG00000000257	3.52575e-10	1.96407e-08	-0.680073	1
ENSRNOG00000011951	3.56261e-10	1.97554e-08	0.272366	0
ENSRNOG00000012772	3.61604e-10	1.99606e-08	-0.231821	0
ENSRNOG00000046007	4.17204e-10	2.29254e-08	-0.420287	1
ENSRNOG00000014650	4.32645e-10	2.36669e-08	-0.452711	1
ENSRNOG00000006280	4.38649e-10	2.38877e-08	0.569602	1
ENSRNOG00000018053	4.42261e-10	2.39769e-08	-0.198179	0
ENSRNOG00000002373	4.48585e-10	2.42116e-08	-0.223087	0
ENSRNOG00000008487	4.58253e-10	2.4624e-08	-0.324113	0
ENSRNOG00000028557	4.81042e-10	2.57347e-08	-0.223578	0
ENSRNOG00000047158	5.21562e-10	2.778e-08	-0.584025	1
ENSRNOG00000016932	5.33398e-10	2.82864e-08	0.39117	0
ENSRNOG00000009889	5.49232e-10	2.89995e-08	-0.186616	0
ENSRNOG00000021255	5.88168e-10	3.09208e-08	0.396132	0
ENSRNOG00000002807	5.96192e-10	3.10736e-08	-0.317493	0
ENSRNOG00000021403	5.94004e-10	3.10736e-08	-0.248516	0
ENSRNOG00000047087	6.09308e-10	3.16215e-08	-0.200711	0
ENSRNOG00000015434	6.3055e-10	3.25847e-08	0.204085	0
ENSRNOG00000000397	6.39234e-10	3.28934e-08	0.224347	0
ENSRNOG00000005935	7.16526e-10	3.67152e-08	-0.453566	1
ENSRNOG00000017864	7.3329e-10	3.74163e-08	0.328839	0
ENSRNOG00000002470	7.91796e-10	4.02325e-08	-0.358902	0
ENSRNOG00000024964	8.17923e-10	4.13869e-08	0.252886	0
ENSRNOG00000008643	8.27687e-10	4.17072e-08	-0.354722	0
ENSRNOG00000001769	8.94612e-10	4.47085e-08	-0.221801	0
ENSRNOG00000029885	8.92204e-10	4.47085e-08	0.283416	0
ENSRNOG00000002826	9.11877e-10	4.53845e-08	0.26341	0
ENSRNOG00000013594	9.50684e-10	4.71229e-08	-0.21718	0
ENSRNOG00000014436	1.02223e-09	5.04635e-08	-0.221385	0
ENSRNOG00000014727	1.02667e-09	5.04772e-08	-0.398425	0
ENSRNOG00000012258	1.04372e-09	5.11086e-08	-0.359102	0
ENSRNOG00000009329	1.0934e-09	5.33264e-08	0.23905	0
ENSRNOG00000002944	1.12626e-09	5.47091e-08	-0.402429	0
ENSRNOG00000016148	1.16538e-09	5.63841e-08	0.640654	1
ENSRNOG00000008614	1.31994e-09	6.36087e-08	0.207351	0
ENSRNOG00000004188	1.37262e-09	6.58855e-08	-0.556008	1
ENSRNOG00000014879	1.37882e-09	6.59229e-08	-0.330273	0
ENSRNOG00000008927	1.47545e-09	7.0266e-08	0.292961	0
ENSRNOG00000006508	1.50188e-09	7.12455e-08	-0.296348	0
ENSRNOG00000020736	1.58174e-09	7.4742e-08	-0.294631	0
ENSRNOG00000012186	1.667e-09	7.84655e-08	0.185084	0
ENSRNOG00000022619	1.71747e-09	8.05289e-08	-0.220523	0
ENSRNOG00000027773	1.75153e-09	8.18098e-08	0.204604	0
ENSRNOG00000045637	1.86416e-09	8.67369e-08	-0.183073	0
ENSRNOG00000004288	2.16168e-09	1.00196e-07	-0.26853	0
ENSRNOG00000003278	2.41025e-09	1.11293e-07	0.340671	0
ENSRNOG00000005417	2.5545e-09	1.17507e-07	-0.260293	0
ENSRNOG00000020479	2.66795e-09	1.22263e-07	0.233431	0
ENSRNOG00000001828	2.83934e-09	1.29142e-07	-0.394024	0
ENSRNOG00000006738	2.82882e-09	1.29142e-07	0.674075	1
ENSRNOG00000025100	2.88497e-09	1.30728e-07	-0.323514	0
ENSRNOG00000047977	3.19802e-09	1.44375e-07	-0.304561	0
ENSRNOG00000004049	3.78307e-09	1.68979e-07	-0.223394	0
ENSRNOG00000011612	3.78476e-09	1.68979e-07	-0.378803	0
ENSRNOG00000014019	3.76038e-09	1.68979e-07	-0.349184	0
ENSRNOG00000016298	4.06204e-09	1.80694e-07	0.473256	1
ENSRNOG00000007814	4.25565e-09	1.88615e-07	0.406492	0
ENSRNOG00000010205	4.3314e-09	1.91274e-07	0.372359	0
ENSRNOG00000043077	4.74716e-09	2.08875e-07	-0.230511	0
ENSRNOG00000050277	4.90463e-09	2.15025e-07	-0.232893	0
ENSRNOG00000023628	5.04008e-09	2.20168e-07	-0.273416	0
ENSRNOG00000014856	5.56751e-09	2.42336e-07	0.187951	0
ENSRNOG00000008517	5.58955e-09	2.42427e-07	0.186747	0
ENSRNOG00000012951	5.99294e-09	2.58997e-07	0.240009	0
ENSRNOG00000011262	6.06834e-09	2.61326e-07	-0.34212	0
ENSRNOG00000018279	6.20739e-09	2.6637e-07	-0.228941	0
ENSRNOG00000024879	6.31723e-09	2.70128e-07	-0.251016	0
ENSRNOG00000008577	6.84508e-09	2.89967e-07	-0.250535	0
ENSRNOG00000014693	6.8528e-09	2.89967e-07	-0.218012	0
ENSRNOG00000018297	6.833e-09	2.89967e-07	0.290542	0
ENSRNOG00000001662	7.02792e-09	2.96344e-07	0.210344	0
ENSRNOG00000026840	7.43014e-09	3.1222e-07	-0.313945	0
ENSRNOG00000004305	7.46776e-09	3.12719e-07	0.308154	0
ENSRNOG00000005447	7.54021e-09	3.1359e-07	0.264804	0
ENSRNOG00000012929	7.531e-09	3.1359e-07	0.303225	0
ENSRNOG00000050500	7.5991e-09	3.14961e-07	-0.258449	0
ENSRNOG00000026690	7.99248e-09	3.30138e-07	0.324011	0
ENSRNOG00000027784	8.12276e-09	3.34382e-07	-0.550583	1
ENSRNOG00000011586	8.64932e-09	3.54856e-07	0.430714	1
ENSRNOG00000006403	8.98322e-09	3.67314e-07	-0.226926	0
ENSRNOG00000018126	9.11924e-09	3.71625e-07	-0.208264	0
ENSRNOG00000007496	9.17285e-09	3.72559e-07	-0.2084	0
ENSRNOG00000039890	9.46906e-09	3.83308e-07	-0.363051	0
ENSRNOG00000049437	9.54833e-09	3.85232e-07	-0.392355	0
ENSRNOG00000013948	9.70256e-09	3.90159e-07	0.176717	0
ENSRNOG00000023991	1.04401e-08	4.1843e-07	0.327434	0
ENSRNOG00000026807	1.06696e-08	4.26223e-07	-0.478814	1
ENSRNOG00000016054	1.21338e-08	4.83123e-07	0.193002	0
ENSRNOG00000022303	1.22564e-08	4.86411e-07	-0.291366	0
ENSRNOG00000001681	1.30179e-08	5.13275e-07	-0.188374	0
ENSRNOG00000015118	1.29844e-08	5.13275e-07	-0.216435	0
ENSRNOG00000027924	1.32399e-08	5.20343e-07	0.525436	1
ENSRNOG00000013533	1.34114e-08	5.25382e-07	0.174496	0
ENSRNOG00000010021	1.37045e-08	5.35137e-07	-0.246382	0
ENSRNOG00000014456	1.39646e-08	5.43546e-07	0.198321	0
ENSRNOG00000006990	1.44936e-08	5.62334e-07	0.6326	1
ENSRNOG00000007720	1.4711e-08	5.6895e-07	-0.225541	0
ENSRNOG00000013520	1.51186e-08	5.82858e-07	-0.364463	0
ENSRNOG00000015027	1.52366e-08	5.85549e-07	0.392238	0
ENSRNOG00000027263	1.63857e-08	6.23923e-07	-0.441724	1
ENSRNOG00000029064	1.63372e-08	6.23923e-07	-0.399583	0
ENSRNOG00000003537	1.63893e-08	6.23923e-07	-0.724837	1
ENSRNOG00000018453	1.68978e-08	6.41273e-07	-0.177495	0
ENSRNOG00000012378	1.70759e-08	6.46011e-07	-0.196846	0
ENSRNOG00000020617	1.82502e-08	6.88295e-07	-0.27663	0
ENSRNOG00000020937	1.90453e-08	7.16055e-07	-0.173383	0
ENSRNOG00000001893	2.02282e-08	7.56152e-07	-0.1653	0
ENSRNOG00000026178	2.02985e-08	7.56152e-07	-0.212439	0
ENSRNOG00000003075	2.02882e-08	7.56152e-07	0.290136	0
ENSRNOG00000050040	2.04015e-08	7.57663e-07	-0.248385	0
ENSRNOG00000019262	2.11666e-08	7.83682e-07	-0.326718	0
ENSRNOG00000013039	2.20987e-08	8.15704e-07	-0.167491	0
ENSRNOG00000002208	2.35544e-08	8.66804e-07	-0.301594	0
ENSRNOG00000020730	2.39552e-08	8.7889e-07	0.174672	0
ENSRNOG00000009652	2.4253e-08	8.87133e-07	-0.16529	0
ENSRNOG00000030680	2.45936e-08	8.94554e-07	0.164989	0
ENSRNOG00000050646	2.46032e-08	8.94554e-07	-0.267369	0
ENSRNOG00000021469	2.4844e-08	9.00613e-07	-0.392357	0
ENSRNOG00000008297	2.51207e-08	9.07935e-07	0.414098	1
ENSRNOG00000020994	2.57176e-08	9.26748e-07	-0.184402	0
ENSRNOG00000015179	2.73543e-08	9.82811e-07	-0.266944	0
ENSRNOG00000036691	2.82551e-08	1.01218e-06	-0.256873	0
ENSRNOG00000010728	2.99605e-08	1.07012e-06	0.167119	0
ENSRNOG00000003050	3.00654e-08	1.07071e-06	-0.185197	0
ENSRNOG00000049814	3.14123e-08	1.11541e-06	0.209191	0
ENSRNOG00000019332	3.20349e-08	1.1342e-06	0.223734	0
ENSRNOG00000009617	3.23997e-08	1.14353e-06	-0.188776	0
ENSRNOG00000003889	3.24866e-08	1.14353e-06	0.2282	0
ENSRNOG00000009756	3.27284e-08	1.14871e-06	-0.234422	0
ENSRNOG00000010765	3.34727e-08	1.16785e-06	-0.17048	0
ENSRNOG00000039730	3.35622e-08	1.16785e-06	-0.222835	0
ENSRNOG00000034240	3.35173e-08	1.16785e-06	0.231742	0
ENSRNOG00000033090	3.43797e-08	1.19288e-06	-0.303052	0
ENSRNOG00000047028	3.61289e-08	1.25e-06	-0.221839	0
ENSRNOG00000020383	3.74833e-08	1.29317e-06	-0.249712	0
ENSRNOG00000047598	3.98165e-08	1.36978e-06	0.358864	0
ENSRNOG00000008451	4.09279e-08	1.40404e-06	-0.253663	0
ENSRNOG00000020376	4.30461e-08	1.47254e-06	-0.318986	0
ENSRNOG00000019458	4.34465e-08	1.48206e-06	-0.218267	0
ENSRNOG00000010815	4.36582e-08	1.48511e-06	0.214808	0
ENSRNOG00000021553	4.38943e-08	1.48897e-06	-0.846464	1
ENSRNOG00000018305	4.41706e-08	1.49417e-06	-0.572436	1
ENSRNOG00000016166	4.51596e-08	1.51916e-06	-0.16022	0
ENSRNOG00000017905	4.51224e-08	1.51916e-06	0.16884	0
ENSRNOG00000004345	4.55072e-08	1.52242e-06	-0.168651	0
ENSRNOG00000040205	4.54484e-08	1.52242e-06	-0.252663	0
ENSRNOG00000021024	4.5669e-08	1.52364e-06	-0.174087	0
ENSRNOG00000008190	4.72842e-08	1.56891e-06	0.167797	0
ENSRNOG00000022523	4.72707e-08	1.56891e-06	-0.428846	1
ENSRNOG00000042340	4.87777e-08	1.61405e-06	0.282532	0
ENSRNOG00000018122	5.15617e-08	1.70153e-06	-0.24069	0
ENSRNOG00000020878	5.26734e-08	1.73351e-06	-0.169103	0
ENSRNOG00000002813	5.3353e-08	1.75113e-06	-0.294285	0
ENSRNOG00000014718	5.575e-08	1.82487e-06	0.361371	0
ENSRNOG00000042182	6.05585e-08	1.97694e-06	-0.261867	0
ENSRNOG00000017619	6.18571e-08	2.01392e-06	-0.265769	0
ENSRNOG00000002376	6.60379e-08	2.14429e-06	-0.197142	0
ENSRNOG00000005389	6.73021e-08	2.17951e-06	-0.167818	0
ENSRNOG00000001554	6.76282e-08	2.18425e-06	0.462718	1
ENSRNOG00000036913	6.79403e-08	2.18851e-06	0.303457	0
ENSRNOG00000049139	7.15799e-08	2.29965e-06	0.325348	0
ENSRNOG00000008543	7.24766e-08	2.32231e-06	-0.36147	0
ENSRNOG00000017718	7.39881e-08	2.3645e-06	-0.328741	0
ENSRNOG00000042467	7.50247e-08	2.39134e-06	-0.173669	0
ENSRNOG00000008258	7.57735e-08	2.40888e-06	-0.278277	0
ENSRNOG00000000568	8.01056e-08	2.53334e-06	-0.360722	0
ENSRNOG00000042771	7.99085e-08	2.53334e-06	-0.532538	1
ENSRNOG00000028896	8.04114e-08	2.53641e-06	0.283478	0
ENSRNOG00000010418	8.19604e-08	2.57857e-06	0.464633	1
ENSRNOG00000012443	9.08323e-08	2.8503e-06	-0.167049	0
ENSRNOG00000013737	9.30392e-08	2.91203e-06	-0.172183	0
ENSRNOG00000021203	9.75175e-08	3.04435e-06	-0.161461	0
ENSRNOG00000024336	1.00535e-07	3.1305e-06	0.192455	0
ENSRNOG00000019542	1.02191e-07	3.17394e-06	-0.353213	0
ENSRNOG00000018395	1.05406e-07	3.26545e-06	-0.254074	0
ENSRNOG00000013136	1.08743e-07	3.36025e-06	-0.157031	0
ENSRNOG00000037229	1.0983e-07	3.38522e-06	-0.337245	0
ENSRNOG00000016965	1.13628e-07	3.4934e-06	-0.184806	0
ENSRNOG00000022455	1.18847e-07	3.64465e-06	-0.259327	0
ENSRNOG00000021735	1.20884e-07	3.69777e-06	-0.474923	1
ENSRNOG00000003174	1.28718e-07	3.92751e-06	0.1867	0
ENSRNOG00000033153	1.34933e-07	4.10682e-06	-0.408713	0
ENSRNOG00000017557	1.42484e-07	4.3258e-06	-0.491985	1
ENSRNOG00000049681	1.51494e-07	4.5879e-06	-0.187045	0
ENSRNOG00000000044	1.53747e-07	4.64455e-06	-0.312399	0
ENSRNOG00000042389	1.61886e-07	4.87828e-06	0.191284	0
ENSRNOG00000022033	1.66076e-07	4.99216e-06	-0.408166	0
ENSRNOG00000019968	1.68998e-07	5.06745e-06	0.200513	0
ENSRNOG00000004417	1.70089e-07	5.08758e-06	-0.332049	0
ENSRNOG00000018106	1.73657e-07	5.18155e-06	-0.568899	1
ENSRNOG00000008612	1.77927e-07	5.29593e-06	-0.660505	1
ENSRNOG00000003334	1.82396e-07	5.4157e-06	0.476136	1
ENSRNOG00000016870	1.95699e-07	5.79651e-06	-0.229905	0
ENSRNOG00000009552	1.98884e-07	5.87652e-06	0.154404	0
ENSRNOG00000006611	2.02003e-07	5.95417e-06	-0.207714	0
ENSRNOG00000005483	2.08437e-07	6.12896e-06	-0.215633	0
ENSRNOG00000010777	2.09387e-07	6.14202e-06	-0.281089	0
ENSRNOG00000011667	2.14985e-07	6.29103e-06	-0.177938	0
ENSRNOG00000018110	2.22403e-07	6.49245e-06	-0.305305	0
ENSRNOG00000009040	2.32147e-07	6.76067e-06	-0.206818	0
ENSRNOG00000009088	2.3852e-07	6.92964e-06	-0.160565	0
ENSRNOG00000003546	2.41885e-07	7.01062e-06	0.155229	0
ENSRNOG00000021012	2.58369e-07	7.47054e-06	-0.199376	0
ENSRNOG00000006305	2.66518e-07	7.68788e-06	0.165322	0
ENSRNOG00000027405	2.69771e-07	7.76326e-06	0.470025	1
ENSRNOG00000024594	2.7324e-07	7.8445e-06	0.644177	1
ENSRNOG00000012683	2.84359e-07	8.14446e-06	-0.208836	0
ENSRNOG00000010017	2.8777e-07	8.22277e-06	-0.202722	0
ENSRNOG00000004006	2.99503e-07	8.53794e-06	0.348255	0
ENSRNOG00000017965	3.02924e-07	8.61524e-06	-0.152993	0
ENSRNOG00000024492	3.09954e-07	8.79459e-06	0.196674	0
ENSRNOG00000026211	3.11427e-07	8.81579e-06	-0.24586	0
ENSRNOG00000010274	3.14538e-07	8.87958e-06	0.220891	0
ENSRNOG00000045649	3.15143e-07	8.87958e-06	-0.182713	0
ENSRNOG00000014204	3.24598e-07	9.12481e-06	-0.27388	0
ENSRNOG00000017230	3.45303e-07	9.68444e-06	-0.156913	0
ENSRNOG00000007177	3.47869e-07	9.73393e-06	-0.211761	0
ENSRNOG00000008354	3.51218e-07	9.80504e-06	-0.256246	0
ENSRNOG00000004923	3.58801e-07	9.99375e-06	0.173067	0
ENSRNOG00000001706	3.7225e-07	1.03446e-05	-0.405475	0
ENSRNOG00000003815	3.76371e-07	1.04353e-05	-0.194444	0
ENSRNOG00000010888	3.81413e-07	1.0551e-05	0.434673	1
ENSRNOG00000046727	3.93725e-07	1.08668e-05	-0.213695	0
ENSRNOG00000016790	3.99197e-07	1.09929e-05	0.237599	0
ENSRNOG00000008305	4.11619e-07	1.13093e-05	0.154196	0
ENSRNOG00000017489	4.16654e-07	1.14218e-05	0.217966	0
ENSRNOG00000014190	4.31039e-07	1.17895e-05	-0.275716	0
ENSRNOG00000013887	4.37163e-07	1.19301e-05	-0.836588	1
ENSRNOG00000011627	4.41374e-07	1.2018e-05	0.195942	0
ENSRNOG00000048121	4.48958e-07	1.21972e-05	-0.250299	0
ENSRNOG00000039848	4.8913e-07	1.32589e-05	0.214183	0
ENSRNOG00000050937	5.00759e-07	1.35439e-05	-0.217951	0
ENSRNOG00000011007	5.10514e-07	1.37771e-05	-0.161499	0
ENSRNOG00000033192	5.15184e-07	1.38723e-05	0.156247	0
ENSRNOG00000046969	5.25009e-07	1.41056e-05	0.226043	0
ENSRNOG00000026316	5.49742e-07	1.47374e-05	0.160212	0
ENSRNOG00000014479	5.59009e-07	1.49529e-05	0.313376	0
ENSRNOG00000004962	5.6458e-07	1.50687e-05	0.229726	0
ENSRNOG00000028616	5.6946e-07	1.51656e-05	0.50085	1
ENSRNOG00000015686	5.9266e-07	1.57489e-05	-0.176383	0
ENSRNOG00000002545	6.12478e-07	1.624e-05	0.233612	0
ENSRNOG00000003844	6.1734e-07	1.63333e-05	0.149178	0
ENSRNOG00000027125	6.44232e-07	1.70077e-05	-0.344345	0
ENSRNOG00000022772	6.5049e-07	1.71357e-05	-0.414698	1
ENSRNOG00000000503	6.66358e-07	1.75131e-05	-0.201773	0
ENSRNOG00000029707	6.677e-07	1.75131e-05	0.361642	0
ENSRNOG00000014155	6.79351e-07	1.77802e-05	-0.180688	0
ENSRNOG00000015072	6.86381e-07	1.79256e-05	-0.147306	0
ENSRNOG00000001597	6.96916e-07	1.81461e-05	0.216142	0
ENSRNOG00000031167	6.97812e-07	1.81461e-05	-0.168209	0
ENSRNOG00000046181	7.1592e-07	1.85772e-05	-0.450519	1
ENSRNOG00000042289	7.34839e-07	1.90275e-05	0.251268	0
ENSRNOG00000024194	7.38483e-07	1.90811e-05	0.307179	0
ENSRNOG00000010960	7.43466e-07	1.91691e-05	-0.309187	0
ENSRNOG00000018752	7.61622e-07	1.95956e-05	0.240241	0
ENSRNOG00000004837	7.65817e-07	1.96619e-05	-0.179985	0
ENSRNOG00000007099	8.18609e-07	2.09443e-05	0.272079	0
ENSRNOG00000013304	8.19215e-07	2.09443e-05	-0.377345	0
ENSRNOG00000003508	8.34709e-07	2.12956e-05	-0.336037	0
ENSRNOG00000011815	8.54186e-07	2.17468e-05	0.21141	0
ENSRNOG00000002408	8.63246e-07	2.18857e-05	-0.173796	0
ENSRNOG00000012549	8.62124e-07	2.18857e-05	-0.171829	0
ENSRNOG00000012178	9.10701e-07	2.30407e-05	0.153373	0
ENSRNOG00000030830	9.19952e-07	2.32264e-05	0.315865	0
ENSRNOG00000016631	9.27488e-07	2.33681e-05	0.172653	0
ENSRNOG00000003300	9.32752e-07	2.34521e-05	0.401623	0
ENSRNOG00000036663	9.40784e-07	2.36051e-05	-0.175336	0
ENSRNOG00000008861	9.50288e-07	2.37944e-05	0.206273	0
ENSRNOG00000021237	9.53535e-07	2.38266e-05	-0.177873	0
ENSRNOG00000015523	9.59552e-07	2.39277e-05	-0.232569	0
ENSRNOG00000004131	9.88848e-07	2.46077e-05	-0.22666	0
ENSRNOG00000015588	1.00202e-06	2.48846e-05	-0.180102	0
ENSRNOG00000000814	1.01127e-06	2.50119e-05	-0.363602	0
ENSRNOG00000007120	1.01019e-06	2.50119e-05	0.194107	0
ENSRNOG00000034015	1.02336e-06	2.52596e-05	-0.142733	0
ENSRNOG00000015777	1.02845e-06	2.53337e-05	0.216587	0
ENSRNOG00000019900	1.03799e-06	2.5517e-05	-0.245191	0
ENSRNOG00000043377	1.04757e-06	2.57004e-05	0.146812	0
ENSRNOG00000005067	1.05277e-06	2.5776e-05	0.263677	0
ENSRNOG00000002682	1.05856e-06	2.58656e-05	-0.512767	1
ENSRNOG00000000521	1.07329e-06	2.61727e-05	0.41242	1
ENSRNOG00000004332	1.09331e-06	2.66075e-05	0.152941	0
ENSRNOG00000017220	1.11613e-06	2.71086e-05	-0.216253	0
ENSRNOG00000019489	1.12124e-06	2.71242e-05	-0.243266	0
ENSRNOG00000032398	1.11975e-06	2.71242e-05	-0.172143	0
ENSRNOG00000010438	1.13249e-06	2.72877e-05	0.440774	1
ENSRNOG00000010706	1.13249e-06	2.72877e-05	0.313164	0
ENSRNOG00000019948	1.14549e-06	2.75461e-05	-0.169515	0
ENSRNOG00000012622	1.17764e-06	2.81366e-05	-0.383142	0
ENSRNOG00000030724	1.17658e-06	2.81366e-05	0.353776	0
ENSRNOG00000014076	1.17461e-06	2.81366e-05	-0.282788	0
ENSRNOG00000032401	1.18009e-06	2.81366e-05	0.163665	0
ENSRNOG00000000561	1.18163e-06	2.81366e-05	-0.562847	1
ENSRNOG00000017610	1.19639e-06	2.84323e-05	-0.225006	0
ENSRNOG00000047023	1.22214e-06	2.89877e-05	-0.201741	0
ENSRNOG00000021262	1.29497e-06	3.06551e-05	-0.16889	0
ENSRNOG00000018747	1.30907e-06	3.09286e-05	-0.19663	0
ENSRNOG00000003302	1.31654e-06	3.10183e-05	0.345443	0
ENSRNOG00000004063	1.31797e-06	3.10183e-05	-0.17284	0
ENSRNOG00000014048	1.32432e-06	3.10473e-05	0.161627	0
ENSRNOG00000022305	1.3226e-06	3.10473e-05	-0.226942	0
ENSRNOG00000014660	1.33059e-06	3.11343e-05	0.326335	0
ENSRNOG00000014908	1.34667e-06	3.14035e-05	-0.156267	0
ENSRNOG00000033372	1.34727e-06	3.14035e-05	0.166253	0
ENSRNOG00000006839	1.3557e-06	3.15394e-05	0.208066	0
ENSRNOG00000015195	1.37434e-06	3.19119e-05	-0.362695	0
ENSRNOG00000049019	1.41457e-06	3.27836e-05	0.243316	0
ENSRNOG00000010332	1.42248e-06	3.2904e-05	-0.211026	0
ENSRNOG00000034254	1.42779e-06	3.2964e-05	-0.273295	0
ENSRNOG00000018363	1.44786e-06	3.33639e-05	-0.189905	0
ENSRNOG00000001123	1.46096e-06	3.35068e-05	-0.245246	0
ENSRNOG00000004066	1.46159e-06	3.35068e-05	0.425494	1
ENSRNOG00000005929	1.46233e-06	3.35068e-05	-0.336308	0
ENSRNOG00000019559	1.48769e-06	3.40234e-05	0.274129	0
ENSRNOG00000017863	1.52968e-06	3.4918e-05	0.208773	0
ENSRNOG00000049244	1.55317e-06	3.53879e-05	-0.164943	0
ENSRNOG00000028274	1.55844e-06	3.54414e-05	-0.241104	0
ENSRNOG00000011981	1.56221e-06	3.54608e-05	-0.259976	0
ENSRNOG00000002660	1.567e-06	3.55032e-05	-0.459741	1
ENSRNOG00000010852	1.57798e-06	3.56852e-05	-0.149658	0
ENSRNOG00000013884	1.58383e-06	3.57511e-05	-0.225695	0
ENSRNOG00000018304	1.61142e-06	3.63062e-05	-0.144317	0
ENSRNOG00000005330	1.62019e-06	3.64363e-05	0.157002	0
ENSRNOG00000046864	1.68517e-06	3.78277e-05	-0.284417	0
ENSRNOG00000005374	1.76173e-06	3.94732e-05	0.231809	0
ENSRNOG00000025768	1.76908e-06	3.95648e-05	0.22735	0
ENSRNOG00000005990	1.78156e-06	3.96978e-05	-0.311536	0
ENSRNOG00000008288	1.77888e-06	3.96978e-05	0.237876	0
ENSRNOG00000039551	1.80723e-06	4.0196e-05	-0.271309	0
ENSRNOG00000028087	1.82913e-06	4.06086e-05	-0.273515	0
ENSRNOG00000019477	1.83392e-06	4.06408e-05	0.262112	0
ENSRNOG00000028208	1.85608e-06	4.1057e-05	-0.208756	0
ENSRNOG00000012237	1.8903e-06	4.17378e-05	-0.143367	0
ENSRNOG00000020879	1.90986e-06	4.20932e-05	-0.42978	1
ENSRNOG00000029415	1.96348e-06	4.31966e-05	-0.214105	0
ENSRNOG00000025625	1.97031e-06	4.32683e-05	-0.320135	0
ENSRNOG00000010711	1.99866e-06	4.38117e-05	-0.154841	0
ENSRNOG00000018533	2.00778e-06	4.39324e-05	-0.238892	0
ENSRNOG00000018494	2.09496e-06	4.57576e-05	-0.399279	0
ENSRNOG00000017463	2.0988e-06	4.57592e-05	-0.26304	0
ENSRNOG00000006118	2.10541e-06	4.58209e-05	0.419078	1
ENSRNOG00000016591	2.11194e-06	4.58808e-05	0.191888	0
ENSRNOG00000031700	2.1369e-06	4.63403e-05	-0.332163	0
ENSRNOG00000006833	2.17119e-06	4.69998e-05	0.212713	0
ENSRNOG00000008167	2.18228e-06	4.71559e-05	-0.206343	0
ENSRNOG00000019979	2.22801e-06	4.80586e-05	-0.277658	0
ENSRNOG00000023407	2.25449e-06	4.85436e-05	-0.216085	0
ENSRNOG00000003679	2.29173e-06	4.92579e-05	0.153601	0
ENSRNOG00000014901	2.30277e-06	4.94078e-05	-0.159974	0
ENSRNOG00000034139	2.33038e-06	4.99121e-05	0.246823	0
ENSRNOG00000034134	2.33973e-06	5.00241e-05	0.593619	1
ENSRNOG00000012414	2.40289e-06	5.12841e-05	-0.259007	0
ENSRNOG00000005600	2.42294e-06	5.16214e-05	0.682009	1
ENSRNOG00000014616	2.42846e-06	5.16484e-05	-0.147397	0
ENSRNOG00000013397	2.46353e-06	5.23026e-05	-0.385539	0
ENSRNOG00000012089	2.52403e-06	5.34935e-05	0.180454	0
ENSRNOG00000005177	2.55249e-06	5.40025e-05	-0.181587	0
ENSRNOG00000002795	2.61316e-06	5.519e-05	-0.174887	0
ENSRNOG00000008936	2.6857e-06	5.66236e-05	0.153313	0
ENSRNOG00000018086	2.70483e-06	5.6928e-05	-0.361397	0
ENSRNOG00000007422	2.71196e-06	5.69794e-05	-0.205089	0
ENSRNOG00000001728	2.72139e-06	5.70787e-05	0.295331	0
ENSRNOG00000020298	2.77418e-06	5.80855e-05	-0.141443	0
ENSRNOG00000005323	2.83448e-06	5.88628e-05	-0.1836	0
ENSRNOG00000008022	2.82743e-06	5.88628e-05	0.171338	0
ENSRNOG00000023348	2.84523e-06	5.88628e-05	-0.165872	0
ENSRNOG00000018266	2.83862e-06	5.88628e-05	0.769898	1
ENSRNOG00000024632	2.8403e-06	5.88628e-05	0.146621	0
ENSRNOG00000024952	2.84495e-06	5.88628e-05	-0.191663	0
ENSRNOG00000012185	2.81873e-06	5.88628e-05	-0.347207	0
ENSRNOG00000018791	2.8946e-06	5.96809e-05	-0.195212	0
ENSRNOG00000009675	2.89275e-06	5.96809e-05	-0.148326	0
ENSRNOG00000005715	2.90663e-06	5.98274e-05	-0.162878	0
ENSRNOG00000043295	2.91977e-06	5.99962e-05	-0.340579	0
ENSRNOG00000008748	2.97533e-06	6.10344e-05	-0.206345	0
ENSRNOG00000008173	3.02307e-06	6.19092e-05	-0.191742	0
ENSRNOG00000016448	3.07459e-06	6.28583e-05	-0.264878	0
ENSRNOG00000020388	3.10757e-06	6.34258e-05	-0.164134	0
ENSRNOG00000013647	3.14289e-06	6.4039e-05	-0.274643	0
ENSRNOG00000006285	3.25602e-06	6.6233e-05	0.165084	0
ENSRNOG00000015962	3.28033e-06	6.66159e-05	-0.210811	0
ENSRNOG00000050849	3.31633e-06	6.70108e-05	-0.186359	0
ENSRNOG00000022967	3.30977e-06	6.70108e-05	-0.234841	0
ENSRNOG00000050806	3.31506e-06	6.70108e-05	0.269776	0
ENSRNOG00000002163	3.32737e-06	6.71221e-05	0.172627	0
ENSRNOG00000022196	3.3425e-06	6.72279e-05	0.190385	0
ENSRNOG00000046643	3.34368e-06	6.72279e-05	0.148683	0
ENSRNOG00000009746	3.39519e-06	6.81507e-05	-0.300997	0
ENSRNOG00000008095	3.44898e-06	6.91162e-05	-0.522808	1
ENSRNOG00000014215	3.52833e-06	7.05898e-05	0.156656	0
ENSRNOG00000002097	3.53451e-06	7.05972e-05	-0.348245	0
ENSRNOG00000026408	3.66402e-06	7.30637e-05	0.300598	0
ENSRNOG00000009145	3.70196e-06	7.36285e-05	-0.263846	0
ENSRNOG00000014448	3.70446e-06	7.36285e-05	0.165754	0
ENSRNOG00000014859	3.76101e-06	7.46302e-05	-0.450438	1
ENSRNOG00000014230	3.78235e-06	7.49313e-05	-0.807493	1
ENSRNOG00000021068	3.81878e-06	7.55298e-05	0.168693	0
ENSRNOG00000036700	3.92988e-06	7.76007e-05	0.829513	1
ENSRNOG00000049127	3.94406e-06	7.77544e-05	-0.138368	0
ENSRNOG00000010947	3.96621e-06	7.80644e-05	-0.153365	0
ENSRNOG00000000983	3.98802e-06	7.83665e-05	0.272445	0
ENSRNOG00000006412	4.02476e-06	7.89608e-05	0.182655	0
ENSRNOG00000014232	4.0387e-06	7.89791e-05	-0.44445	1
ENSRNOG00000025484	4.03688e-06	7.89791e-05	-0.308674	0
ENSRNOG00000008659	4.0525e-06	7.91215e-05	-0.167683	0
ENSRNOG00000008987	4.06825e-06	7.93016e-05	0.1601	0
ENSRNOG00000018598	4.15244e-06	8.08128e-05	-0.455922	1
ENSRNOG00000013474	4.26166e-06	8.27553e-05	0.278547	0
ENSRNOG00000039079	4.26588e-06	8.27553e-05	-0.206151	0
ENSRNOG00000029862	4.30151e-06	8.33135e-05	-0.466983	1
ENSRNOG00000010795	4.34111e-06	8.39466e-05	0.170737	0
ENSRNOG00000001996	4.36347e-06	8.42448e-05	0.22628	0
ENSRNOG00000027857	4.42502e-06	8.52976e-05	-0.261534	0
ENSRNOG00000013514	4.44777e-06	8.56002e-05	0.26566	0
ENSRNOG00000004719	4.4711e-06	8.5913e-05	0.455472	1
ENSRNOG00000020918	4.55588e-06	8.73056e-05	-0.416067	1
ENSRNOG00000024061	4.55795e-06	8.73056e-05	-0.415653	1
ENSRNOG00000014297	4.61868e-06	8.81906e-05	0.195697	0
ENSRNOG00000019822	4.61545e-06	8.81906e-05	0.244917	0
ENSRNOG00000015479	4.73942e-06	9.0354e-05	-0.162862	0
ENSRNOG00000013152	4.74992e-06	9.04122e-05	-0.184297	0
ENSRNOG00000005578	4.78731e-06	9.09813e-05	0.244245	0
ENSRNOG00000018412	4.81053e-06	9.12798e-05	-0.286377	0
ENSRNOG00000016216	4.93651e-06	9.35241e-05	-0.263271	0
ENSRNOG00000022252	5.00732e-06	9.4718e-05	-0.381883	0
ENSRNOG00000017512	5.1255e-06	9.66523e-05	-0.414952	1
ENSRNOG00000031721	5.12339e-06	9.66523e-05	-0.237304	0
ENSRNOG00000050655	5.16795e-06	9.73017e-05	0.193401	0
ENSRNOG00000026407	5.18064e-06	9.73896e-05	-0.316648	0
ENSRNOG00000003343	5.22611e-06	9.80926e-05	0.134562	0
ENSRNOG00000046085	5.25042e-06	9.83968e-05	-0.243705	0
ENSRNOG00000013090	5.34877e-06	0.000100085	-0.276663	0
ENSRNOG00000025808	5.37102e-06	0.000100347	-0.248114	0
ENSRNOG00000019325	5.38504e-06	0.000100455	0.256628	0
ENSRNOG00000009039	5.41609e-06	0.000100879	-0.171541	0
ENSRNOG00000015268	5.43411e-06	0.000101059	-0.179373	0
ENSRNOG00000002749	5.5959e-06	0.000103751	0.144653	0
ENSRNOG00000017003	5.59317e-06	0.000103751	0.271412	0
ENSRNOG00000036964	5.64994e-06	0.000104592	-0.241144	0
ENSRNOG00000020947	5.65853e-06	0.000104592	-0.149171	0
ENSRNOG00000003827	5.69474e-06	0.000104783	0.193812	0
ENSRNOG00000016896	5.68314e-06	0.000104783	-0.245764	0
ENSRNOG00000048949	5.68657e-06	0.000104783	-0.204049	0
ENSRNOG00000025052	5.80744e-06	0.000106695	-0.212739	0
ENSRNOG00000012659	5.88094e-06	0.000107882	-0.343082	0
ENSRNOG00000028185	5.92319e-06	0.000108494	-0.208331	0
ENSRNOG00000050298	5.97554e-06	0.000109288	-0.19116	0
ENSRNOG00000023579	6.15051e-06	0.000112319	0.227902	0
ENSRNOG00000042988	6.20082e-06	0.000113067	-0.38399	0
ENSRNOG00000021794	6.23397e-06	0.000113501	-0.250195	0
ENSRNOG00000002876	6.38472e-06	0.000115898	-0.312607	0
ENSRNOG00000015153	6.37743e-06	0.000115898	-0.160052	0
ENSRNOG00000008017	6.44469e-06	0.000116812	-0.232713	0
ENSRNOG00000021029	6.51756e-06	0.000117957	-0.397525	0
ENSRNOG00000008215	6.54022e-06	0.000118191	-0.235272	0
ENSRNOG00000010768	6.57217e-06	0.000118592	0.182173	0
ENSRNOG00000046850	6.59077e-06	0.000118751	-0.238865	0
ENSRNOG00000020179	6.60213e-06	0.00011878	0.141954	0
ENSRNOG00000027257	6.6911e-06	0.000120202	-0.19892	0
ENSRNOG00000025476	6.72959e-06	0.000120715	0.35654	0
ENSRNOG00000008012	6.78173e-06	0.000121471	0.308271	0
ENSRNOG00000009318	6.79597e-06	0.000121547	-0.277497	0
ENSRNOG00000016190	6.90265e-06	0.000123273	-0.16141	0
ENSRNOG00000006180	7.01077e-06	0.00012491	0.199016	0
ENSRNOG00000007243	7.01486e-06	0.00012491	0.407379	0
ENSRNOG00000009030	7.07007e-06	0.000125709	-0.497483	1
ENSRNOG00000001443	7.10248e-06	0.0001261	-0.184133	0
ENSRNOG00000018920	7.23674e-06	0.000128199	-0.165018	0
ENSRNOG00000032240	7.24183e-06	0.000128199	-0.198485	0
ENSRNOG00000018642	7.28295e-06	0.00012874	-0.170987	0
ENSRNOG00000047860	7.32359e-06	0.00012927	-0.440504	1
ENSRNOG00000001629	7.43435e-06	0.000131034	-0.192258	0
ENSRNOG00000017808	7.45954e-06	0.000131288	-0.299102	0
ENSRNOG00000015807	7.50792e-06	0.000131757	-0.435559	1
ENSRNOG00000050343	7.50308e-06	0.000131757	0.353816	0
ENSRNOG00000005907	7.54385e-06	0.000132197	0.286293	0
ENSRNOG00000031760	7.57498e-06	0.000132551	-0.303144	0
ENSRNOG00000012953	7.70483e-06	0.000134629	-0.195947	0
ENSRNOG00000046874	7.71698e-06	0.000134648	-0.14769	0
ENSRNOG00000002781	7.80836e-06	0.000135658	-0.181945	0
ENSRNOG00000003329	7.79672e-06	0.000135658	0.340332	0
ENSRNOG00000047198	7.80309e-06	0.000135658	-0.242868	0
ENSRNOG00000020379	8.17384e-06	0.000141804	-0.176955	0
ENSRNOG00000007654	8.24016e-06	0.000142751	0.261427	0
ENSRNOG00000024022	8.52402e-06	0.000147458	0.134472	0
ENSRNOG00000015440	8.58845e-06	0.000148362	-0.221399	0
ENSRNOG00000014049	8.70784e-06	0.00015021	0.276646	0
ENSRNOG00000011618	8.86952e-06	0.000152782	-0.308833	0
ENSRNOG00000039807	8.90755e-06	0.00015322	-0.227438	0
ENSRNOG00000023548	9.04844e-06	0.000155423	-0.392036	0
ENSRNOG00000015339	9.15566e-06	0.000157043	0.192502	0
ENSRNOG00000024312	9.24896e-06	0.000158419	-0.235585	0
ENSRNOG00000018962	9.32756e-06	0.000159541	-0.311743	0
ENSRNOG00000010466	9.44631e-06	0.000161345	-0.180762	0
ENSRNOG00000024566	9.47761e-06	0.000161652	0.687157	1
ENSRNOG00000022871	9.51303e-06	0.000162028	0.301878	0
ENSRNOG00000014886	9.53896e-06	0.000162243	0.246639	0
ENSRNOG00000006388	9.66424e-06	0.000163862	-0.146257	0
ENSRNOG00000019681	9.66867e-06	0.000163862	-0.323283	0
ENSRNOG00000013040	9.67468e-06	0.000163862	-0.199779	0
ENSRNOG00000000635	9.69866e-06	0.00016404	0.181786	0
ENSRNOG00000004298	9.71749e-06	0.00016413	-0.278783	0
ENSRNOG00000004505	9.92442e-06	0.000167392	-0.267372	0
ENSRNOG00000010450	9.98349e-06	0.000168155	-0.252759	0
ENSRNOG00000006076	1.00963e-05	0.000169586	-0.580142	1
ENSRNOG00000031915	1.00964e-05	0.000169586	-0.203564	0
ENSRNOG00000020702	1.0119e-05	0.000169731	-0.211423	0
ENSRNOG00000011490	1.01412e-05	0.000169868	-0.28489	0
ENSRNOG00000020723	1.02398e-05	0.000171284	0.137569	0
ENSRNOG00000043388	1.03268e-05	0.000172501	-0.21991	0
ENSRNOG00000024501	1.05322e-05	0.000175691	-0.529914	1
ENSRNOG00000017628	1.07377e-05	0.000178873	-0.28486	0
ENSRNOG00000003563	1.08158e-05	0.000179681	-0.153339	0
ENSRNOG00000047934	1.08089e-05	0.000179681	-0.249681	0
ENSRNOG00000019208	1.10515e-05	0.000183346	-0.154342	0
ENSRNOG00000033573	1.10783e-05	0.00018354	0.315388	0
ENSRNOG00000018825	1.11422e-05	0.000184348	-0.276772	0
ENSRNOG00000043386	1.11711e-05	0.000184574	-0.19198	0
ENSRNOG00000018903	1.12216e-05	0.000185157	-0.326818	0
ENSRNOG00000008797	1.13699e-05	0.000187349	-0.214326	0
ENSRNOG00000024934	1.14034e-05	0.000187646	0.266361	0
ENSRNOG00000009789	1.18099e-05	0.000194073	-0.223335	0
ENSRNOG00000010567	1.19268e-05	0.000195728	-0.166937	0
ENSRNOG00000008713	1.1993e-05	0.000196031	-0.128017	0
ENSRNOG00000008597	1.19937e-05	0.000196031	-0.223915	0
ENSRNOG00000019983	1.19815e-05	0.000196031	-0.135678	0
ENSRNOG00000025252	1.20186e-05	0.000196175	-0.184927	0
ENSRNOG00000019145	1.20383e-05	0.000196232	0.135251	0
ENSRNOG00000018220	1.20761e-05	0.000196322	-0.271833	0
ENSRNOG00000028674	1.20712e-05	0.000196322	-0.153287	0
ENSRNOG00000001182	1.22473e-05	0.000198838	-0.160526	0
ENSRNOG00000024115	1.2572e-05	0.000203838	0.183857	0
ENSRNOG00000046128	1.26113e-05	0.000204203	-0.149927	0
ENSRNOG00000019555	1.2869e-05	0.000208097	-0.137777	0
ENSRNOG00000050108	1.29605e-05	0.000209298	0.415832	1
ENSRNOG00000009593	1.31481e-05	0.000212046	-0.318934	0
ENSRNOG00000016088	1.32593e-05	0.000213555	-0.145126	0
ENSRNOG00000021581	1.35068e-05	0.000217253	0.185535	0
ENSRNOG00000016244	1.37811e-05	0.000221373	-0.253214	0
ENSRNOG00000018364	1.39079e-05	0.000223115	-0.178859	0
ENSRNOG00000016269	1.39918e-05	0.000224165	-0.163595	0
ENSRNOG00000016214	1.40474e-05	0.000224758	-0.246874	0
ENSRNOG00000011271	1.41406e-05	0.000225952	-0.316243	0
ENSRNOG00000028624	1.44202e-05	0.000229815	-0.570247	1
ENSRNOG00000006699	1.44058e-05	0.000229815	-0.180802	0
ENSRNOG00000027724	1.44413e-05	0.00022985	-0.259902	0
ENSRNOG00000007587	1.46138e-05	0.00023229	0.475483	1
ENSRNOG00000048834	1.47556e-05	0.000234239	-0.153526	0
ENSRNOG00000001515	1.49314e-05	0.00023672	0.171076	0
ENSRNOG00000009481	1.50043e-05	0.000237565	-0.22817	0
ENSRNOG00000004283	1.51966e-05	0.000240296	-0.158894	0
ENSRNOG00000001548	1.55896e-05	0.00024619	0.169739	0
ENSRNOG00000025899	1.56744e-05	0.000247208	-0.181871	0
ENSRNOG00000009819	1.59951e-05	0.000251939	0.173351	0
ENSRNOG00000007443	1.6141e-05	0.000253906	-0.469585	1
ENSRNOG00000019283	1.61988e-05	0.000254487	0.165848	0
ENSRNOG00000003712	1.63438e-05	0.000256432	0.174588	0
ENSRNOG00000033772	1.64084e-05	0.000257115	-0.319664	0
ENSRNOG00000020083	1.65932e-05	0.000259676	-0.337995	0
ENSRNOG00000011504	1.66387e-05	0.000260053	-0.233905	0
ENSRNOG00000015317	1.71209e-05	0.000267245	-0.230528	0
ENSRNOG00000018097	1.75874e-05	0.000274173	-0.142675	0
ENSRNOG00000014744	1.76595e-05	0.000274945	-0.164837	0
ENSRNOG00000028129	1.81e-05	0.000281443	-0.157198	0
ENSRNOG00000003967	1.81445e-05	0.000281773	-0.128404	0
ENSRNOG00000006460	1.84809e-05	0.00028663	-0.216967	0
ENSRNOG00000022421	1.87987e-05	0.000291188	-0.206599	0
ENSRNOG00000013045	1.90548e-05	0.000294779	-0.201124	0
ENSRNOG00000004341	1.91284e-05	0.000295541	-0.441698	1
ENSRNOG00000003698	1.94163e-05	0.000299608	-0.832618	1
ENSRNOG00000005428	1.99864e-05	0.000308014	-0.134244	0
ENSRNOG00000048114	2.05728e-05	0.000316649	-0.189742	0
ENSRNOG00000016769	2.07629e-05	0.000319171	-0.292466	0
ENSRNOG00000018481	2.09662e-05	0.000321888	-0.131241	0
ENSRNOG00000007064	2.10716e-05	0.00032291	0.194793	0
ENSRNOG00000022911	2.10859e-05	0.00032291	-0.340306	0
ENSRNOG00000032178	2.1321e-05	0.000326098	0.343242	0
ENSRNOG00000000532	2.16009e-05	0.000329625	-0.132219	0
ENSRNOG00000007152	2.16059e-05	0.000329625	-0.193482	0
ENSRNOG00000047967	2.16733e-05	0.000330239	-0.429204	1
ENSRNOG00000027030	2.18727e-05	0.00033286	-0.127346	0
ENSRNOG00000010588	2.23556e-05	0.000339783	-0.32964	0
ENSRNOG00000018691	2.25546e-05	0.000342378	-0.131405	0
ENSRNOG00000017631	2.33509e-05	0.000354025	-0.154819	0
ENSRNOG00000006670	2.34277e-05	0.000354738	0.23512	0
ENSRNOG00000023309	2.34564e-05	0.000354738	-0.245662	0
ENSRNOG00000015297	2.37835e-05	0.000359237	-0.309626	0
ENSRNOG00000006485	2.39803e-05	0.00036176	0.170098	0
ENSRNOG00000013934	2.40119e-05	0.000361787	-0.257797	0
ENSRNOG00000018997	2.40966e-05	0.000362614	-0.251963	0
ENSRNOG00000008711	2.44091e-05	0.000366731	-0.15447	0
ENSRNOG00000039415	2.44306e-05	0.000366731	0.155507	0
ENSRNOG00000020130	2.45842e-05	0.000368581	-0.19239	0
ENSRNOG00000025497	2.50494e-05	0.000375092	-0.193026	0
ENSRNOG00000009446	2.51291e-05	0.000375822	-0.325117	0
ENSRNOG00000016705	2.5278e-05	0.000377585	0.150379	0
ENSRNOG00000019817	2.55921e-05	0.000381807	-0.200149	0
ENSRNOG00000031827	2.62131e-05	0.000390592	0.132527	0
ENSRNOG00000010889	2.66125e-05	0.000395875	0.258102	0
ENSRNOG00000013658	2.66329e-05	0.000395875	-0.442886	1
ENSRNOG00000002253	2.6715e-05	0.000396168	-0.339502	0
ENSRNOG00000019486	2.67178e-05	0.000396168	-0.427071	1
ENSRNOG00000005918	2.69044e-05	0.000398112	-0.222541	0
ENSRNOG00000014828	2.69473e-05	0.000398112	-0.228516	0
ENSRNOG00000030266	2.69392e-05	0.000398112	-0.226059	0
ENSRNOG00000008374	2.69974e-05	0.000398367	-0.197322	0
ENSRNOG00000014668	2.72019e-05	0.000400413	0.21006	0
ENSRNOG00000037406	2.71694e-05	0.000400413	0.473276	1
ENSRNOG00000049988	2.73284e-05	0.000401787	0.289411	0
ENSRNOG00000000543	2.76597e-05	0.000406166	-0.12515	0
ENSRNOG00000003923	2.79967e-05	0.000410363	0.154838	0
ENSRNOG00000024635	2.80412e-05	0.000410363	0.206794	0
ENSRNOG00000004521	2.80469e-05	0.000410363	0.27421	0
ENSRNOG00000002884	2.80914e-05	0.00041052	0.2033	0
ENSRNOG00000009499	2.82752e-05	0.000412463	0.255859	0
ENSRNOG00000019758	2.82923e-05	0.000412463	-0.136972	0
ENSRNOG00000002241	2.84356e-05	0.000414055	0.288342	0
ENSRNOG00000007625	2.85248e-05	0.000414857	-0.400354	0
ENSRNOG00000009015	2.86618e-05	0.00041635	-0.12813	0
ENSRNOG00000017622	2.87642e-05	0.000417339	-0.207618	0
ENSRNOG00000015615	2.88966e-05	0.000418759	-0.677988	1
ENSRNOG00000013687	2.89716e-05	0.000419345	-0.28144	0
ENSRNOG00000045568	2.90995e-05	0.000420695	-0.177412	0
ENSRNOG00000001750	2.97809e-05	0.000430034	-0.183529	0
ENSRNOG00000005301	2.99197e-05	0.000431526	-0.164809	0
ENSRNOG00000014338	3.02467e-05	0.000435208	0.204509	0
ENSRNOG00000002473	3.02423e-05	0.000435208	-0.215503	0
ENSRNOG00000000540	3.0477e-05	0.000438003	-0.158348	0
ENSRNOG00000004553	3.0614e-05	0.000439452	-0.18127	0
ENSRNOG00000014372	3.07164e-05	0.000440401	-0.196339	0
ENSRNOG00000015577	3.12036e-05	0.000446858	-0.352073	0
ENSRNOG00000010601	3.1536e-05	0.000451087	-0.185851	0
ENSRNOG00000001958	3.18901e-05	0.000455615	0.15591	0
ENSRNOG00000003803	3.20512e-05	0.00045738	0.223011	0
ENSRNOG00000042728	3.21658e-05	0.000458476	0.188195	0
ENSRNOG00000016372	3.23107e-05	0.000460002	-0.17674	0
ENSRNOG00000027408	3.23777e-05	0.000460416	0.185878	0
ENSRNOG00000013945	3.30316e-05	0.000468662	0.221523	0
ENSRNOG00000015113	3.30348e-05	0.000468662	-0.161452	0
ENSRNOG00000024012	3.3428e-05	0.000473687	-0.288889	0
ENSRNOG00000017165	3.35184e-05	0.000474414	-0.177077	0
ENSRNOG00000019971	3.3663e-05	0.000475906	-0.148724	0
ENSRNOG00000014454	3.38672e-05	0.000478237	-0.129608	0
ENSRNOG00000023065	3.40683e-05	0.000479961	-0.235227	0
ENSRNOG00000047309	3.40361e-05	0.000479961	-0.239586	0
ENSRNOG00000005183	3.41325e-05	0.000480307	0.172915	0
ENSRNOG00000023130	3.50709e-05	0.000492941	-0.177278	0
ENSRNOG00000036745	3.53498e-05	0.000496287	0.163534	0
ENSRNOG00000002792	3.60055e-05	0.000504909	0.396321	0
ENSRNOG00000001632	3.64364e-05	0.000510362	0.161666	0
ENSRNOG00000001623	3.65476e-05	0.00051133	0.262734	0
ENSRNOG00000003745	3.68859e-05	0.000515469	0.481028	1
ENSRNOG00000019349	3.70251e-05	0.000516819	-0.152706	0
ENSRNOG00000046647	3.71303e-05	0.000517693	0.16209	0
ENSRNOG00000021181	3.77915e-05	0.000526308	-0.130214	0
ENSRNOG00000017997	3.8159e-05	0.000530817	-0.206435	0
ENSRNOG00000002232	3.82114e-05	0.000530937	-0.320773	0
ENSRNOG00000048660	3.85749e-05	0.000535376	-0.263784	0
ENSRNOG00000001185	3.86592e-05	0.000535932	-0.146087	0
ENSRNOG00000001621	3.88075e-05	0.000537376	-0.180583	0
ENSRNOG00000002203	3.88754e-05	0.000537703	0.233558	0
ENSRNOG00000002948	3.90348e-05	0.000539293	-0.192397	0
ENSRNOG00000018865	3.96842e-05	0.000547642	-0.397766	0
ENSRNOG00000012865	3.98153e-05	0.000548827	-0.121403	0
ENSRNOG00000021916	4.06233e-05	0.000559331	-0.224836	0
ENSRNOG00000001870	4.08143e-05	0.000561324	-0.140625	0
ENSRNOG00000045743	4.15853e-05	0.00057128	-0.603146	1
ENSRNOG00000001729	4.24008e-05	0.000581825	-0.416008	1
ENSRNOG00000043167	4.29791e-05	0.000589095	-0.436072	1
ENSRNOG00000043105	4.33963e-05	0.000594142	-0.162843	0
ENSRNOG00000017703	4.45432e-05	0.000609158	-0.321358	0
ENSRNOG00000049985	4.48997e-05	0.000613343	0.192786	0
ENSRNOG00000002866	4.50812e-05	0.000614605	-0.127409	0
ENSRNOG00000021005	4.50933e-05	0.000614605	-0.185614	0
ENSRNOG00000001245	4.54431e-05	0.000617137	-0.222567	0
ENSRNOG00000004303	4.55302e-05	0.000617137	-0.140293	0
ENSRNOG00000008129	4.55331e-05	0.000617137	-0.379778	0
ENSRNOG00000027622	4.54652e-05	0.000617137	-0.131722	0
ENSRNOG00000022448	4.54157e-05	0.000617137	-0.203164	0
ENSRNOG00000019992	4.57091e-05	0.00061883	-0.174218	0
ENSRNOG00000014852	4.58615e-05	0.000619926	0.308621	0
ENSRNOG00000021056	4.58921e-05	0.000619926	0.413574	1
ENSRNOG00000049634	4.6595e-05	0.000628722	0.317815	0
ENSRNOG00000016208	4.77379e-05	0.000643429	-0.451509	1
ENSRNOG00000000043	4.79096e-05	0.000645026	-0.184074	0
ENSRNOG00000009636	4.81182e-05	0.000647118	-0.263583	0
ENSRNOG00000012611	4.82781e-05	0.00064855	0.519038	1
ENSRNOG00000008218	4.87324e-05	0.000653929	-0.183286	0
ENSRNOG00000048043	4.92013e-05	0.000659493	-0.271295	0
ENSRNOG00000037327	4.93757e-05	0.000661101	-0.200522	0
ENSRNOG00000013391	4.99061e-05	0.000667466	-0.178245	0
ENSRNOG00000010161	5.00224e-05	0.000667551	-0.138246	0
ENSRNOG00000013736	5.00172e-05	0.000667551	0.125963	0
ENSRNOG00000007241	5.03607e-05	0.000670184	0.198223	0
ENSRNOG00000010214	5.03852e-05	0.000670184	-0.246937	0
ENSRNOG00000016541	5.03043e-05	0.000670184	0.118698	0
ENSRNOG00000011058	5.12406e-05	0.000680816	-0.292614	0
ENSRNOG00000019058	5.13043e-05	0.000680918	0.477137	1
ENSRNOG00000015501	5.14353e-05	0.00068191	-0.185402	0
ENSRNOG00000006888	5.18697e-05	0.00068692	0.220534	0
ENSRNOG00000023197	5.25628e-05	0.000695341	-0.16888	0
ENSRNOG00000019915	5.3022e-05	0.000700652	-0.150173	0
ENSRNOG00000000977	5.30938e-05	0.000700838	-0.204205	0
ENSRNOG00000019000	5.32719e-05	0.000702392	0.13775	0
ENSRNOG00000020679	5.33272e-05	0.000702392	0.136437	0
ENSRNOG00000025926	5.37161e-05	0.000706748	-0.16038	0
ENSRNOG00000014291	5.41019e-05	0.000711054	-0.135476	0
ENSRNOG00000016848	5.4428e-05	0.000714565	-0.314363	0
ENSRNOG00000050437	5.45198e-05	0.000714999	0.181076	0
ENSRNOG00000024625	5.46754e-05	0.000716266	-0.20519	0
ENSRNOG00000011394	5.50448e-05	0.000720327	-0.190457	0
ENSRNOG00000017075	5.51734e-05	0.000721233	-0.202917	0
ENSRNOG00000000461	5.53355e-05	0.000722575	0.272877	0
ENSRNOG00000010258	5.54565e-05	0.000723376	0.194974	0
ENSRNOG00000022273	5.56017e-05	0.000723716	-0.123751	0
ENSRNOG00000024839	5.55471e-05	0.000723716	-0.306747	0
ENSRNOG00000014835	5.65281e-05	0.000734987	0.11799	0
ENSRNOG00000001607	5.67878e-05	0.000737573	0.456795	1
ENSRNOG00000019544	5.72509e-05	0.000742793	0.269973	0
ENSRNOG00000018980	5.74218e-05	0.000744216	0.203573	0
ENSRNOG00000018785	5.74865e-05	0.00074426	-0.219391	0
ENSRNOG00000012458	5.83558e-05	0.00075471	0.118752	0
ENSRNOG00000016967	5.85407e-05	0.000756295	-0.239324	0
ENSRNOG00000017822	5.92349e-05	0.000764451	0.180777	0
ENSRNOG00000006628	5.97466e-05	0.000770237	-0.131504	0
ENSRNOG00000015894	6.02404e-05	0.000775778	-0.199764	0
ENSRNOG00000032917	6.03917e-05	0.000776904	0.411561	1
ENSRNOG00000048291	6.05525e-05	0.000778148	-0.174871	0
ENSRNOG00000005276	6.092e-05	0.000781217	-0.131481	0
ENSRNOG00000007253	6.09109e-05	0.000781217	0.182654	0
ENSRNOG00000014341	6.11073e-05	0.000782792	0.294874	0
ENSRNOG00000014834	6.12264e-05	0.000783492	0.160356	0
ENSRNOG00000006069	6.1861e-05	0.000789947	0.177262	0
ENSRNOG00000002454	6.18556e-05	0.000789947	0.20949	0
ENSRNOG00000018788	6.26003e-05	0.000798548	-0.298423	0
ENSRNOG00000018621	6.29618e-05	0.000802317	-0.230344	0
ENSRNOG00000018623	6.33003e-05	0.000805785	0.25532	0
ENSRNOG00000010156	6.33695e-05	0.000805821	-0.249302	0
ENSRNOG00000026965	6.51783e-05	0.000827955	0.24889	0
ENSRNOG00000011417	6.55217e-05	0.000831448	-0.180189	0
ENSRNOG00000010275	6.58181e-05	0.000834337	-0.232426	0
ENSRNOG00000003384	6.60367e-05	0.000836235	0.201621	0
ENSRNOG00000000560	6.63499e-05	0.000839326	-0.22562	0
ENSRNOG00000032391	6.66263e-05	0.000840197	0.129554	0
ENSRNOG00000012791	6.66171e-05	0.000840197	-0.145836	0
ENSRNOG00000016250	6.6497e-05	0.000840197	0.126002	0
ENSRNOG00000006077	6.69879e-05	0.000843006	-0.141625	0
ENSRNOG00000013763	6.69237e-05	0.000843006	-0.14333	0
ENSRNOG00000009094	6.71729e-05	0.00084446	-0.169017	0
ENSRNOG00000010574	6.79582e-05	0.000853448	-0.145055	0
ENSRNOG00000020361	6.80806e-05	0.000854102	0.621173	1
ENSRNOG00000046353	6.98736e-05	0.000875692	0.381435	0
ENSRNOG00000022189	7.02896e-05	0.000879996	-0.152229	0
ENSRNOG00000019423	7.04438e-05	0.000881019	-0.139653	0
ENSRNOG00000020501	7.07367e-05	0.000883773	-0.36796	0
ENSRNOG00000000164	7.12211e-05	0.00088891	0.117988	0
ENSRNOG00000000505	7.14431e-05	0.000890764	-0.124799	0
ENSRNOG00000020205	7.17307e-05	0.000893433	-0.32624	0
ENSRNOG00000002724	7.22335e-05	0.000898774	-0.239074	0
ENSRNOG00000006410	7.23402e-05	0.00089918	-0.828019	1
ENSRNOG00000025074	7.24847e-05	0.000900055	0.126151	0
ENSRNOG00000026120	7.29826e-05	0.000905313	-0.169254	0
ENSRNOG00000001878	7.48163e-05	0.000927112	-0.181849	0
ENSRNOG00000000053	7.61373e-05	0.000942519	0.117574	0
ENSRNOG00000001645	7.62221e-05	0.000942608	-0.431192	1
ENSRNOG00000028358	7.64393e-05	0.000944332	0.139332	0
ENSRNOG00000001222	7.72153e-05	0.000951982	0.125075	0
ENSRNOG00000010064	7.71451e-05	0.000951982	-0.268288	0
ENSRNOG00000013172	7.74009e-05	0.000953094	-0.17648	0
ENSRNOG00000016218	7.74624e-05	0.000953094	-0.12639	0
ENSRNOG00000018745	7.76154e-05	0.00095401	-0.237552	0
ENSRNOG00000014811	7.82299e-05	0.00096059	-0.272067	0
ENSRNOG00000011778	7.84629e-05	0.000962479	-0.197497	0
ENSRNOG00000036894	7.93228e-05	0.000972045	-0.218153	0
ENSRNOG00000017787	7.97963e-05	0.000976862	0.140165	0
ENSRNOG00000025383	8.01487e-05	0.000980188	0.119563	0
ENSRNOG00000011480	8.04693e-05	0.000983117	-0.197937	0
ENSRNOG00000001111	8.16773e-05	0.000996874	-0.442812	1
ENSRNOG00000006929	8.18526e-05	0.000997427	0.138009	0
ENSRNOG00000019062	8.18869e-05	0.000997427	-0.164936	0
ENSRNOG00000036683	8.29907e-05	0.00100986	-0.158539	0
ENSRNOG00000008741	8.40102e-05	0.00102124	0.129069	0
ENSRNOG00000029447	8.46221e-05	0.00102765	0.260319	0
ENSRNOG00000009948	8.54282e-05	0.0010364	0.220658	0
ENSRNOG00000004130	8.58834e-05	0.00104089	-0.146134	0
ENSRNOG00000010743	8.67075e-05	0.00104983	-0.292638	0
ENSRNOG00000013972	8.72855e-05	0.00105472	-0.136002	0
ENSRNOG00000042785	8.72125e-05	0.00105472	0.316598	0
ENSRNOG00000011280	8.76078e-05	0.00105756	-0.297056	0
ENSRNOG00000019156	8.79043e-05	0.00106009	-0.157825	0
ENSRNOG00000020430	8.88245e-05	0.00107012	-0.13618	0
ENSRNOG00000026884	8.94861e-05	0.00107703	-0.253809	0
ENSRNOG00000011582	8.99021e-05	0.00107989	-0.211959	0
ENSRNOG00000011789	8.98196e-05	0.00107989	-0.294837	0
ENSRNOG00000004218	9.04584e-05	0.0010855	0.242794	0
ENSRNOG00000026748	9.05554e-05	0.00108559	-0.201582	0
ENSRNOG00000014316	9.07433e-05	0.00108677	-0.174048	0
ENSRNOG00000020081	9.13997e-05	0.00109356	-0.166722	0
ENSRNOG00000008873	9.2031e-05	0.00110002	-0.176976	0
ENSRNOG00000013707	9.24267e-05	0.00110367	-0.173546	0
ENSRNOG00000000831	9.40016e-05	0.00112137	-0.199963	0
ENSRNOG00000013691	9.44169e-05	0.00112431	-0.264811	0
ENSRNOG00000048718	9.44331e-05	0.00112431	-0.182953	0
ENSRNOG00000000891	9.49844e-05	0.00112977	-0.28877	0
ENSRNOG00000038960	9.58325e-05	0.00113874	-0.248624	0
ENSRNOG00000010284	9.64814e-05	0.00114533	-0.610104	1
ENSRNOG00000000695	9.6915e-05	0.00114935	-0.250249	0
ENSRNOG00000019934	9.81498e-05	0.00116286	0.172901	0
ENSRNOG00000024213	9.85143e-05	0.00116604	-0.179372	0
ENSRNOG00000010783	9.892e-05	0.0011697	0.190558	0
ENSRNOG00000004484	9.97152e-05	0.00117796	-0.199339	0
ENSRNOG00000007801	9.99826e-05	0.00117997	-0.127298	0
ENSRNOG00000001701	0.000100808	0.00118855	-0.36817	0
ENSRNOG00000028650	0.00010152	0.0011958	-0.154434	0
ENSRNOG00000009103	0.000102282	0.00120243	-0.175592	0
ENSRNOG00000023230	0.000102212	0.00120243	0.425584	1
ENSRNOG00000009156	0.000104108	0.00122271	0.142233	0
ENSRNOG00000001845	0.000104522	0.00122639	-0.131144	0
ENSRNOG00000003267	0.000105076	0.0012317	-0.199639	0
ENSRNOG00000007756	0.000105578	0.00123639	0.178725	0
ENSRNOG00000010119	0.00010752	0.00125793	0.258294	0
ENSRNOG00000019080	0.000109406	0.00127824	-0.147139	0
ENSRNOG00000019165	0.000109467	0.00127824	-0.145682	0
ENSRNOG00000004111	0.000110696	0.0012901	0.476196	1
ENSRNOG00000019742	0.000110616	0.0012901	-0.209464	0
ENSRNOG00000014434	0.000111149	0.00129415	0.185745	0
ENSRNOG00000004679	0.000112227	0.00130501	-0.427154	1
ENSRNOG00000020744	0.000112297	0.00130501	-0.121757	0
ENSRNOG00000046769	0.000112795	0.00130954	-0.168065	0
ENSRNOG00000000808	0.00011552	0.00133905	0.145706	0
ENSRNOG00000002627	0.000115718	0.00133905	-0.171961	0
ENSRNOG00000007862	0.00011564	0.00133905	-0.140834	0
ENSRNOG00000007431	0.000115777	0.00133905	-0.270606	0
ENSRNOG00000021061	0.000116444	0.00134548	-0.235917	0
ENSRNOG00000007916	0.000116633	0.00134638	-0.140368	0
ENSRNOG00000019519	0.000117339	0.00135325	-0.259763	0
ENSRNOG00000007657	0.000117739	0.00135656	-0.280195	0
ENSRNOG00000017657	0.00011819	0.00136047	0.181856	0
ENSRNOG00000002452	0.000118883	0.00136586	-0.155731	0
ENSRNOG00000033588	0.000118857	0.00136586	-1.33803	1
ENSRNOG00000013954	0.000119109	0.00136716	-0.475254	1
ENSRNOG00000047235	0.000120704	0.00138416	-0.136562	0
ENSRNOG00000010716	0.000120846	0.00138448	-0.58984	1
ENSRNOG00000048397	0.00012122	0.00138747	-0.168553	0
ENSRNOG00000025527	0.000121951	0.00139451	-0.320328	0
ENSRNOG00000008598	0.000122269	0.00139683	0.304166	0
ENSRNOG00000017469	0.000122934	0.00140311	-0.260637	0
ENSRNOG00000050201	0.000123615	0.00140956	-0.269029	0
ENSRNOG00000002478	0.00012413	0.00141014	0.146853	0
ENSRNOG00000013313	0.000123989	0.00141014	0.213389	0
ENSRNOG00000023261	0.000124054	0.00141014	-0.400196	0
ENSRNOG00000048282	0.000124024	0.00141014	-0.133831	0
ENSRNOG00000010342	0.000124763	0.00141468	-0.258167	0
ENSRNOG00000033520	0.000124682	0.00141468	1.13858	1
ENSRNOG00000005804	0.000126394	0.00143183	-0.114879	0
ENSRNOG00000018105	0.000126971	0.00143703	-0.154151	0
ENSRNOG00000000185	0.000127648	0.00144335	-0.155707	0
ENSRNOG00000000922	0.000128049	0.00144519	-0.143416	0
ENSRNOG00000007214	0.000127975	0.00144519	-0.225958	0
ENSRNOG00000016021	0.000128234	0.00144594	-0.309619	0
ENSRNOG00000038106	0.000128461	0.00144715	0.131053	0
ENSRNOG00000029394	0.000128867	0.00145038	0.187159	0
ENSRNOG00000050282	0.000131084	0.00147397	-0.123749	0
ENSRNOG00000008378	0.000131796	0.0014806	-0.196172	0
ENSRNOG00000009412	0.000132081	0.00148244	-0.221155	0
ENSRNOG00000048914	0.000132342	0.00148399	-0.358601	0
ENSRNOG00000038571	0.000133478	0.00149397	-0.195568	0
ENSRNOG00000048236	0.000133478	0.00149397	-0.195568	0
ENSRNOG00000001184	0.000134052	0.00149625	0.164327	0
ENSRNOG00000007092	0.000133967	0.00149625	0.129483	0
ENSRNOG00000047895	0.000133977	0.00149625	-0.21387	0
ENSRNOG00000024250	0.000134856	0.00150385	-0.169016	0
ENSRNOG00000006028	0.000135684	0.00151069	-0.170335	0
ENSRNOG00000012806	0.000135718	0.00151069	0.139456	0
ENSRNOG00000012830	0.000136315	0.00151594	-0.241588	0
ENSRNOG00000009474	0.000139242	0.00154567	-0.127158	0
ENSRNOG00000013446	0.000139177	0.00154567	-0.219241	0
ENSRNOG00000009117	0.000139484	0.00154694	-0.290201	0
ENSRNOG00000037352	0.000139762	0.0015486	0.190622	0
ENSRNOG00000014173	0.000142361	0.00157596	0.153489	0
ENSRNOG00000047931	0.000143059	0.00158225	-0.120111	0
ENSRNOG00000011762	0.000144177	0.00159317	0.158825	0
ENSRNOG00000004489	0.00014464	0.00159683	-0.189276	0
ENSRNOG00000049552	0.000145643	0.00160644	-0.288832	0
ENSRNOG00000025711	0.000147423	0.0016246	-0.168967	0
ENSRNOG00000009892	0.000149276	0.00164353	-0.737726	1
ENSRNOG00000002635	0.000149477	0.00164425	-0.161261	0
ENSRNOG00000004624	0.000150066	0.00164774	0.116094	0
ENSRNOG00000018149	0.000150042	0.00164774	0.151205	0
ENSRNOG00000018532	0.00015105	0.00165704	0.220843	0
ENSRNOG00000024128	0.000151956	0.00166548	-0.122548	0
ENSRNOG00000002943	0.000152221	0.00166688	-0.154498	0
ENSRNOG00000002212	0.000153275	0.0016754	0.176079	0
ENSRNOG00000034007	0.000153176	0.0016754	-0.332881	0
ENSRNOG00000010532	0.000153758	0.00167917	-0.213343	0
ENSRNOG00000000936	0.000155139	0.00169273	-0.185957	0
ENSRNOG00000008056	0.00015545	0.00169452	-0.286456	0
ENSRNOG00000017285	0.000155582	0.00169452	-0.20187	0
ENSRNOG00000000763	0.000155861	0.00169604	-0.302252	0
ENSRNOG00000012204	0.000157846	0.0017161	-0.190123	0
ENSRNOG00000007818	0.000158492	0.00172158	-0.208526	0
ENSRNOG00000000639	0.000160649	0.00174346	-0.208503	0
ENSRNOG00000007390	0.000161247	0.00174838	0.23408	0
ENSRNOG00000010892	0.000161612	0.00175077	0.133775	0
ENSRNOG00000010793	0.000163625	0.001771	-0.129262	0
ENSRNOG00000015285	0.000164854	0.00178271	-0.269408	0
ENSRNOG00000047781	0.000165007	0.00178278	-0.352264	0
ENSRNOG00000010392	0.00016544	0.00178587	-0.11167	0
ENSRNOG00000009995	0.000168563	0.00181796	0.165462	0
ENSRNOG00000016427	0.000169648	0.00182804	-0.118725	0
ENSRNOG00000011284	0.00017063	0.001837	-0.111318	0
ENSRNOG00000012954	0.000171711	0.00184699	-0.154108	0
ENSRNOG00000046794	0.000172824	0.00185732	-0.121096	0
ENSRNOG00000031113	0.000175887	0.00188857	0.25177	0
ENSRNOG00000016955	0.000176802	0.00189671	-0.149165	0
ENSRNOG00000002104	0.000177034	0.00189753	0.137373	0
ENSRNOG00000013738	0.000178091	0.00190717	-0.321427	0
ENSRNOG00000012960	0.000179848	0.0019243	-0.178978	0
ENSRNOG00000013783	0.000180509	0.00192967	-0.12231	0
ENSRNOG00000026821	0.000182057	0.00194451	-0.117635	0
ENSRNOG00000000547	0.000183416	0.00195598	-0.908535	1
ENSRNOG00000032070	0.000183454	0.00195598	-0.218799	0
ENSRNOG00000018662	0.000184145	0.00196163	-0.146624	0
ENSRNOG00000004538	0.000184498	0.00196195	0.200251	0
ENSRNOG00000018087	0.000184362	0.00196195	-0.37714	0
ENSRNOG00000018599	0.000185302	0.00196877	-0.147671	0
ENSRNOG00000011377	0.000186634	0.0019812	0.230081	0
ENSRNOG00000016807	0.000187056	0.00198393	0.158929	0
ENSRNOG00000000697	0.000190266	0.00201566	-0.112021	0
ENSRNOG00000003328	0.000190379	0.00201566	-0.177062	0
ENSRNOG00000021041	0.000191471	0.00202546	-0.477828	1
ENSRNOG00000003348	0.000193192	0.00204053	0.598397	1
ENSRNOG00000008572	0.000193232	0.00204053	-0.125304	0
ENSRNOG00000031092	0.000193844	0.00204522	0.11689	0
ENSRNOG00000001885	0.000194629	0.00205172	-0.139424	0
ENSRNOG00000009149	0.000195223	0.00205619	0.214025	0
ENSRNOG00000007948	0.000197713	0.00208062	-0.226765	0
ENSRNOG00000028017	0.000200287	0.00210587	-0.150996	0
ENSRNOG00000042702	0.000201761	0.00211953	-0.217267	0
ENSRNOG00000000841	0.000203019	0.00212357	-0.123854	0
ENSRNOG00000003549	0.000202679	0.00212357	-0.133341	0
ENSRNOG00000017443	0.000202544	0.00212357	0.156289	0
ENSRNOG00000021866	0.000202639	0.00212357	-0.172959	0
ENSRNOG00000029028	0.000203014	0.00212357	-0.180137	0
ENSRNOG00000005357	0.000205684	0.00214805	-0.160841	0
ENSRNOG00000015696	0.00020589	0.00214805	-0.2004	0
ENSRNOG00000010682	0.00020578	0.00214805	-0.127907	0
ENSRNOG00000010037	0.000206252	0.00214998	-0.123239	0
ENSRNOG00000020068	0.000206573	0.00215148	-0.202339	0
ENSRNOG00000024647	0.000206944	0.0021535	0.123509	0
ENSRNOG00000017406	0.000209801	0.00217554	-0.555467	1
ENSRNOG00000018000	0.000210137	0.00217554	-0.114057	0
ENSRNOG00000025832	0.000209709	0.00217554	-0.141434	0
ENSRNOG00000034013	0.000209538	0.00217554	-0.436001	1
ENSRNOG00000042620	0.000209363	0.00217554	-0.315772	0
ENSRNOG00000045863	0.00021002	0.00217554	0.213343	0
ENSRNOG00000011348	0.00021067	0.0021792	-0.171457	0
ENSRNOG00000016396	0.000212631	0.00219761	0.161982	0
ENSRNOG00000012795	0.00021363	0.00220419	0.273749	0
ENSRNOG00000020753	0.00021351	0.00220419	-0.169037	0
ENSRNOG00000037655	0.000215265	0.00221917	-0.174125	0
ENSRNOG00000012762	0.00021549	0.0022196	-0.172593	0
ENSRNOG00000030938	0.000216012	0.00222309	-0.212685	0
ENSRNOG00000027282	0.000216901	0.00223036	-0.222269	0
ENSRNOG00000001501	0.000217983	0.00223959	-0.137502	0
ENSRNOG00000020554	0.000219297	0.00225118	-0.239617	0
ENSRNOG00000007946	0.000221713	0.00227406	-0.131299	0
ENSRNOG00000024016	0.0002262	0.00231812	0.108177	0
ENSRNOG00000011799	0.000226815	0.00232247	-0.538989	1
ENSRNOG00000007788	0.000228062	0.00233326	-0.120199	0
ENSRNOG00000001066	0.000228692	0.00233774	0.153083	0
ENSRNOG00000009689	0.000229864	0.00234774	-0.108421	0
ENSRNOG00000019840	0.000230345	0.00235068	-0.224165	0
ENSRNOG00000033970	0.000230855	0.00235391	-0.436618	1
ENSRNOG00000018107	0.000232774	0.00237148	0.260915	0
ENSRNOG00000012439	0.000233234	0.00237418	-0.142041	0
ENSRNOG00000016559	0.000233473	0.00237462	-0.13155	0
ENSRNOG00000007405	0.000234497	0.00238303	-0.174327	0
ENSRNOG00000026124	0.000234816	0.00238429	-0.223225	0
ENSRNOG00000009196	0.000235181	0.002386	0.223466	0
ENSRNOG00000022015	0.000236918	0.00240161	-0.184444	0
ENSRNOG00000010940	0.000238118	0.00241177	0.115642	0
ENSRNOG00000018886	0.000239494	0.00242368	0.198308	0
ENSRNOG00000030232	0.000239823	0.00242498	-0.162319	0
ENSRNOG00000019266	0.000242262	0.00244761	-0.175133	0
ENSRNOG00000002906	0.000247457	0.00249802	-0.348613	0
ENSRNOG00000007622	0.000248284	0.00250221	-0.143876	0
ENSRNOG00000016892	0.000248087	0.00250221	-0.278236	0
ENSRNOG00000025385	0.000250026	0.00251767	-0.243063	0
ENSRNOG00000020044	0.000250755	0.00252292	0.269178	0
ENSRNOG00000005762	0.000251745	0.00253079	0.160798	0
ENSRNOG00000006749	0.000252842	0.00253971	0.146758	0
ENSRNOG00000009244	0.00025306	0.0025398	0.107696	0
ENSRNOG00000042179	0.000253457	0.00254169	-0.143971	0
ENSRNOG00000013356	0.000253727	0.0025423	-0.128233	0
ENSRNOG00000024568	0.00025491	0.00255204	-0.182196	0
ENSRNOG00000017801	0.000255297	0.00255381	0.108507	0
ENSRNOG00000001456	0.000256582	0.00256455	0.112109	0
ENSRNOG00000028956	0.000260166	0.00259824	-0.116526	0
ENSRNOG00000007853	0.000261042	0.00260484	-0.220475	0
ENSRNOG00000017233	0.00026188	0.00261106	-0.307026	0
ENSRNOG00000017899	0.000262418	0.00261214	-0.212933	0
ENSRNOG00000002735	0.00026221	0.00261214	0.113822	0
ENSRNOG00000020737	0.000263076	0.00261654	0.168617	0
ENSRNOG00000002997	0.000263499	0.0026186	-0.26701	0
ENSRNOG00000017516	0.000265047	0.00263183	-0.234491	0
ENSRNOG00000006329	0.00026705	0.00264956	0.164778	0
ENSRNOG00000000795	0.00026917	0.0026684	-0.14981	0
ENSRNOG00000043416	0.000269895	0.00267341	-0.369734	0
ENSRNOG00000039876	0.000275175	0.00272349	-0.144914	0
ENSRNOG00000021347	0.000276435	0.00273374	0.268539	0
ENSRNOG00000011559	0.000281164	0.00277824	-0.106129	0
ENSRNOG00000009850	0.000283037	0.00279447	-0.169054	0
ENSRNOG00000005642	0.000285881	0.00282026	0.151904	0
ENSRNOG00000007947	0.000289979	0.00285837	-0.547711	1
ENSRNOG00000001215	0.000290504	0.00286122	-0.200048	0
ENSRNOG00000025704	0.000291363	0.00286735	0.189842	0
ENSRNOG00000001241	0.000292665	0.00287783	-0.25481	0
ENSRNOG00000018076	0.000293417	0.00288289	0.109544	0
ENSRNOG00000005247	0.000295482	0.00290084	-0.143339	0
ENSRNOG00000022182	0.000296738	0.00291046	-0.123181	0
ENSRNOG00000016182	0.000296942	0.00291046	-0.145942	0
ENSRNOG00000009323	0.000298041	0.00291887	0.110357	0
ENSRNOG00000007002	0.000299742	0.00293317	0.305025	0
ENSRNOG00000003144	0.00030364	0.00296331	-0.265476	0
ENSRNOG00000008382	0.000303998	0.00296331	0.597733	1
ENSRNOG00000017781	0.000303161	0.00296331	0.156488	0
ENSRNOG00000027914	0.000304042	0.00296331	-0.13536	0
ENSRNOG00000027229	0.000303358	0.00296331	-0.134754	0
ENSRNOG00000024848	0.000304744	0.00296777	0.115442	0
ENSRNOG00000017132	0.000305069	0.00296856	0.25196	0
ENSRNOG00000007036	0.000305766	0.00297295	0.127344	0
ENSRNOG00000015301	0.000306631	0.00297899	-0.121927	0
ENSRNOG00000022485	0.000307632	0.00298632	0.11416	0
ENSRNOG00000004205	0.000308332	0.00299072	-0.45437	1
ENSRNOG00000026008	0.000309914	0.00300367	-0.163911	0
ENSRNOG00000031138	0.000310244	0.00300447	-0.167979	0
ENSRNOG00000007697	0.00031079	0.00300735	0.174612	0
ENSRNOG00000002538	0.000311144	0.00300839	-0.148523	0
ENSRNOG00000019501	0.000316071	0.00305359	-0.134322	0
ENSRNOG00000003597	0.000316705	0.00305728	-0.129257	0
ENSRNOG00000006797	0.000319706	0.0030838	0.218068	0
ENSRNOG00000013309	0.000320243	0.00308557	-0.322109	0
ENSRNOG00000019236	0.000320397	0.00308557	-0.145992	0
ENSRNOG00000001124	0.000322732	0.0031056	-0.433645	1
ENSRNOG00000017195	0.000326601	0.00314034	0.105223	0
ENSRNOG00000024335	0.000328162	0.00315285	-0.159254	0
ENSRNOG00000010042	0.00033136	0.00318106	-0.141934	0
ENSRNOG00000029792	0.000331864	0.00318338	-0.685931	1
ENSRNOG00000002152	0.00033227	0.00318476	-0.140769	0
ENSRNOG00000014678	0.000336019	0.00321815	-0.167125	0
ENSRNOG00000015970	0.000338193	0.00323642	-0.141211	0
ENSRNOG00000004459	0.000340492	0.00325329	-0.183889	0
ENSRNOG00000001064	0.000340337	0.00325329	0.143636	0
ENSRNOG00000046333	0.000344868	0.00329252	-0.224376	0
ENSRNOG00000025160	0.000350139	0.00334022	-0.167822	0
ENSRNOG00000001104	0.000350833	0.00334421	0.162996	0
ENSRNOG00000033747	0.000351715	0.00334998	-0.137553	0
ENSRNOG00000036692	0.000352571	0.0033555	-0.517392	1
ENSRNOG00000037567	0.00035295	0.00335648	-0.172236	0
ENSRNOG00000010799	0.000355222	0.0033728	0.233055	0
ENSRNOG00000030410	0.000355036	0.0033728	-0.261587	0
ENSRNOG00000048973	0.000355816	0.00337581	0.189743	0
ENSRNOG00000020678	0.000363454	0.00344558	-0.171339	0
ENSRNOG00000029658	0.000364934	0.00345691	-0.190971	0
ENSRNOG00000023334	0.000366465	0.00346871	-0.106451	0
ENSRNOG00000048870	0.000370525	0.0035044	-0.146316	0
ENSRNOG00000003127	0.000376462	0.00355502	-0.188515	0
ENSRNOG00000033570	0.000376412	0.00355502	-0.188839	0
ENSRNOG00000011016	0.00037752	0.00356224	0.277282	0
ENSRNOG00000002270	0.000381879	0.00359842	0.138558	0
ENSRNOG00000016975	0.000381947	0.00359842	-0.133024	0
ENSRNOG00000016949	0.00038301	0.00360006	0.183097	0
ENSRNOG00000017820	0.000382812	0.00360006	-0.21212	0
ENSRNOG00000019713	0.000382792	0.00360006	-0.147894	0
ENSRNOG00000018417	0.000385509	0.00362075	-0.116072	0
ENSRNOG00000002309	0.000386285	0.00362523	0.63006	1
ENSRNOG00000016753	0.000387181	0.00363083	-0.772532	1
ENSRNOG00000016545	0.000388095	0.00363659	-0.179303	0
ENSRNOG00000010489	0.000389484	0.0036468	-0.175708	0
ENSRNOG00000011078	0.000391364	0.00366158	-0.123187	0
ENSRNOG00000018366	0.000391816	0.00366298	-0.198294	0
ENSRNOG00000019357	0.000395693	0.00369638	-0.114619	0
ENSRNOG00000049722	0.000396758	0.00370348	-0.314049	0
ENSRNOG00000020552	0.000397393	0.00370656	0.246774	0
ENSRNOG00000017029	0.000398251	0.00371171	0.115243	0
ENSRNOG00000000812	0.000399036	0.00371618	-0.171883	0
ENSRNOG00000003463	0.00040113	0.00372996	-0.132401	0
ENSRNOG00000017552	0.000400999	0.00372996	-0.169311	0
ENSRNOG00000000895	0.000407418	0.00378496	0.228376	0
ENSRNOG00000006331	0.000407778	0.00378496	0.123665	0
ENSRNOG00000029763	0.00040798	0.00378496	-0.639236	1
ENSRNOG00000033740	0.000408482	0.00378672	-0.143957	0
ENSRNOG00000017017	0.000410197	0.00379972	0.2036	0
ENSRNOG00000022521	0.000410583	0.00380039	0.319444	0
ENSRNOG00000016378	0.000412606	0.00381621	0.295985	0
ENSRNOG00000027249	0.000414644	0.00383215	-0.3161	0
ENSRNOG00000010958	0.00041515	0.0038339	-0.135069	0
ENSRNOG00000015925	0.000416375	0.0038423	0.198546	0
ENSRNOG00000010996	0.000418247	0.00385664	0.141391	0
ENSRNOG00000017396	0.000420159	0.00387132	-0.109521	0
ENSRNOG00000004423	0.000421632	0.00388195	-0.169255	0
ENSRNOG00000040257	0.000422039	0.00388276	0.121769	0
ENSRNOG00000015796	0.000425618	0.00391272	-0.222906	0
ENSRNOG00000026643	0.000428424	0.00393553	0.160365	0
ENSRNOG00000015736	0.000432234	0.00396754	-0.393393	0
ENSRNOG00000022929	0.000432631	0.00396818	0.216002	0
ENSRNOG00000045931	0.000436091	0.0039969	-0.111023	0
ENSRNOG00000021091	0.000437031	0.00399948	-0.952949	1
ENSRNOG00000001465	0.000436776	0.00399948	-0.134573	0
ENSRNOG00000001990	0.000439198	0.00401628	0.209468	0
ENSRNOG00000046460	0.000441158	0.00403117	-0.254277	0
ENSRNOG00000019228	0.00044176	0.00403364	-0.164124	0
ENSRNOG00000009658	0.000442109	0.00403379	0.116139	0
ENSRNOG00000014720	0.000443026	0.00403912	-0.172714	0
ENSRNOG00000001843	0.000444146	0.00404629	-0.167223	0
ENSRNOG00000010536	0.000444899	0.00404708	0.194632	0
ENSRNOG00000002896	0.000444719	0.00404708	-0.105466	0
ENSRNOG00000010941	0.000446233	0.00405618	0.193824	0
ENSRNOG00000011261	0.000451217	0.0040942	-0.132916	0
ENSRNOG00000014916	0.000451428	0.0040942	0.116391	0
ENSRNOG00000026286	0.000451165	0.0040942	-0.413346	1
ENSRNOG00000019730	0.000452603	0.0041018	-0.151524	0
ENSRNOG00000026239	0.000453337	0.00410538	0.339234	0
ENSRNOG00000015300	0.000454313	0.00411116	-0.19413	0
ENSRNOG00000018131	0.000455206	0.00411617	-0.434872	1
ENSRNOG00000036971	0.000456334	0.00412331	-0.183156	0
ENSRNOG00000004200	0.000460107	0.0041543	-0.496066	1
ENSRNOG00000008116	0.000463661	0.00418329	-0.363871	0
ENSRNOG00000043193	0.000465084	0.004193	-0.517278	1
ENSRNOG00000000474	0.000472977	0.004261	-0.309934	0
ENSRNOG00000024104	0.000474343	0.00427014	0.186108	0
ENSRNOG00000046414	0.00047618	0.00428351	-0.105199	0
ENSRNOG00000023753	0.000478203	0.00429852	-0.137925	0
ENSRNOG00000007400	0.000478949	0.00430204	0.21602	0
ENSRNOG00000011739	0.000480709	0.00431466	-0.114173	0
ENSRNOG00000007601	0.000483624	0.00433628	-0.423434	1
ENSRNOG00000021787	0.000483832	0.00433628	0.208445	0
ENSRNOG00000013703	0.000484939	0.004343	0.166534	0
ENSRNOG00000022043	0.000486256	0.00435158	-0.138907	0
ENSRNOG00000018878	0.000490193	0.00438358	-0.146885	0
ENSRNOG00000011814	0.000494345	0.00441746	-0.188875	0
ENSRNOG00000025644	0.000495064	0.00442063	0.190246	0
ENSRNOG00000005988	0.000497217	0.00443659	0.11113	0
ENSRNOG00000004139	0.000499955	0.00445775	0.113312	0
ENSRNOG00000018089	0.000502368	0.00447598	-0.125322	0
ENSRNOG00000008049	0.000505918	0.0045043	0.196068	0
ENSRNOG00000019918	0.000511001	0.00454623	-0.130714	0
ENSRNOG00000028781	0.000521151	0.00463313	-0.281443	0
ENSRNOG00000004744	0.000523052	0.00464323	-0.165793	0
ENSRNOG00000043267	0.000523029	0.00464323	-0.231878	0
ENSRNOG00000004740	0.00052391	0.00464745	-0.143046	0
ENSRNOG00000007678	0.000527546	0.00467629	0.231366	0
ENSRNOG00000018483	0.000529209	0.00468465	0.115606	0
ENSRNOG00000019027	0.000529261	0.00468465	-0.115909	0
ENSRNOG00000020651	0.000530389	0.00469122	-0.127395	0
ENSRNOG00000049900	0.000532825	0.00470934	0.136222	0
ENSRNOG00000020773	0.00054199	0.00478338	0.116479	0
ENSRNOG00000048004	0.000541964	0.00478338	0.661855	1
ENSRNOG00000003151	0.000545291	0.00479404	0.13706	0
ENSRNOG00000011287	0.00054543	0.00479404	0.105036	0
ENSRNOG00000013165	0.000545058	0.00479404	0.171975	0
ENSRNOG00000019342	0.000545075	0.00479404	-0.352361	0
ENSRNOG00000025053	0.000544571	0.00479404	-0.295545	0
ENSRNOG00000047517	0.000545567	0.00479404	-0.31052	0
ENSRNOG00000017427	0.000546923	0.00480248	-0.246629	0
ENSRNOG00000048277	0.000549428	0.00482099	-0.110451	0
ENSRNOG00000013055	0.000556301	0.00487777	-0.229213	0
ENSRNOG00000003875	0.000557182	0.00488197	-0.202999	0
ENSRNOG00000014013	0.000558039	0.00488596	0.139396	0
ENSRNOG00000007764	0.000559535	0.00489546	0.120405	0
ENSRNOG00000022176	0.00055993	0.00489546	-0.771741	1
ENSRNOG00000003213	0.000560777	0.00489581	0.123801	0
ENSRNOG00000021805	0.000560773	0.00489581	-0.153357	0
ENSRNOG00000046253	0.000564129	0.00492154	-0.125429	0
ENSRNOG00000011317	0.000564878	0.00492453	0.141107	0
ENSRNOG00000024019	0.000566105	0.0049317	-0.232358	0
ENSRNOG00000019996	0.000566665	0.00493303	-0.119172	0
ENSRNOG00000003504	0.000569685	0.00495577	-0.164796	0
ENSRNOG00000005107	0.000570441	0.0049588	-0.163653	0
ENSRNOG00000000823	0.000573028	0.00497772	-0.152947	0
ENSRNOG00000010659	0.000577152	0.00500996	0.162693	0
ENSRNOG00000001643	0.000578622	0.00501914	-0.137485	0
ENSRNOG00000007785	0.000580552	0.00503228	-0.324854	0
ENSRNOG00000043426	0.000581138	0.00503376	-0.151051	0
ENSRNOG00000015496	0.000582168	0.00503909	-0.117147	0
ENSRNOG00000015417	0.000582746	0.0050405	0.148019	0
ENSRNOG00000005102	0.000584153	0.00504908	-0.149879	0
ENSRNOG00000009243	0.000585724	0.00505905	-0.184173	0
ENSRNOG00000018371	0.000586384	0.00506116	-0.101525	0
ENSRNOG00000028545	0.000587793	0.00506971	-0.274527	0
ENSRNOG00000003457	0.000598528	0.0051485	0.35732	0
ENSRNOG00000015558	0.000598278	0.0051485	-0.179631	0
ENSRNOG00000016109	0.000597659	0.0051485	-0.138406	0
ENSRNOG00000030719	0.000598623	0.0051485	-0.163456	0
ENSRNOG00000013777	0.00059991	0.00515592	0.243957	0
ENSRNOG00000009673	0.000600713	0.00515917	-0.210226	0
ENSRNOG00000026049	0.00060148	0.0051621	-0.218079	0
ENSRNOG00000018668	0.000604018	0.00518022	-0.173121	0
ENSRNOG00000008634	0.000605185	0.00518352	-0.109409	0
ENSRNOG00000023383	0.000605257	0.00518352	0.100797	0
ENSRNOG00000020653	0.000607062	0.00519532	-0.238012	0
ENSRNOG00000015423	0.000613093	0.00524324	0.596254	1
ENSRNOG00000005411	0.00061892	0.00528935	0.173819	0
ENSRNOG00000007769	0.000620472	0.00529888	-0.194192	0
ENSRNOG00000013768	0.000626389	0.00534565	-0.301113	0
ENSRNOG00000010477	0.000628137	0.00535681	-0.149123	0
ENSRNOG00000042556	0.000633712	0.00540056	-0.322729	0
ENSRNOG00000047119	0.000641747	0.0054652	-0.136324	0
ENSRNOG00000034198	0.000642646	0.00546902	0.167761	0
ENSRNOG00000017260	0.000643303	0.00547078	0.100386	0
ENSRNOG00000004430	0.000647593	0.00550341	-0.199193	0
ENSRNOG00000024445	0.000651969	0.00553672	-0.147736	0
ENSRNOG00000019721	0.000655043	0.00555894	0.219888	0
ENSRNOG00000010448	0.000661419	0.00560913	0.0997365	0
ENSRNOG00000004145	0.000670146	0.00567918	-0.270063	0
ENSRNOG00000031816	0.000672398	0.00569428	-0.401326	0
ENSRNOG00000009430	0.000674993	0.00571227	0.121164	0
ENSRNOG00000007699	0.000676358	0.00571984	-0.121757	0
ENSRNOG00000004621	0.00067995	0.00574622	-0.120063	0
ENSRNOG00000001289	0.000682475	0.00576355	-0.197489	0
ENSRNOG00000026833	0.000684636	0.00577778	-0.107227	0
ENSRNOG00000010985	0.000689186	0.00581214	0.163861	0
ENSRNOG00000017231	0.000695664	0.00586269	-0.153724	0
ENSRNOG00000002294	0.000698496	0.0058784	-0.206819	0
ENSRNOG00000015685	0.000698158	0.0058784	-0.198549	0
ENSRNOG00000012274	0.000699429	0.00588218	0.108712	0
ENSRNOG00000014252	0.000699944	0.00588243	-0.218457	0
ENSRNOG00000016507	0.000703362	0.00590707	-0.126375	0
ENSRNOG00000020390	0.000704401	0.00591171	-0.194388	0
ENSRNOG00000012568	0.000705797	0.00591934	-0.171036	0
ENSRNOG00000008065	0.000707647	0.00593075	-0.279111	0
ENSRNOG00000033280	0.00071194	0.00596262	-0.128276	0
ENSRNOG00000010427	0.000713396	0.0059707	-0.10142	0
ENSRNOG00000007213	0.000718802	0.0060118	-0.108948	0
ENSRNOG00000048394	0.000723819	0.00604959	0.311178	0
ENSRNOG00000045524	0.000725256	0.00605743	-0.19089	0
ENSRNOG00000009271	0.000735463	0.00613526	-0.156511	0
ENSRNOG00000019976	0.000735584	0.00613526	-0.434837	1
ENSRNOG00000025189	0.00073873	0.00615726	-0.271616	0
ENSRNOG00000036678	0.000740347	0.00616651	-0.113783	0
ENSRNOG00000019497	0.000742834	0.00618298	-0.102624	0
ENSRNOG00000003026	0.000744278	0.00619076	-0.134523	0
ENSRNOG00000032561	0.000745124	0.00619355	-0.28997	0
ENSRNOG00000039861	0.000748661	0.0062187	0.163238	0
ENSRNOG00000028384	0.000764512	0.00634602	-0.125153	0
ENSRNOG00000009836	0.000767457	0.00636333	-0.120375	0
ENSRNOG00000018936	0.000767645	0.00636333	-0.671541	1
ENSRNOG00000049751	0.000769086	0.00636506	0.228611	0
ENSRNOG00000015480	0.000769426	0.00636506	-0.146616	0
ENSRNOG00000016391	0.000769086	0.00636506	0.228611	0
ENSRNOG00000023828	0.000771209	0.00637547	-0.28662	0
ENSRNOG00000010552	0.000777288	0.00642135	0.135041	0
ENSRNOG00000032560	0.000778807	0.00642952	0.264158	0
ENSRNOG00000008637	0.000781671	0.00644879	-0.258328	0
ENSRNOG00000019922	0.000789037	0.00650514	-0.314481	0
ENSRNOG00000011489	0.000790047	0.00650905	-0.120724	0
ENSRNOG00000011024	0.00079133	0.00651078	0.156374	0
ENSRNOG00000037613	0.000791072	0.00651078	0.155059	0
ENSRNOG00000017066	0.000792308	0.00651441	0.133407	0
ENSRNOG00000024795	0.000802437	0.00659323	0.348076	0
ENSRNOG00000003831	0.00080623	0.00661991	-0.268748	0
ENSRNOG00000021053	0.000817672	0.00670933	0.0988703	0
ENSRNOG00000003822	0.000819335	0.00670938	0.16219	0
ENSRNOG00000010629	0.000818855	0.00670938	-0.308753	0
ENSRNOG00000048506	0.000818345	0.00670938	-0.143346	0
ENSRNOG00000018382	0.000819941	0.00670981	-0.189801	0
ENSRNOG00000006733	0.000821304	0.00671644	-0.217322	0
ENSRNOG00000007662	0.000822019	0.00671676	0.204789	0
ENSRNOG00000019760	0.00082245	0.00671676	2.13797	1
ENSRNOG00000019302	0.00082399	0.00672482	-0.176723	0
ENSRNOG00000015645	0.000824993	0.00672849	0.242678	0
ENSRNOG00000004032	0.000825724	0.00672993	-0.15875	0
ENSRNOG00000039859	0.000828141	0.0067451	-0.157927	0
ENSRNOG00000018616	0.000832906	0.00677937	-0.282289	0
ENSRNOG00000049560	0.000835071	0.00679243	-0.151794	0
ENSRNOG00000024101	0.000839864	0.00682684	-0.421703	1
ENSRNOG00000002420	0.000841253	0.00682899	0.295327	0
ENSRNOG00000020668	0.000840928	0.00682899	0.112573	0
ENSRNOG00000005882	0.000843472	0.00684244	0.241925	0
ENSRNOG00000015982	0.000847378	0.00686953	-0.628858	1
ENSRNOG00000025596	0.000852656	0.00690771	0.262129	0
ENSRNOG00000017243	0.000853422	0.0069093	0.108109	0
ENSRNOG00000004245	0.000859687	0.00694838	-0.234683	0
ENSRNOG00000010747	0.000859965	0.00694838	-0.097639	0
ENSRNOG00000039666	0.000859548	0.00694838	-0.452139	1
ENSRNOG00000002878	0.000862268	0.00696236	0.103752	0
ENSRNOG00000007665	0.000864487	0.00697564	-0.108878	0
ENSRNOG00000006844	0.000867155	0.00699251	-0.12696	0
ENSRNOG00000018077	0.000868082	0.00699535	-0.0981153	0
ENSRNOG00000025669	0.000869845	0.00700491	-0.15289	0
ENSRNOG00000000613	0.000874111	0.0070346	0.120343	0
ENSRNOG00000023271	0.000878506	0.00706528	-0.138325	0
ENSRNOG00000031163	0.000883602	0.00710156	0.288249	0
ENSRNOG00000013046	0.000887629	0.00712374	-0.526309	1
ENSRNOG00000014117	0.000887833	0.00712374	-0.292416	0
ENSRNOG00000016889	0.000888121	0.00712374	-0.369192	0
ENSRNOG00000014183	0.000889075	0.00712668	-0.172155	0
ENSRNOG00000042691	0.00089081	0.00713588	0.210082	0
ENSRNOG00000003191	0.000895783	0.00717099	-0.20671	0
ENSRNOG00000006146	0.00089783	0.00718264	-0.169582	0
ENSRNOG00000018254	0.000905815	0.00724175	0.35525	0
ENSRNOG00000000246	0.000913414	0.00729769	-0.129756	0
ENSRNOG00000017503	0.000918965	0.00733722	-0.638744	1
ENSRNOG00000013907	0.000921328	0.00734985	-0.200361	0
ENSRNOG00000017784	0.000921757	0.00734985	0.246209	0
ENSRNOG00000027015	0.000923833	0.00736157	0.114941	0
ENSRNOG00000014832	0.000928602	0.00739471	0.172419	0
ENSRNOG00000000827	0.000932193	0.00741833	-0.133909	0
ENSRNOG00000004091	0.000932789	0.00741833	0.148893	0
ENSRNOG00000005126	0.000933513	0.00741923	-0.161598	0
ENSRNOG00000008340	0.000935067	0.00742672	-0.225471	0
ENSRNOG00000011830	0.000938236	0.00744701	0.167783	0
ENSRNOG00000013018	0.000940559	0.00746058	0.280902	0
ENSRNOG00000002934	0.000943927	0.00748241	-0.287881	0
ENSRNOG00000004276	0.000945926	0.0074889	-0.204474	0
ENSRNOG00000007845	0.000946311	0.0074889	0.153248	0
ENSRNOG00000020467	0.000946596	0.0074889	-0.351905	0
ENSRNOG00000013456	0.000948359	0.00749796	-0.148645	0
ENSRNOG00000010386	0.000952277	0.00752404	-0.153481	0
ENSRNOG00000046112	0.000954088	0.00753345	0.170646	0
ENSRNOG00000023969	0.000958085	0.00756009	0.122359	0
ENSRNOG00000014276	0.00095925	0.00756437	-0.318595	0
ENSRNOG00000005279	0.000960238	0.00756725	-0.19567	0
ENSRNOG00000018011	0.000961395	0.00757145	0.142946	0
ENSRNOG00000012228	0.000965251	0.00759689	0.18439	0
ENSRNOG00000003559	0.000977009	0.00768446	0.219876	0
ENSRNOG00000009085	0.000979306	0.00769754	-0.164869	0
ENSRNOG00000019326	0.000980653	0.00769816	0.118492	0
ENSRNOG00000022312	0.000980149	0.00769816	-0.184497	0
ENSRNOG00000001455	0.00098154	0.00770014	-0.126959	0
ENSRNOG00000018845	0.000983555	0.00771097	-0.183359	0
ENSRNOG00000016334	0.000987921	0.00773521	0.272578	0
ENSRNOG00000023410	0.000987677	0.00773521	0.0999735	0
ENSRNOG00000028211	0.000996239	0.00779531	0.122391	0
ENSRNOG00000033765	0.000997942	0.00780361	0.120516	0
ENSRNOG00000003108	0.00100013	0.00781571	-0.144697	0
ENSRNOG00000015971	0.00100311	0.00783395	0.134389	0
ENSRNOG00000004471	0.00101171	0.00789601	-0.140786	0
ENSRNOG00000025602	0.00101874	0.00794577	-0.141158	0
ENSRNOG00000042545	0.00102345	0.00797736	0.270984	0
ENSRNOG00000025991	0.00102416	0.00797781	-0.15109	0
ENSRNOG00000005209	0.00103074	0.00801875	0.260499	0
ENSRNOG00000019217	0.00103009	0.00801875	0.455114	1
ENSRNOG00000003234	0.0010346	0.00804361	-0.113106	0
ENSRNOG00000016725	0.00103789	0.00806408	-0.114742	0
ENSRNOG00000019743	0.00104601	0.00811944	-0.121402	0
ENSRNOG00000018939	0.00104635	0.00811944	-0.105514	0
ENSRNOG00000048719	0.00105427	0.00817567	-0.141838	0
ENSRNOG00000050206	0.00105531	0.00817847	-0.593674	1
ENSRNOG00000011530	0.00105869	0.00819946	-0.24524	0
ENSRNOG00000017244	0.00106369	0.00823289	0.529464	1
ENSRNOG00000020952	0.00106606	0.00824599	-0.31458	0
ENSRNOG00000001239	0.00107042	0.00827444	-0.141503	0
ENSRNOG00000000062	0.00107215	0.00828259	0.150194	0
ENSRNOG00000004033	0.00107567	0.00830448	-0.324225	0
ENSRNOG00000002667	0.00108336	0.00835851	0.356071	0
ENSRNOG00000043150	0.00109708	0.008459	-0.114164	0
ENSRNOG00000028100	0.00110096	0.00848357	-0.311332	0
ENSRNOG00000016620	0.00110362	0.00849865	0.296806	0
ENSRNOG00000009414	0.00110888	0.00852822	-0.122888	0
ENSRNOG00000023023	0.00110888	0.00852822	-0.334651	0
ENSRNOG00000028946	0.00110957	0.00852822	0.115718	0
ENSRNOG00000017838	0.00111052	0.00853012	-0.166935	0
ENSRNOG00000006709	0.00111282	0.00853697	0.207694	0
ENSRNOG00000012348	0.00111212	0.00853697	-0.185542	0
ENSRNOG00000018911	0.00112284	0.00860841	-0.167807	0
ENSRNOG00000008666	0.00112635	0.00862992	-0.148287	0
ENSRNOG00000004152	0.00113566	0.00869574	0.199936	0
ENSRNOG00000022268	0.00113819	0.00870674	0.209281	0
ENSRNOG00000012665	0.00113853	0.00870674	-0.393592	0
ENSRNOG00000019476	0.00114089	0.00871928	-0.250527	0
ENSRNOG00000013003	0.0011423	0.00872456	-0.217925	0
ENSRNOG00000002751	0.00114319	0.00872587	-0.278784	0
ENSRNOG00000013291	0.00114776	0.00875528	0.0952249	0
ENSRNOG00000012799	0.00115446	0.00880085	0.102206	0
ENSRNOG00000015906	0.0011657	0.00888095	0.116277	0
ENSRNOG00000014713	0.00117977	0.00898256	0.125917	0
ENSRNOG00000015230	0.00118275	0.00899955	-0.176394	0
ENSRNOG00000017460	0.00118465	0.0090084	-0.161399	0
ENSRNOG00000009139	0.00118781	0.00902679	-0.110215	0
ENSRNOG00000024743	0.00118989	0.00903208	-0.122299	0
ENSRNOG00000046314	0.00119223	0.00903208	-0.218367	0
ENSRNOG00000047509	0.00119223	0.00903208	-0.218367	0
ENSRNOG00000048192	0.00119223	0.00903208	-0.218367	0
ENSRNOG00000050867	0.00119223	0.00903208	-0.218367	0
ENSRNOG00000001720	0.00119789	0.00906932	0.124429	0
ENSRNOG00000009824	0.00120511	0.00911008	-0.163805	0
ENSRNOG00000016576	0.00120546	0.00911008	-0.388713	0
ENSRNOG00000039494	0.00120553	0.00911008	-0.281347	0
ENSRNOG00000017708	0.0012221	0.00922962	-0.0944251	0
ENSRNOG00000027511	0.00122327	0.00923271	-0.299692	0
ENSRNOG00000019740	0.00122629	0.0092497	0.336328	0
ENSRNOG00000015134	0.00122889	0.00926362	0.135215	0
ENSRNOG00000009956	0.00123092	0.00927317	-0.167231	0
ENSRNOG00000046530	0.00123508	0.0092987	-0.128116	0
ENSRNOG00000022347	0.00123942	0.00932561	-0.178529	0
ENSRNOG00000030483	0.00124095	0.00933129	-0.146621	0
ENSRNOG00000001410	0.00124288	0.00934007	0.193029	0
ENSRNOG00000009369	0.00124944	0.00937309	-0.545662	1
ENSRNOG00000010031	0.00124959	0.00937309	0.0968012	0
ENSRNOG00000049724	0.00124895	0.00937309	-0.258711	0
ENSRNOG00000032042	0.00126101	0.00945289	0.252876	0
ENSRNOG00000021399	0.00126375	0.00946764	-0.112764	0
ENSRNOG00000046005	0.00126832	0.00949598	0.455875	1
ENSRNOG00000015437	0.00127641	0.00955065	-0.110073	0
ENSRNOG00000021132	0.00129015	0.0096475	-0.124797	0
ENSRNOG00000039567	0.00129498	0.00967766	0.140946	0
ENSRNOG00000016919	0.00129994	0.00970878	0.161439	0
ENSRNOG00000012565	0.00130351	0.00972943	0.211981	0
ENSRNOG00000005043	0.00130645	0.0097368	0.206262	0
ENSRNOG00000005610	0.00130649	0.0097368	0.112722	0
ENSRNOG00000029220	0.0013069	0.0097368	0.216695	0
ENSRNOG00000020676	0.00130916	0.00974763	-0.167492	0
ENSRNOG00000018648	0.00132029	0.0098245	-0.159003	0
ENSRNOG00000016565	0.0013257	0.00985876	-0.183126	0
ENSRNOG00000015274	0.00132777	0.00986805	0.145247	0
ENSRNOG00000008897	0.00132953	0.00987514	-0.106071	0
ENSRNOG00000048996	0.00133037	0.00987534	-0.284004	0
ENSRNOG00000016338	0.00133941	0.00993631	-0.167101	0
ENSRNOG00000001058	0.00134401	0.00995221	-0.11018	0
ENSRNOG00000002121	0.0013434	0.00995221	-0.111048	0
ENSRNOG00000048199	0.00134301	0.00995221	0.197533	0
ENSRNOG00000010930	0.00134553	0.00995744	-0.11313	0
ENSRNOG00000006178	0.00134636	0.00995747	-0.099606	0
ENSRNOG00000002028	0.00134837	0.00996626	-0.234895	0
ENSRNOG00000020843	0.00135368	0.00999943	-0.144657	0
ENSRNOG00000018021	0.0013554	0.010006	0.142741	0
ENSRNOG00000016528	0.00135774	0.0100173	-0.138705	0
ENSRNOG00000042918	0.00135957	0.0100247	0.559899	1
ENSRNOG00000000440	0.00136161	0.0100336	-0.130666	0
ENSRNOG00000002074	0.00136723	0.0100689	0.168054	0
ENSRNOG00000013911	0.00136825	0.0100703	-0.162531	0
ENSRNOG00000045670	0.00137079	0.0100829	-0.261231	0
ENSRNOG00000013445	0.00137366	0.0100979	-0.137763	0
ENSRNOG00000021609	0.00137465	0.0100991	-0.329311	0
ENSRNOG00000013994	0.00137987	0.0101252	-0.114505	0
ENSRNOG00000024754	0.00137914	0.0101252	-0.551017	1
ENSRNOG00000022623	0.00138899	0.0101859	-0.150435	0
ENSRNOG00000020466	0.0014121	0.0103429	-0.122121	0
ENSRNOG00000001404	0.00141157	0.0103429	-0.335299	0
ENSRNOG00000013216	0.00141396	0.0103503	0.161479	0
ENSRNOG00000007141	0.00142398	0.0104174	-0.106536	0
ENSRNOG00000017930	0.00142591	0.0104252	-0.359233	0
ENSRNOG00000018356	0.00143087	0.0104551	-0.132575	0
ENSRNOG00000005406	0.00143337	0.0104671	0.159631	0
ENSRNOG00000023764	0.00143462	0.0104699	-0.166152	0
ENSRNOG00000004026	0.00144625	0.0105422	0.117636	0
ENSRNOG00000015791	0.00144578	0.0105422	-0.143545	0
ENSRNOG00000012880	0.00144756	0.0105454	-0.137495	0
ENSRNOG00000010005	0.00145397	0.0105857	-0.151381	0
ENSRNOG00000017077	0.00145688	0.0106006	0.105678	0
ENSRNOG00000004826	0.00146183	0.010626	0.16674	0
ENSRNOG00000020308	0.00146213	0.010626	-0.123087	0
ENSRNOG00000008870	0.00146581	0.01064	0.103624	0
ENSRNOG00000012236	0.00146548	0.01064	-0.18141	0
ENSRNOG00000024793	0.00147012	0.0106586	-0.201286	0
ENSRNOG00000013747	0.00146953	0.0106586	-0.178114	0
ENSRNOG00000013149	0.00147658	0.0106991	-0.168994	0
ENSRNOG00000002177	0.00147948	0.0107094	0.268623	0
ENSRNOG00000017752	0.00147978	0.0107094	-0.176369	0
ENSRNOG00000008431	0.00148138	0.0107146	-0.166235	0
ENSRNOG00000004189	0.00148303	0.0107202	0.166556	0
ENSRNOG00000006369	0.00148535	0.0107306	-0.155987	0
ENSRNOG00000025350	0.00148631	0.0107311	0.111341	0
ENSRNOG00000047746	0.00149312	0.0107739	-2.06539	1
ENSRNOG00000027459	0.00149623	0.0107899	-0.218142	0
ENSRNOG00000018716	0.00149953	0.0108073	0.436028	1
ENSRNOG00000017843	0.00150254	0.010808	-0.13458	0
ENSRNOG00000017914	0.001502	0.010808	-0.127029	0
ENSRNOG00000020915	0.00150318	0.010808	0.1596	0
ENSRNOG00000023393	0.00150192	0.010808	-0.189789	0
ENSRNOG00000007124	0.00150946	0.0108467	-0.101406	0
ENSRNOG00000031634	0.0015151	0.0108807	0.25636	0
ENSRNOG00000014420	0.00151757	0.0108856	0.236384	0
ENSRNOG00000043866	0.0015171	0.0108856	0.14571	0
ENSRNOG00000047945	0.00153543	0.0110072	0.0939729	0
ENSRNOG00000006505	0.00153647	0.0110082	-0.228207	0
ENSRNOG00000027756	0.00155356	0.0111241	-0.136972	0
ENSRNOG00000023412	0.00156094	0.0111704	-0.511107	1
ENSRNOG00000019639	0.00156494	0.0111924	-0.109966	0
ENSRNOG00000001114	0.00156797	0.0112074	0.133191	0
ENSRNOG00000019987	0.00157619	0.0112529	-0.18928	0
ENSRNOG00000020905	0.00157605	0.0112529	-0.254586	0
ENSRNOG00000011560	0.00158546	0.0113124	-0.106518	0
ENSRNOG00000007432	0.00159151	0.0113489	-0.109399	0
ENSRNOG00000038176	0.00160043	0.0114059	0.158635	0
ENSRNOG00000019407	0.00160252	0.011414	-0.125015	0
ENSRNOG00000032677	0.00160505	0.0114254	-0.132016	0
ENSRNOG00000020782	0.00161186	0.0114672	-0.254904	0
ENSRNOG00000018524	0.00161759	0.0115012	-0.157515	0
ENSRNOG00000004310	0.00163692	0.0116318	-0.203363	0
ENSRNOG00000022162	0.00163788	0.0116318	0.18011	0
ENSRNOG00000004246	0.00164421	0.0116631	-0.163362	0
ENSRNOG00000012634	0.00164352	0.0116631	-0.158872	0
ENSRNOG00000001357	0.0016455	0.011664	-0.1721	0
ENSRNOG00000003099	0.00164721	0.011664	-0.114442	0
ENSRNOG00000022576	0.00164694	0.011664	-0.133017	0
ENSRNOG00000014598	0.00165532	0.0117146	0.127299	0
ENSRNOG00000017428	0.00167669	0.0118589	0.154358	0
ENSRNOG00000007937	0.00168061	0.0118797	0.170271	0
ENSRNOG00000013092	0.00168957	0.0119314	0.162335	0
ENSRNOG00000038445	0.00168989	0.0119314	0.534882	1
ENSRNOG00000006763	0.00169408	0.0119541	0.129086	0
ENSRNOG00000028090	0.00170741	0.0120411	-0.109745	0
ENSRNOG00000014785	0.00171279	0.0120721	-0.11282	0
ENSRNOG00000027596	0.00171558	0.0120847	0.207726	0
ENSRNOG00000001844	0.00172119	0.0121172	-0.242148	0
ENSRNOG00000038766	0.00172382	0.0121287	-0.156394	0
ENSRNOG00000007972	0.00173468	0.012198	-0.179981	0
ENSRNOG00000029866	0.00173617	0.0122014	-0.202233	0
ENSRNOG00000000386	0.00174591	0.0122486	0.157522	0
ENSRNOG00000001555	0.00174573	0.0122486	0.229859	0
ENSRNOG00000020463	0.00174479	0.0122486	0.108293	0
ENSRNOG00000012035	0.00175234	0.0122866	-0.104364	0
ENSRNOG00000015347	0.00176154	0.012344	-0.426492	1
ENSRNOG00000003256	0.00176742	0.0123781	0.209764	0
ENSRNOG00000010087	0.0017829	0.0124793	0.125412	0
ENSRNOG00000014722	0.00180228	0.0126076	-0.271206	0
ENSRNOG00000021704	0.00180779	0.0126389	-0.407039	0
ENSRNOG00000043069	0.00181919	0.0127113	-0.13522	0
ENSRNOG00000049768	0.00182554	0.0127483	-0.474095	1
ENSRNOG00000014387	0.00182737	0.0127538	-0.435984	1
ENSRNOG00000003019	0.00183412	0.0127935	0.12167	0
ENSRNOG00000013683	0.00183672	0.0128043	-0.357613	0
ENSRNOG00000024886	0.00184024	0.0128215	-0.203208	0
ENSRNOG00000008113	0.0018481	0.012868	-0.132238	0
ENSRNOG00000042978	0.00184903	0.012868	-0.404015	0
ENSRNOG00000004137	0.00185534	0.0129045	0.147525	0
ENSRNOG00000008816	0.00186941	0.0129912	0.160538	0
ENSRNOG00000003496	0.00186994	0.0129912	0.476447	1
ENSRNOG00000019819	0.00187781	0.0130384	-0.162108	0
ENSRNOG00000017321	0.00187999	0.0130461	-0.171446	0
ENSRNOG00000005446	0.00188422	0.0130672	-0.188845	0
ENSRNOG00000033245	0.00188519	0.0130672	0.177793	0
ENSRNOG00000021575	0.00188638	0.013068	0.142628	0
ENSRNOG00000000780	0.00188894	0.0130783	-0.104706	0
ENSRNOG00000000662	0.00189038	0.0130808	-0.203522	0
ENSRNOG00000021463	0.00189776	0.0131244	-0.235045	0
ENSRNOG00000023467	0.00190127	0.0131411	0.105637	0
ENSRNOG00000020692	0.00190718	0.0131745	-0.175006	0
ENSRNOG00000001559	0.00191435	0.0132165	-0.156117	0
ENSRNOG00000011794	0.00192016	0.0132491	-0.365695	0
ENSRNOG00000002915	0.001926	0.0132819	0.1503	0
ENSRNOG00000025970	0.0019354	0.0133391	0.343868	0
ENSRNOG00000050050	0.00194336	0.0133864	-0.381858	0
ENSRNOG00000016413	0.00194666	0.0134015	-0.381694	0
ENSRNOG00000012835	0.00195054	0.013413	0.265442	0
ENSRNOG00000019490	0.00194986	0.013413	-0.0991846	0
ENSRNOG00000020487	0.00195371	0.0134272	-0.114688	0
ENSRNOG00000007546	0.00195752	0.0134458	-0.17756	0
ENSRNOG00000001825	0.00196222	0.0134704	-0.0968003	0
ENSRNOG00000014369	0.00198419	0.0136059	-0.130137	0
ENSRNOG00000013529	0.00198414	0.0136059	-0.0964305	0
ENSRNOG00000010390	0.00198781	0.0136153	-0.185327	0
ENSRNOG00000010855	0.00198674	0.0136153	-0.159807	0
ENSRNOG00000018832	0.00199879	0.0136828	-0.177259	0
ENSRNOG00000016778	0.00200378	0.0137092	-0.105027	0
ENSRNOG00000007997	0.00200665	0.0137135	0.228727	0
ENSRNOG00000020812	0.00200643	0.0137135	-0.26836	0
ENSRNOG00000015658	0.00201938	0.0137927	-0.148079	0
ENSRNOG00000027368	0.0020288	0.0138492	0.16393	0
ENSRNOG00000023587	0.00203524	0.0138854	-0.289849	0
ENSRNOG00000027722	0.00204411	0.0139381	0.266368	0
ENSRNOG00000014378	0.00204694	0.0139495	0.115787	0
ENSRNOG00000014182	0.00205158	0.0139608	-0.247367	0
ENSRNOG00000021669	0.00205205	0.0139608	0.213591	0
ENSRNOG00000019677	0.00205163	0.0139608	0.245925	0
ENSRNOG00000018477	0.00205354	0.0139632	0.104943	0
ENSRNOG00000019744	0.00206484	0.0140321	-0.249387	0
ENSRNOG00000025061	0.00206805	0.0140461	0.261166	0
ENSRNOG00000009875	0.00207366	0.0140763	-0.202398	0
ENSRNOG00000014277	0.00207718	0.0140924	0.262144	0
ENSRNOG00000023946	0.00208237	0.0141197	-0.156106	0
ENSRNOG00000028366	0.00208872	0.01415	-0.208861	0
ENSRNOG00000049975	0.00208918	0.01415	0.219186	0
ENSRNOG00000012788	0.00209648	0.0141915	-0.12803	0
ENSRNOG00000001736	0.00210768	0.0142515	-0.160452	0
ENSRNOG00000013510	0.00210696	0.0142515	-0.18792	0
ENSRNOG00000016936	0.00211754	0.0143102	-0.147457	0
ENSRNOG00000031398	0.002119	0.0143121	-0.372394	0
ENSRNOG00000010078	0.0021222	0.0143258	-0.264361	0
ENSRNOG00000017680	0.00212708	0.0143507	-0.368403	0
ENSRNOG00000013317	0.00213574	0.0144011	-0.251381	0
ENSRNOG00000013973	0.00214308	0.0144426	0.150202	0
ENSRNOG00000020016	0.00216361	0.0145728	-0.117893	0
ENSRNOG00000016346	0.00216763	0.0145919	0.114834	0
ENSRNOG00000047756	0.00217072	0.0146045	0.143039	0
ENSRNOG00000026403	0.00217398	0.0146184	0.212121	0
ENSRNOG00000015756	0.0021773	0.0146326	-0.150105	0
ENSRNOG00000003399	0.00218395	0.0146692	0.101156	0
ENSRNOG00000010673	0.00219832	0.0147575	-0.121622	0
ENSRNOG00000011025	0.00220033	0.0147629	-0.145569	0
ENSRNOG00000002940	0.00220963	0.0148171	0.124481	0
ENSRNOG00000010549	0.00221102	0.0148182	-0.228755	0
ENSRNOG00000002864	0.00221417	0.014823	-0.247849	0
ENSRNOG00000009977	0.00221341	0.014823	-0.0907193	0
ENSRNOG00000050780	0.00222059	0.0148496	-0.170675	0
ENSRNOG00000050445	0.00221962	0.0148496	0.149143	0
ENSRNOG00000003736	0.00223069	0.0149089	0.197545	0
ENSRNOG00000017751	0.00223566	0.0149339	-0.177628	0
ENSRNOG00000011245	0.00224053	0.0149582	-0.135175	0
ENSRNOG00000011503	0.00224427	0.014975	0.10632	0
ENSRNOG00000019500	0.00224563	0.0149758	-0.938712	1
ENSRNOG00000015226	0.00225324	0.0150183	-0.101354	0
ENSRNOG00000029490	0.00226083	0.0150607	-0.153497	0
ENSRNOG00000018515	0.00227076	0.0151185	-0.155914	0
ENSRNOG00000024056	0.00228455	0.0152019	0.183897	0
ENSRNOG00000048152	0.00229778	0.0152816	-0.106036	0
ENSRNOG00000029038	0.00230297	0.0153078	-0.147689	0
ENSRNOG00000026280	0.00230824	0.0153344	-0.220681	0
ENSRNOG00000021705	0.00231271	0.0153473	0.126037	0
ENSRNOG00000002763	0.00231223	0.0153473	0.119795	0
ENSRNOG00000015249	0.00232638	0.015419	0.162313	0
ENSRNOG00000020254	0.00232504	0.015419	-0.310526	0
ENSRNOG00000034258	0.00232733	0.015419	-0.215676	0
ENSRNOG00000006394	0.00233036	0.0154307	0.184845	0
ENSRNOG00000003881	0.00234198	0.0154992	-0.0910755	0
ENSRNOG00000012574	0.00234712	0.0155248	-0.103057	0
ENSRNOG00000004061	0.00235111	0.0155342	0.128071	0
ENSRNOG00000012828	0.00235013	0.0155342	-0.11466	0
ENSRNOG00000016023	0.00235989	0.0155838	0.10282	0
ENSRNOG00000005285	0.00236549	0.0156122	0.17833	0
ENSRNOG00000033351	0.00237399	0.0156558	0.189572	0
ENSRNOG00000021185	0.00237469	0.0156558	-0.166349	0
ENSRNOG00000031126	0.00237596	0.0156558	1.45935	1
ENSRNOG00000013886	0.0023793	0.0156693	0.767193	1
ENSRNOG00000022702	0.00238944	0.0157276	-0.104185	0
ENSRNOG00000008738	0.00239355	0.0157461	0.306802	0
ENSRNOG00000006949	0.00240105	0.0157869	-0.0935056	0
ENSRNOG00000003065	0.00240538	0.0158068	-0.0917805	0
ENSRNOG00000015813	0.00241009	0.0158292	-0.0977006	0
ENSRNOG00000011093	0.00241451	0.0158496	-0.112684	0
ENSRNOG00000032669	0.00241922	0.015872	0.108455	0
ENSRNOG00000018556	0.00243079	0.0159393	-0.112516	0
ENSRNOG00000015212	0.0024359	0.0159642	-0.159027	0
ENSRNOG00000003936	0.00243939	0.0159784	0.181249	0
ENSRNOG00000019579	0.00244116	0.0159814	-0.169861	0
ENSRNOG00000025818	0.00244353	0.0159883	0.13928	0
ENSRNOG00000012944	0.0024621	0.0161011	-0.158549	0
ENSRNOG00000011603	0.00246725	0.0161261	-0.151447	0
ENSRNOG00000004951	0.0024783	0.0161896	-0.137828	0
ENSRNOG00000001199	0.00248472	0.0162228	-0.19657	0
ENSRNOG00000012067	0.00249876	0.0163057	-0.131107	0
ENSRNOG00000016748	0.00251068	0.0163747	-0.12091	0
ENSRNOG00000002196	0.00251685	0.0164062	-0.230921	0
ENSRNOG00000008620	0.00252094	0.016424	0.12103	0
ENSRNOG00000009910	0.00252832	0.0164632	0.106534	0
ENSRNOG00000014829	0.00252979	0.016464	-0.13075	0
ENSRNOG00000015491	0.00253567	0.0164934	-0.121613	0
ENSRNOG00000029360	0.0025385	0.0165029	0.0895233	0
ENSRNOG00000024040	0.00254438	0.0165323	-0.125014	0
ENSRNOG00000024863	0.00254926	0.0165552	0.163463	0
ENSRNOG00000010007	0.0025538	0.0165758	-0.121175	0
ENSRNOG00000005135	0.0025648	0.0166383	0.195174	0
ENSRNOG00000000942	0.00256944	0.0166507	0.21947	0
ENSRNOG00000039777	0.00256876	0.0166507	-0.142372	0
ENSRNOG00000025030	0.00257629	0.0166861	-0.236248	0
ENSRNOG00000018462	0.00259121	0.0167738	-0.144261	0
ENSRNOG00000003398	0.00260016	0.0168228	-0.181586	0
ENSRNOG00000020441	0.00260854	0.0168666	-0.0957777	0
ENSRNOG00000011621	0.00260971	0.0168666	-0.12683	0
ENSRNOG00000037505	0.00261537	0.0168942	0.122773	0
ENSRNOG00000039300	0.00261721	0.0168971	0.156555	0
ENSRNOG00000005388	0.0026302	0.0169629	-0.109578	0
ENSRNOG00000047295	0.00263003	0.0169629	0.569418	1
ENSRNOG00000028919	0.0026439	0.0170422	0.224408	0
ENSRNOG00000006559	0.00264722	0.0170545	0.10747	0
ENSRNOG00000027260	0.00265939	0.0171239	-0.174842	0
ENSRNOG00000024671	0.00266622	0.0171588	0.120459	0
ENSRNOG00000038331	0.00267443	0.0172025	-1.20736	1
ENSRNOG00000012503	0.00267663	0.0172075	-0.13219	0
ENSRNOG00000002541	0.00268201	0.017233	-0.0961955	0
ENSRNOG00000019369	0.00268998	0.0172672	-0.160127	0
ENSRNOG00000018876	0.00269018	0.0172672	-0.0954835	0
ENSRNOG00000021960	0.00269498	0.0172888	0.116986	0
ENSRNOG00000014475	0.00270149	0.0173215	0.0971397	0
ENSRNOG00000004823	0.00270753	0.0173511	-0.238149	0
ENSRNOG00000050949	0.00272165	0.0174323	-0.241868	0
ENSRNOG00000006787	0.00272592	0.0174505	-0.261079	0
ENSRNOG00000037620	0.00273093	0.0174733	0.24876	0
ENSRNOG00000016795	0.00273433	0.0174859	-0.12909	0
ENSRNOG00000012141	0.00274041	0.0175156	-0.256333	0
ENSRNOG00000046382	0.0027467	0.0175465	-0.674527	1
ENSRNOG00000020488	0.00276818	0.0176745	0.112669	0
ENSRNOG00000004888	0.00277539	0.0177102	0.394691	0
ENSRNOG00000013895	0.0027767	0.0177102	-0.121276	0
ENSRNOG00000009536	0.00278157	0.0177319	-0.181886	0
ENSRNOG00000011146	0.00279171	0.0177873	-0.131198	0
ENSRNOG00000010238	0.00280663	0.0178729	0.0973634	0
ENSRNOG00000001355	0.00281227	0.0178995	-0.104874	0
ENSRNOG00000050869	0.00281936	0.0179352	-0.212256	0
ENSRNOG00000009734	0.0028242	0.0179566	-0.173711	0
ENSRNOG00000001834	0.00284488	0.0180786	-0.192716	0
ENSRNOG00000005157	0.00284787	0.0180881	-0.0879489	0
ENSRNOG00000000640	0.00285036	0.0180945	0.724632	1
ENSRNOG00000008055	0.00285697	0.018127	0.27116	0
ENSRNOG00000016224	0.00286893	0.0181934	-0.183753	0
ENSRNOG00000045535	0.00287293	0.0182092	-0.196335	0
ENSRNOG00000023473	0.00288507	0.0182766	0.60348	1
ENSRNOG00000013005	0.00289177	0.0183095	0.158656	0
ENSRNOG00000000718	0.00290551	0.018361	0.11137	0
ENSRNOG00000002568	0.00290178	0.018361	0.39405	0
ENSRNOG00000011875	0.00290559	0.018361	0.0905738	0
ENSRNOG00000021405	0.00290595	0.018361	0.0876061	0
ENSRNOG00000005470	0.00291565	0.0184127	0.135285	0
ENSRNOG00000019383	0.00293843	0.0185469	-0.140902	0
ENSRNOG00000016200	0.00294216	0.0185608	0.143282	0
ENSRNOG00000010540	0.00294397	0.0185626	-0.126135	0
ENSRNOG00000017967	0.00295652	0.018632	-0.125065	0
ENSRNOG00000000576	0.00296216	0.0186579	0.238466	0
ENSRNOG00000008364	0.00297545	0.0187319	-0.0907292	0
ENSRNOG00000031174	0.00298308	0.0187702	-0.118268	0
ENSRNOG00000003667	0.0029912	0.0188116	-0.192077	0
ENSRNOG00000011446	0.00299587	0.0188215	-0.243193	0
ENSRNOG00000020696	0.00299532	0.0188215	0.11113	0
ENSRNOG00000016683	0.0030156	0.0189356	-0.218882	0
ENSRNOG00000018873	0.0030183	0.0189428	-0.119896	0
ENSRNOG00000005908	0.00305227	0.0191362	0.109012	0
ENSRNOG00000015568	0.00305167	0.0191362	-0.103766	0
ENSRNOG00000022153	0.00306	0.0191748	-0.0988748	0
ENSRNOG00000017092	0.00306467	0.0191941	-0.264235	0
ENSRNOG00000022857	0.00307067	0.019202	-0.181379	0
ENSRNOG00000033402	0.0030697	0.019202	0.170171	0
ENSRNOG00000028156	0.00306918	0.019202	-0.120644	0
ENSRNOG00000025296	0.00309282	0.0193305	0.111046	0
ENSRNOG00000001699	0.00309526	0.0193358	-0.119001	0
ENSRNOG00000014093	0.00310073	0.01936	-0.0925004	0
ENSRNOG00000001808	0.0031033	0.0193661	0.136188	0
ENSRNOG00000000307	0.00311286	0.0194158	-0.751739	1
ENSRNOG00000016405	0.0031211	0.0194473	-0.164393	0
ENSRNOG00000019465	0.00312111	0.0194473	0.0864039	0
ENSRNOG00000029238	0.003132	0.0195051	-0.115866	0
ENSRNOG00000004361	0.00314594	0.0195819	-0.10031	0
ENSRNOG00000002922	0.00315199	0.0195983	-0.642546	1
ENSRNOG00000020020	0.00315341	0.0195983	-0.143895	0
ENSRNOG00000023816	0.00315313	0.0195983	-0.118993	0
ENSRNOG00000050317	0.00315739	0.019613	-0.08968	0
ENSRNOG00000042758	0.00318036	0.0197456	-0.132523	0
ENSRNOG00000018987	0.00318868	0.0197871	0.120386	0
ENSRNOG00000008234	0.00319328	0.0198055	-0.201781	0
ENSRNOG00000004834	0.00320424	0.0198634	-0.228507	0
ENSRNOG00000000566	0.00320789	0.0198758	-0.0928441	0
ENSRNOG00000017536	0.00321227	0.0198928	-0.104557	0
ENSRNOG00000006778	0.00321804	0.0199083	-0.11213	0
ENSRNOG00000013491	0.00321693	0.0199083	0.0998072	0
ENSRNOG00000001294	0.00322377	0.0199335	-0.167633	0
ENSRNOG00000002908	0.00322796	0.0199493	-0.113777	0
ENSRNOG00000013587	0.00323716	0.019996	0.120333	0
ENSRNOG00000012812	0.00324115	0.0200104	-0.13144	0
ENSRNOG00000014478	0.00324873	0.020047	-0.101456	0
ENSRNOG00000011114	0.00325551	0.0200787	0.195595	0
ENSRNOG00000020049	0.00326673	0.0201377	0.132734	0
ENSRNOG00000003187	0.00327174	0.0201583	0.229017	0
ENSRNOG00000022392	0.00327451	0.0201651	0.120451	0
ENSRNOG00000018411	0.00328052	0.0201898	0.121682	0
ENSRNOG00000018574	0.00328184	0.0201898	0.114911	0
ENSRNOG00000000467	0.0032924	0.0202445	-0.117625	0
ENSRNOG00000016433	0.00330023	0.0202824	-0.112629	0
ENSRNOG00000012528	0.00331714	0.020376	-0.115785	0
ENSRNOG00000006487	0.00332146	0.0203861	0.249145	0
ENSRNOG00000019671	0.00332214	0.0203861	0.18593	0
ENSRNOG00000001979	0.00332527	0.020395	-0.0858716	0
ENSRNOG00000032840	0.00333988	0.0204743	0.113763	0
ENSRNOG00000014288	0.00336393	0.0206113	-0.313314	0
ENSRNOG00000020136	0.00336813	0.0206266	-0.148316	0
ENSRNOG00000030871	0.00337134	0.0206359	-0.12616	0
ENSRNOG00000002199	0.0033845	0.020706	0.123642	0
ENSRNOG00000017319	0.00340617	0.020828	0.426908	1
ENSRNOG00000000961	0.00341186	0.0208524	0.444151	1
ENSRNOG00000001774	0.00341419	0.0208561	0.155203	0
ENSRNOG00000001101	0.00342437	0.0209078	0.135938	0
ENSRNOG00000003078	0.00343244	0.0209465	0.114356	0
ENSRNOG00000008929	0.00344781	0.0210298	0.157331	0
ENSRNOG00000017647	0.00345954	0.0210907	0.20086	0
ENSRNOG00000003837	0.00346642	0.021122	-0.118526	0
ENSRNOG00000020698	0.00349702	0.0212978	0.167685	0
ENSRNOG00000011979	0.00350397	0.0213294	-0.127048	0
ENSRNOG00000013506	0.00351601	0.021392	0.101981	0
ENSRNOG00000025504	0.00351831	0.0213953	-0.115766	0
ENSRNOG00000014980	0.00352619	0.0214226	0.185538	0
[truncated: 10,149 more rows]

## Sheet: in vitro liver low dose 24h
Table S8. In vitro gene expression in liver 24h after low dose treatment.
Ensembl gene id (rat norvegicus)	p-value	q-valule	beta-value	DEGs
ENSRNOG00000005690	0	0	-3.55604	1
ENSRNOG00000012067	0	0	6.79452	1
ENSRNOG00000013973	0	0	3.75545	1
ENSRNOG00000028896	0	0	3.75724	1
ENSRNOG00000046529	0	0	-2.84811	1
ENSRNOG00000048088	1.05631e-294	2.12176e-291	3.26799	1
ENSRNOG00000021405	2.2578e-282	3.88729e-279	2.73774	1
ENSRNOG00000029386	5.87999e-273	8.8582e-270	3.95843	1
ENSRNOG00000047945	1.45181e-270	1.94413e-267	4.27084	1
ENSRNOG00000013552	2.16791e-242	2.61276e-239	2.34265	1
ENSRNOG00000018282	1.917e-231	2.10033e-228	2.42316	1
ENSRNOG00000003620	1.59895e-225	1.60588e-222	2.23167	1
ENSRNOG00000050117	1.61453e-202	1.49679e-199	-2.49661	1
ENSRNOG00000049727	8.08538e-199	6.96035e-196	-3.09412	1
ENSRNOG00000010725	3.0338e-197	2.43755e-194	4.57099	1
ENSRNOG00000022242	3.53571e-193	2.66327e-190	2.05736	1
ENSRNOG00000021029	2.28406e-188	1.61926e-185	2.94673	1
ENSRNOG00000009949	8.96539e-186	6.00283e-183	2.96329	1
ENSRNOG00000001926	1.43731e-184	9.1171e-182	2.07856	1
ENSRNOG00000045743	1.55462e-183	9.36812e-181	2.58855	1
ENSRNOG00000004964	1.44894e-181	8.31551e-179	2.1064	1
ENSRNOG00000020928	2.60199e-180	1.42542e-177	2.33498	1
ENSRNOG00000006526	5.71004e-179	2.99206e-176	1.97074	1
ENSRNOG00000009273	4.29447e-173	2.15654e-170	-2.80869	1
ENSRNOG00000007080	5.10663e-168	2.4618e-165	3.19714	1
ENSRNOG00000024848	1.93314e-165	8.96083e-163	1.98452	1
ENSRNOG00000016552	3.71504e-164	1.65828e-161	1.93926	1
ENSRNOG00000042543	5.19229e-163	2.23491e-160	-2.99998	1
ENSRNOG00000016348	1.1501e-156	4.77965e-154	1.95205	1
ENSRNOG00000010527	2.65285e-155	1.06574e-152	2.21832	1
ENSRNOG00000017469	8.09219e-153	3.14603e-150	2.50305	1
ENSRNOG00000029223	3.76708e-149	1.41878e-146	4.25644	1
ENSRNOG00000021276	6.09981e-147	2.22772e-144	-2.14918	1
ENSRNOG00000004303	4.81602e-144	1.70714e-141	1.78015	1
ENSRNOG00000040108	2.00638e-143	6.90882e-141	2.94031	1
ENSRNOG00000012622	3.31635e-141	1.11024e-138	1.88946	1
ENSRNOG00000011635	1.02057e-139	3.32429e-137	2.66634	1
ENSRNOG00000019500	3.32521e-138	1.05462e-135	-5.4071	1
ENSRNOG00000017628	3.72781e-137	1.15199e-134	1.85376	1
ENSRNOG00000005975	6.75492e-134	2.03526e-131	-2.31951	1
ENSRNOG00000011971	5.7276e-132	1.68364e-129	1.71975	1
ENSRNOG00000019342	1.17866e-131	3.3822e-129	1.68285	1
ENSRNOG00000019120	1.69003e-131	4.7368e-129	1.6872	1
ENSRNOG00000011696	4.62499e-127	1.26683e-124	2.01897	1
ENSRNOG00000028548	8.49183e-127	2.2743e-124	2.08891	1
ENSRNOG00000043131	1.16544e-124	3.05347e-122	-2.46921	1
ENSRNOG00000028625	4.85768e-123	1.24563e-120	2.57535	1
ENSRNOG00000016690	1.79371e-121	4.50371e-119	1.72514	1
ENSRNOG00000010947	4.97128e-121	1.22273e-118	1.72458	1
ENSRNOG00000017601	1.66004e-117	4.00136e-115	1.69784	1
ENSRNOG00000004205	4.66031e-117	1.1013e-114	2.78063	1
ENSRNOG00000017672	3.64112e-116	8.439e-114	1.65742	1
ENSRNOG00000005573	1.58353e-113	3.60088e-111	2.40215	1
ENSRNOG00000029744	1.0189e-112	2.27403e-110	2.07986	1
ENSRNOG00000009875	1.12157e-107	2.45767e-105	6.60864	1
ENSRNOG00000017878	5.17676e-107	1.11411e-104	1.77398	1
ENSRNOG00000011913	1.12907e-105	2.38729e-103	1.53496	1
ENSRNOG00000008996	1.20566e-105	2.50529e-103	2.15442	1
ENSRNOG00000009899	1.33139e-104	2.71966e-102	-1.73278	1
ENSRNOG00000046643	1.77448e-102	3.56434e-100	1.62708	1
ENSRNOG00000012034	3.03746e-102	6.00122e-100	2.04898	1
ENSRNOG00000012387	2.50455e-101	4.86852e-99	1.59297	1
ENSRNOG00000000768	3.27555e-101	6.26617e-99	2.86567	1
ENSRNOG00000014481	2.42395e-100	4.56459e-98	1.62161	1
ENSRNOG00000046313	4.08205e-100	7.56874e-98	2.06505	1
ENSRNOG00000009054	2.79426e-99	5.10248e-97	1.45949	1
ENSRNOG00000013309	3.23431e-99	5.8179e-97	1.68361	1
ENSRNOG00000004763	3.41741e-99	6.05686e-97	2.25661	1
ENSRNOG00000017286	3.78793e-98	6.61625e-96	1.92588	1
ENSRNOG00000020420	1.10772e-97	1.90718e-95	2.22923	1
ENSRNOG00000020377	2.59339e-97	4.40219e-95	1.50839	1
ENSRNOG00000011280	1.57539e-96	2.63703e-94	-1.99241	1
ENSRNOG00000020205	2.60068e-96	4.29362e-94	1.96623	1
ENSRNOG00000013704	1.88621e-95	3.07197e-93	1.82487	1
ENSRNOG00000001889	3.40852e-95	5.47726e-93	1.48923	1
ENSRNOG00000015562	5.65667e-94	8.97029e-92	-1.48365	1
ENSRNOG00000005608	1.73604e-93	2.71723e-91	1.93972	1
ENSRNOG00000023509	3.09544e-93	4.78285e-91	-1.58368	1
ENSRNOG00000007697	7.58948e-93	1.15783e-90	1.4199	1
ENSRNOG00000014791	1.1149e-92	1.6796e-90	1.56458	1
ENSRNOG00000002934	1.23989e-92	1.84483e-90	1.57508	1
ENSRNOG00000010238	1.33989e-92	1.94558e-90	1.4903	1
ENSRNOG00000015078	1.32523e-92	1.94558e-90	1.95093	1
ENSRNOG00000008412	5.3102e-91	7.61887e-89	1.55173	1
ENSRNOG00000002403	1.24988e-89	1.77219e-87	-1.37817	1
ENSRNOG00000003897	1.09514e-86	1.53473e-84	-3.95258	1
ENSRNOG00000010524	1.40161e-86	1.94163e-84	1.52158	1
ENSRNOG00000000777	4.08743e-86	5.59792e-84	1.71586	1
ENSRNOG00000005542	3.08487e-85	4.1774e-83	1.71667	1
ENSRNOG00000002728	3.58461e-85	4.80018e-83	1.50845	1
ENSRNOG00000021200	4.62213e-85	6.12153e-83	1.45845	1
ENSRNOG00000018346	8.06707e-85	1.05679e-82	1.53204	1
ENSRNOG00000021206	1.95067e-84	2.5279e-82	1.64441	1
ENSRNOG00000015780	7.43104e-84	9.52754e-82	-1.73797	1
ENSRNOG00000013808	6.7525e-83	8.56644e-81	1.68272	1
ENSRNOG00000008095	1.56089e-82	1.95957e-80	2.46548	1
ENSRNOG00000009636	2.75468e-82	3.42262e-80	1.95178	1
ENSRNOG00000010128	3.56899e-82	4.38913e-80	1.38319	1
ENSRNOG00000003217	1.33865e-80	1.62963e-78	1.87222	1
ENSRNOG00000046834	7.45442e-80	8.98406e-78	1.41374	1
ENSRNOG00000010210	5.99998e-78	7.15958e-76	-1.32857	1
ENSRNOG00000002322	7.22134e-78	8.53251e-76	1.55856	1
ENSRNOG00000046890	2.05313e-77	2.40236e-75	1.65385	1
ENSRNOG00000006787	2.29742e-77	2.66236e-75	1.56107	1
ENSRNOG00000021345	2.94924e-77	3.38517e-75	1.29272	1
ENSRNOG00000014907	7.53735e-77	8.56982e-75	1.30194	1
ENSRNOG00000048949	9.71031e-77	1.09373e-74	1.67502	1
ENSRNOG00000049464	5.93547e-76	6.62354e-74	-1.37003	1
ENSRNOG00000033923	7.47608e-76	8.26621e-74	-1.88136	1
ENSRNOG00000004502	1.70612e-75	1.86928e-73	1.44429	1
ENSRNOG00000011238	2.08604e-74	2.26496e-72	-1.40841	1
ENSRNOG00000027833	2.17412e-74	2.33951e-72	-1.49268	1
ENSRNOG00000024115	1.19851e-73	1.27827e-71	2.11067	1
ENSRNOG00000008116	4.68221e-73	4.95e-71	1.88973	1
ENSRNOG00000027456	6.16473e-73	6.46063e-71	1.63748	1
ENSRNOG00000000795	6.55765e-73	6.81318e-71	2.16065	1
ENSRNOG00000002385	2.45881e-72	2.53279e-70	1.77443	1
ENSRNOG00000009086	3.24917e-72	3.31856e-70	1.35189	1
ENSRNOG00000018087	1.11653e-71	1.1308e-69	2.40035	1
ENSRNOG00000009438	1.31568e-71	1.32138e-69	1.57876	1
ENSRNOG00000009449	1.80119e-71	1.79404e-69	-1.22684	1
ENSRNOG00000004298	1.15118e-70	1.13721e-68	1.60491	1
ENSRNOG00000002597	2.05304e-70	2.01164e-68	1.78327	1
ENSRNOG00000007234	3.60282e-69	3.50171e-67	1.3299	1
ENSRNOG00000018755	5.6102e-68	5.40913e-66	2.05769	1
ENSRNOG00000032240	1.09837e-67	1.0506e-65	1.36557	1
ENSRNOG00000018867	1.53494e-67	1.45663e-65	1.67149	1
ENSRNOG00000004101	3.18619e-67	3e-65	1.85961	1
ENSRNOG00000024886	4.00251e-67	3.7394e-65	1.2392	1
ENSRNOG00000008781	4.72785e-67	4.38308e-65	1.81807	1
ENSRNOG00000017414	7.13119e-67	6.56069e-65	1.94049	1
ENSRNOG00000011330	3.77074e-66	3.4428e-64	2.20704	1
ENSRNOG00000001414	9.71869e-66	8.80674e-64	-1.63502	1
ENSRNOG00000001245	9.8839e-66	8.88961e-64	1.53188	1
ENSRNOG00000025198	3.60553e-65	3.2169e-63	-1.27521	1
ENSRNOG00000013747	3.63009e-65	3.2169e-63	-1.52151	1
ENSRNOG00000008615	8.12777e-65	7.15006e-63	1.17186	1
ENSRNOG00000007564	1.08934e-64	9.51359e-63	2.01885	1
ENSRNOG00000006280	1.6092e-64	1.39526e-62	1.80782	1
ENSRNOG00000012563	2.57193e-64	2.21407e-62	1.19944	1
ENSRNOG00000010079	2.95256e-64	2.52371e-62	-1.19393	1
ENSRNOG00000047977	3.10351e-64	2.63405e-62	1.19978	1
ENSRNOG00000018598	3.33788e-64	2.81315e-62	2.22125	1
ENSRNOG00000000041	8.69843e-64	7.2801e-62	1.38865	1
ENSRNOG00000042228	1.85498e-63	1.54181e-61	1.32181	1
ENSRNOG00000042163	1.91859e-63	1.58376e-61	1.34969	1
ENSRNOG00000032546	2.43978e-63	2.00029e-61	-1.22446	1
ENSRNOG00000002397	4.38198e-63	3.56836e-61	2.29571	1
ENSRNOG00000016299	4.78619e-63	3.87135e-61	-1.25936	1
ENSRNOG00000032560	5.66742e-63	4.55358e-61	2.70283	1
ENSRNOG00000009031	8.5481e-63	6.82263e-61	1.47567	1
ENSRNOG00000007587	6.55641e-62	5.19854e-60	-1.64043	1
ENSRNOG00000014367	2.47619e-61	1.95053e-59	2.24119	1
ENSRNOG00000023376	2.74842e-61	2.1509e-59	-1.21819	1
ENSRNOG00000018122	6.4302e-61	4.99979e-59	1.2013	1
ENSRNOG00000028993	1.04274e-60	8.05583e-59	-1.86637	1
ENSRNOG00000004903	8.73007e-60	6.70158e-58	1.16714	1
ENSRNOG00000012787	2.30874e-59	1.76107e-57	1.59324	1
ENSRNOG00000021314	2.38378e-59	1.80688e-57	1.33449	1
ENSRNOG00000004821	2.43765e-59	1.83616e-57	1.45431	1
ENSRNOG00000016474	1.13147e-58	8.46986e-57	1.27547	1
ENSRNOG00000030475	2.057e-58	1.53031e-56	-1.61836	1
ENSRNOG00000004341	2.27541e-58	1.68241e-56	1.43338	1
ENSRNOG00000032297	2.82493e-58	2.07598e-56	1.23345	1
ENSRNOG00000000053	2.89334e-58	2.11336e-56	1.79773	1
ENSRNOG00000009625	3.70277e-58	2.6883e-56	2.13918	1
ENSRNOG00000004217	4.19108e-58	3.0246e-56	-1.71753	1
ENSRNOG00000020952	1.00181e-57	7.18681e-56	1.16344	1
ENSRNOG00000017003	2.90133e-57	2.06905e-55	-1.09063	1
ENSRNOG00000012508	9.77782e-57	6.9319e-55	1.19548	1
ENSRNOG00000005954	1.60458e-56	1.1309e-54	-1.58466	1
ENSRNOG00000000529	1.97989e-56	1.3873e-54	-2.11718	1
ENSRNOG00000000172	2.03655e-56	1.41876e-54	1.09237	1
ENSRNOG00000007151	5.61211e-56	3.88719e-54	1.25522	1
ENSRNOG00000013223	7.5668e-55	5.21115e-53	1.30677	1
ENSRNOG00000047067	9.95026e-55	6.81367e-53	-2.14297	1
ENSRNOG00000020990	1.44739e-54	9.85537e-53	-2.51656	1
ENSRNOG00000018003	2.57212e-54	1.74153e-52	1.13453	1
ENSRNOG00000000257	3.39848e-54	2.28818e-52	1.54472	1
ENSRNOG00000013768	5.00535e-54	3.35136e-52	1.77344	1
ENSRNOG00000011419	5.37388e-54	3.57823e-52	1.06744	1
ENSRNOG00000019542	6.1615e-54	4.08013e-52	1.67961	1
ENSRNOG00000018257	1.04995e-53	6.91477e-52	1.2431	1
ENSRNOG00000012613	1.24505e-53	8.15507e-52	1.37143	1
ENSRNOG00000012458	1.50761e-53	9.82145e-52	1.05816	1
ENSRNOG00000017849	2.24867e-53	1.45704e-51	1.75794	1
ENSRNOG00000037911	2.59769e-53	1.67419e-51	5.33693	1
ENSRNOG00000025274	2.86481e-53	1.83653e-51	1.11048	1
ENSRNOG00000012142	3.01866e-53	1.92492e-51	2.26903	1
ENSRNOG00000012840	4.37982e-53	2.77819e-51	-3.69866	1
ENSRNOG00000014549	7.92932e-53	5.00336e-51	1.12697	1
ENSRNOG00000013179	1.70982e-52	1.07327e-50	1.12403	1
ENSRNOG00000019744	2.12475e-52	1.32682e-50	1.60033	1
ENSRNOG00000006709	3.04264e-52	1.8902e-50	1.44478	1
ENSRNOG00000028274	6.00313e-52	3.71024e-50	1.04209	1
ENSRNOG00000025527	7.57307e-52	4.65666e-50	2.5686	1
ENSRNOG00000007639	9.27536e-52	5.67445e-50	1.04406	1
ENSRNOG00000012772	2.57887e-51	1.56972e-49	-1.43337	1
ENSRNOG00000026124	3.02953e-51	1.83477e-49	1.51074	1
ENSRNOG00000001052	3.98907e-51	2.40381e-49	-1.13763	1
ENSRNOG00000008543	5.42171e-51	3.25087e-49	1.43995	1
ENSRNOG00000016286	6.99981e-51	4.17632e-49	1.23274	1
ENSRNOG00000010319	7.53436e-51	4.47311e-49	-1.74043	1
ENSRNOG00000009550	1.62438e-50	9.5966e-49	1.02317	1
ENSRNOG00000017311	2.83528e-50	1.66053e-48	1.64033	1
ENSRNOG00000018436	2.83828e-50	1.66053e-48	1.39582	1
ENSRNOG00000010777	3.56656e-50	2.07653e-48	1.15458	1
ENSRNOG00000009104	3.80472e-50	2.20455e-48	-1.03606	1
ENSRNOG00000009712	4.05769e-50	2.33987e-48	1.12046	1
ENSRNOG00000002208	6.63146e-50	3.80582e-48	1.13234	1
ENSRNOG00000020956	7.38211e-50	4.21655e-48	1.26846	1
ENSRNOG00000008487	7.98645e-50	4.54022e-48	1.01979	1
ENSRNOG00000027938	1.20657e-49	6.82705e-48	-1.02127	1
ENSRNOG00000014443	1.63307e-49	9.19707e-48	1.37628	1
ENSRNOG00000000488	1.73557e-49	9.72885e-48	-1.44215	1
ENSRNOG00000005987	2.11307e-49	1.17902e-47	1.10311	1
ENSRNOG00000021201	2.1901e-49	1.21636e-47	2.25818	1
ENSRNOG00000002093	2.93937e-49	1.62501e-47	1.4017	1
ENSRNOG00000006094	4.16085e-49	2.2898e-47	-1.35379	1
ENSRNOG00000012027	4.46795e-49	2.44762e-47	1.14801	1
ENSRNOG00000046540	7.2713e-49	3.96533e-47	1.91364	1
ENSRNOG00000006631	1.14602e-48	6.22153e-47	-1.70456	1
ENSRNOG00000029501	1.37496e-48	7.43095e-47	1.00709	1
ENSRNOG00000018305	1.54114e-48	8.29186e-47	2.22386	1
ENSRNOG00000029115	1.5737e-48	8.42944e-47	-1.25009	1
ENSRNOG00000029763	3.59522e-48	1.91724e-46	4.57954	1
ENSRNOG00000004245	3.64388e-48	1.93463e-46	1.10549	1
ENSRNOG00000024061	3.82192e-48	2.02026e-46	2.47741	1
ENSRNOG00000004405	4.76905e-48	2.5099e-46	1.2155	1
ENSRNOG00000021750	5.58377e-48	2.9259e-46	1.85607	1
ENSRNOG00000003745	6.47493e-48	3.37817e-46	-1.65546	1
ENSRNOG00000023463	6.83976e-48	3.55314e-46	1.01697	1
ENSRNOG00000027125	9.52234e-48	4.92546e-46	2.89285	1
ENSRNOG00000043866	1.25529e-47	6.4653e-46	-2.01843	1
ENSRNOG00000022298	2.22776e-47	1.14251e-45	1.70112	1
ENSRNOG00000030712	2.3685e-47	1.20954e-45	1.54664	1
ENSRNOG00000002129	2.44025e-47	1.24092e-45	-1.11065	1
ENSRNOG00000025994	3.54811e-47	1.79671e-45	1.70329	1
ENSRNOG00000038047	5.06106e-47	2.55213e-45	-1.76363	1
ENSRNOG00000001404	5.3586e-47	2.69091e-45	1.08843	1
ENSRNOG00000018716	5.64587e-47	2.82341e-45	-1.81626	1
ENSRNOG00000010780	7.46855e-47	3.71946e-45	1.10916	1
ENSRNOG00000008870	9.49422e-47	4.70882e-45	-1.07414	1
ENSRNOG00000030830	1.94034e-46	9.58399e-45	-1.30195	1
ENSRNOG00000010593	2.079e-46	1.0227e-44	1.00347	1
ENSRNOG00000011141	2.65814e-46	1.30227e-44	1.0555	1
ENSRNOG00000018400	2.83365e-46	1.38264e-44	1.16338	1
ENSRNOG00000042499	3.21251e-46	1.56118e-44	1.09599	1
ENSRNOG00000046171	3.63598e-46	1.75987e-44	1.36827	1
ENSRNOG00000023548	4.90285e-46	2.36357e-44	1.45192	1
ENSRNOG00000027988	5.69939e-46	2.73661e-44	1.11306	1
ENSRNOG00000018567	5.82828e-46	2.7874e-44	-0.973863	1
ENSRNOG00000011142	6.36083e-46	3.03007e-44	0.976595	1
ENSRNOG00000002187	7.56629e-46	3.59012e-44	1.80343	1
ENSRNOG00000020904	8.34024e-46	3.94183e-44	1.2842	1
ENSRNOG00000018204	1.10317e-45	5.19353e-44	1.47133	1
ENSRNOG00000019737	1.29132e-45	6.05563e-44	2.2662	1
ENSRNOG00000011944	2.41863e-45	1.12982e-43	-1.01295	1
ENSRNOG00000018870	4.46608e-45	2.07819e-43	1.80449	1
ENSRNOG00000032327	4.57748e-45	2.12184e-43	1.88267	1
ENSRNOG00000013736	5.36652e-45	2.47806e-43	0.977707	1
ENSRNOG00000005266	5.76584e-45	2.65229e-43	1.77808	1
ENSRNOG00000019556	6.29926e-45	2.88664e-43	1.14384	1
ENSRNOG00000042714	7.36179e-45	3.36077e-43	1.16132	1
ENSRNOG00000014087	8.67256e-45	3.94422e-43	1.15945	1
ENSRNOG00000009826	1.05155e-44	4.76439e-43	1.50492	1
ENSRNOG00000007793	1.23062e-44	5.55487e-43	-0.961955	1
ENSRNOG00000013687	1.25768e-44	5.6558e-43	1.28784	1
ENSRNOG00000005540	1.88227e-44	8.43314e-43	-1.02062	1
ENSRNOG00000033386	2.17406e-44	9.70436e-43	1.11068	1
ENSRNOG00000017381	2.87093e-44	1.27677e-42	1.18812	1
ENSRNOG00000015736	4.33358e-44	1.92016e-42	1.18217	1
ENSRNOG00000005043	5.72101e-44	2.52563e-42	-0.995908	1
ENSRNOG00000024492	7.25963e-44	3.19318e-42	-0.965523	1
ENSRNOG00000013809	9.98253e-44	4.37489e-42	-0.954294	1
ENSRNOG00000004276	1.11619e-43	4.87401e-42	1.00652	1
ENSRNOG00000002826	2.12848e-43	9.26079e-42	1.03669	1
ENSRNOG00000017577	2.37274e-43	1.02864e-41	1.53632	1
ENSRNOG00000015036	2.96737e-43	1.28182e-41	1.04087	1
ENSRNOG00000014964	3.24566e-43	1.39703e-41	1.3164	1
ENSRNOG00000026177	5.03062e-43	2.15762e-41	1.86414	1
ENSRNOG00000021553	8.4301e-43	3.60282e-41	3.8408	1
ENSRNOG00000012975	8.4783e-43	3.61062e-41	0.950781	1
ENSRNOG00000023521	1.3807e-42	5.85923e-41	-1.23778	1
ENSRNOG00000002832	1.41699e-42	5.99211e-41	1.05465	1
ENSRNOG00000019623	2.33634e-42	9.84532e-41	1.31357	1
ENSRNOG00000034139	2.74253e-42	1.15167e-40	1.46613	1
ENSRNOG00000017163	3.46545e-42	1.45019e-40	-1.51791	1
ENSRNOG00000029134	5.52432e-42	2.30378e-40	1.49442	1
ENSRNOG00000010065	6.42456e-42	2.66996e-40	-1.81155	1
ENSRNOG00000023465	6.61612e-42	2.74012e-40	1.24939	1
ENSRNOG00000006778	8.58642e-42	3.54396e-40	1.06534	1
ENSRNOG00000002802	9.04054e-42	3.71866e-40	0.970151	1
ENSRNOG00000008443	1.11711e-41	4.57941e-40	1.28033	1
ENSRNOG00000017017	1.57637e-41	6.44015e-40	-1.13201	1
ENSRNOG00000025074	1.65528e-41	6.73967e-40	0.996551	1
ENSRNOG00000047028	1.80202e-41	7.31243e-40	1.00008	1
ENSRNOG00000046091	2.43107e-41	9.83196e-40	3.51288	1
ENSRNOG00000019559	2.5095e-41	1.01152e-39	-0.969053	1
ENSRNOG00000016932	2.67847e-41	1.07603e-39	-1.1066	1
ENSRNOG00000016551	2.76914e-41	1.10876e-39	-1.6443	1
ENSRNOG00000006807	3.00342e-41	1.19858e-39	1.55384	1
ENSRNOG00000013541	3.19665e-41	1.27149e-39	1.07967	1
ENSRNOG00000003736	3.75224e-41	1.48757e-39	-1.52279	1
ENSRNOG00000049385	4.82304e-41	1.90581e-39	1.7422	1
ENSRNOG00000003430	7.45198e-41	2.93501e-39	0.920393	1
ENSRNOG00000021390	7.63446e-41	2.99708e-39	2.49254	1
ENSRNOG00000029830	1.07903e-40	4.22224e-39	-2.49681	1
ENSRNOG00000013241	1.15176e-40	4.49224e-39	2.02679	1
ENSRNOG00000034026	1.24764e-40	4.8505e-39	0.943029	1
ENSRNOG00000001066	1.27484e-40	4.9403e-39	1.14543	1
ENSRNOG00000009329	1.40838e-40	5.44032e-39	-1.47964	1
ENSRNOG00000002834	1.47086e-40	5.66352e-39	-1.22866	1
ENSRNOG00000042237	1.54949e-40	5.94727e-39	1.12802	1
ENSRNOG00000008046	1.6005e-40	6.12355e-39	3.0808	1
ENSRNOG00000003232	1.70827e-40	6.51522e-39	1.02547	1
ENSRNOG00000002142	1.79614e-40	6.82872e-39	-1.2098	1
ENSRNOG00000011861	2.42347e-40	9.1848e-39	1.20708	1
ENSRNOG00000012528	3.2024e-40	1.20988e-38	1.11501	1
ENSRNOG00000038258	3.4697e-40	1.30678e-38	1.67001	1
ENSRNOG00000014276	4.24782e-40	1.59485e-38	1.07143	1
ENSRNOG00000017523	4.47703e-40	1.67569e-38	0.91006	1
ENSRNOG00000045649	6.89489e-40	2.57267e-38	0.967695	1
ENSRNOG00000036877	8.94948e-40	3.32899e-38	-3.50481	1
ENSRNOG00000013974	1.04347e-39	3.86952e-38	1.40845	1
ENSRNOG00000001448	1.2885e-39	4.7635e-38	1.18127	1
ENSRNOG00000016456	1.31032e-39	4.82934e-38	1.17909	1
ENSRNOG00000020468	1.5047e-39	5.52887e-38	1.29301	1
ENSRNOG00000016419	1.6395e-39	6.00586e-38	-0.902347	1
ENSRNOG00000001466	2.15345e-39	7.86465e-38	2.41677	1
ENSRNOG00000033010	2.19222e-39	7.98207e-38	-0.970253	1
ENSRNOG00000048043	2.48349e-39	8.9883e-38	1.93982	1
ENSRNOG00000046889	2.47604e-39	8.9883e-38	1.10329	1
ENSRNOG00000022921	3.02096e-39	1.09008e-37	-1.58108	1
ENSRNOG00000019299	4.57832e-39	1.6471e-37	0.906916	1
ENSRNOG00000007393	4.70499e-39	1.68764e-37	-1.13543	1
ENSRNOG00000030715	5.197e-39	1.85858e-37	0.901002	1
ENSRNOG00000016763	5.91394e-39	2.10872e-37	1.677	1
ENSRNOG00000048275	6.14403e-39	2.1843e-37	1.21988	1
ENSRNOG00000012886	6.16459e-39	2.18516e-37	-1.33223	1
ENSRNOG00000008933	7.28871e-39	2.57606e-37	0.971683	1
ENSRNOG00000017765	7.82484e-39	2.75746e-37	0.898071	1
ENSRNOG00000050729	8.02896e-39	2.82114e-37	1.34606	1
ENSRNOG00000004141	8.72475e-39	3.05671e-37	1.16912	1
ENSRNOG00000042901	9.16935e-39	3.20316e-37	0.907065	1
ENSRNOG00000010888	1.12645e-38	3.92369e-37	-1.09387	1
ENSRNOG00000033444	1.78177e-38	6.18846e-37	0.927381	1
ENSRNOG00000005248	2.56547e-38	8.8848e-37	-0.967394	1
ENSRNOG00000025648	2.99228e-38	1.03332e-36	-2.69217	1
ENSRNOG00000016675	3.20914e-38	1.10504e-36	4.36329	1
ENSRNOG00000017689	4.36995e-38	1.50048e-36	1.1371	1
ENSRNOG00000016976	4.49665e-38	1.53959e-36	-0.949011	1
ENSRNOG00000026647	5.24967e-38	1.79232e-36	0.903792	1
ENSRNOG00000014251	5.90178e-38	2.00927e-36	1.42347	1
ENSRNOG00000024104	6.7349e-38	2.28645e-36	-1.24725	1
ENSRNOG00000005998	7.28531e-38	2.46636e-36	1.51798	1
ENSRNOG00000013353	8.15936e-38	2.75453e-36	1.07536	1
ENSRNOG00000003334	8.94056e-38	3.00982e-36	-1.50895	1
ENSRNOG00000003310	9.3472e-38	3.13795e-36	0.969767	1
ENSRNOG00000049028	1.15936e-37	3.8813e-36	2.53579	1
ENSRNOG00000006623	1.32799e-37	4.4335e-36	0.933678	1
ENSRNOG00000026753	1.43271e-37	4.7699e-36	-0.889343	1
ENSRNOG00000007092	1.591e-37	5.28231e-36	1.08682	1
ENSRNOG00000050869	2.02552e-37	6.70646e-36	1.50232	1
ENSRNOG00000006052	2.25772e-37	7.4548e-36	0.889033	1
ENSRNOG00000042691	2.45357e-37	8.07937e-36	-1.12276	1
ENSRNOG00000029726	3.36073e-37	1.10364e-35	1.06765	1
ENSRNOG00000023588	4.53802e-37	1.4862e-35	1.38072	1
ENSRNOG00000046333	4.97427e-37	1.62466e-35	1.40952	1
ENSRNOG00000004305	5.03175e-37	1.63899e-35	-0.917518	1
ENSRNOG00000017428	5.24164e-37	1.70276e-35	-0.878172	1
ENSRNOG00000001980	5.49784e-37	1.78118e-35	0.90896	1
ENSRNOG00000038908	5.62473e-37	1.81741e-35	1.28472	1
ENSRNOG00000002202	6.0299e-37	1.94311e-35	-0.973672	1
ENSRNOG00000038746	7.09573e-37	2.28047e-35	1.52195	1
ENSRNOG00000015442	7.1849e-37	2.30299e-35	1.07176	1
ENSRNOG00000016848	9.03307e-37	2.88771e-35	1.70494	1
ENSRNOG00000020027	9.21685e-37	2.93866e-35	-2.12895	1
ENSRNOG00000020457	1.02522e-36	3.26016e-35	-0.96242	1
ENSRNOG00000029778	1.26937e-36	4.02589e-35	1.14487	1
ENSRNOG00000032882	1.34573e-36	4.25687e-35	-2.04826	1
ENSRNOG00000023410	1.39699e-36	4.40745e-35	1.09173	1
ENSRNOG00000010752	1.68539e-36	5.30347e-35	0.864957	1
ENSRNOG00000018962	1.74908e-36	5.48957e-35	1.1897	1
ENSRNOG00000019099	2.23913e-36	7.00935e-35	-1.4621	1
ENSRNOG00000008062	2.91832e-36	9.11182e-35	1.14025	1
ENSRNOG00000018899	5.08127e-36	1.58242e-34	1.2027	1
ENSRNOG00000017105	5.34951e-36	1.66166e-34	1.1224	1
ENSRNOG00000019189	6.28239e-36	1.94641e-34	1.40586	1
ENSRNOG00000020562	6.36043e-36	1.96554e-34	1.26973	1
ENSRNOG00000014783	7.18527e-36	2.21475e-34	1.87328	1
ENSRNOG00000010461	8.44324e-36	2.59587e-34	2.29926	1
ENSRNOG00000001728	8.91684e-36	2.7345e-34	0.976249	1
ENSRNOG00000049957	9.51281e-36	2.90986e-34	1.12634	1
ENSRNOG00000007457	9.83156e-36	2.99975e-34	0.874026	1
ENSRNOG00000000983	1.03322e-35	3.14454e-34	-1.07653	1
ENSRNOG00000033570	1.04073e-35	3.15941e-34	1.14528	1
ENSRNOG00000013410	1.07524e-35	3.25598e-34	-1.23112	1
ENSRNOG00000025998	1.31678e-35	3.9774e-34	1.17811	1
ENSRNOG00000011909	1.86973e-35	5.63351e-34	-0.901124	1
ENSRNOG00000011439	1.94828e-35	5.85553e-34	0.935626	1
ENSRNOG00000003233	2.18824e-35	6.56036e-34	1.25882	1
ENSRNOG00000027491	2.54548e-35	7.61244e-34	-2.28667	1
ENSRNOG00000010668	2.59814e-35	7.75069e-34	0.931036	1
ENSRNOG00000036649	5.4649e-35	1.62625e-33	-2.11689	1
ENSRNOG00000003967	5.7189e-35	1.69764e-33	0.8872	1
ENSRNOG00000006146	6.68488e-35	1.97951e-33	-1.1782	1
ENSRNOG00000050834	6.8664e-35	2.02828e-33	-0.950613	1
ENSRNOG00000045844	9.6285e-35	2.83723e-33	-0.846308	1
ENSRNOG00000018944	9.81464e-35	2.88503e-33	0.934493	1
ENSRNOG00000018524	1.15908e-34	3.39884e-33	-0.922781	1
ENSRNOG00000015577	1.23531e-34	3.61358e-33	1.75979	1
ENSRNOG00000019587	1.34656e-34	3.9225e-33	1.23392	1
ENSRNOG00000017114	1.34742e-34	3.9225e-33	0.944995	1
ENSRNOG00000001456	1.53981e-34	4.47176e-33	-0.844691	1
ENSRNOG00000021381	1.88828e-34	5.47055e-33	1.23577	1
ENSRNOG00000021924	2.30164e-34	6.65213e-33	0.926317	1
ENSRNOG00000001990	2.4341e-34	7.01812e-33	1.38004	1
ENSRNOG00000030719	2.72578e-34	7.84036e-33	-0.835865	1
ENSRNOG00000007237	3.46052e-34	9.93003e-33	1.10987	1
ENSRNOG00000011351	3.54754e-34	1.01556e-32	-1.12028	1
ENSRNOG00000042607	3.67918e-34	1.05075e-32	-1.23852	1
ENSRNOG00000001975	4.2194e-34	1.20218e-32	1.76394	1
ENSRNOG00000014530	5.24636e-34	1.49125e-32	1.72444	1
ENSRNOG00000001369	5.28778e-34	1.49949e-32	1.81522	1
ENSRNOG00000025160	5.68584e-34	1.60859e-32	-0.901233	1
ENSRNOG00000020938	6.33457e-34	1.78792e-32	-1.33836	1
ENSRNOG00000016099	7.34556e-34	2.06843e-32	1.13821	1
ENSRNOG00000005758	8.96483e-34	2.51851e-32	1.70872	1
ENSRNOG00000037632	9.67637e-34	2.71208e-32	1.98597	1
ENSRNOG00000016496	1.01796e-33	2.84652e-32	0.828824	1
ENSRNOG00000013267	1.18987e-33	3.31952e-32	0.844202	1
ENSRNOG00000046468	1.35526e-33	3.77219e-32	1.03111	1
ENSRNOG00000005615	1.43334e-33	3.97118e-32	-0.986928	1
ENSRNOG00000046864	1.43109e-33	3.97118e-32	1.13345	1
ENSRNOG00000031138	2.01457e-33	5.56872e-32	0.91782	1
ENSRNOG00000006653	2.50659e-33	6.91292e-32	0.874895	1
ENSRNOG00000019219	2.66236e-33	7.32574e-32	1.27572	1
ENSRNOG00000002121	2.87631e-33	7.89641e-32	-0.863067	1
ENSRNOG00000014852	3.28509e-33	8.99816e-32	-0.825643	1
ENSRNOG00000001198	3.90863e-33	1.06818e-31	1.43932	1
ENSRNOG00000017319	3.92384e-33	1.06991e-31	1.69142	1
ENSRNOG00000002946	4.53321e-33	1.23328e-31	1.91137	1
ENSRNOG00000009459	4.63453e-33	1.258e-31	-1.34987	1
ENSRNOG00000009982	4.70491e-33	1.27424e-31	0.823779	1
ENSRNOG00000008301	5.57493e-33	1.50648e-31	0.869439	1
ENSRNOG00000043377	6.28229e-33	1.69383e-31	1.15855	1
ENSRNOG00000017022	6.92202e-33	1.86215e-31	1.10128	1
ENSRNOG00000011622	7.29212e-33	1.95734e-31	0.996283	1
ENSRNOG00000021693	9.55861e-33	2.56001e-31	0.930061	1
ENSRNOG00000021084	9.93136e-33	2.65394e-31	0.821271	1
ENSRNOG00000023896	1.15066e-32	3.0681e-31	1.00274	1
ENSRNOG00000030639	1.20424e-32	3.20386e-31	-1.91017	1
ENSRNOG00000001518	1.50198e-32	3.9872e-31	0.814037	1
ENSRNOG00000033402	1.59018e-32	4.21204e-31	1.13765	1
ENSRNOG00000031814	1.89799e-32	5.01637e-31	1.6668	1
ENSRNOG00000048114	1.92107e-32	5.06624e-31	0.919984	1
ENSRNOG00000002948	2.64121e-32	6.95019e-31	0.910128	1
ENSRNOG00000008297	2.65045e-32	6.95931e-31	-1.32187	1
ENSRNOG00000017188	3.37979e-32	8.85506e-31	1.03897	1
ENSRNOG00000011245	3.42288e-32	8.94849e-31	0.918297	1
ENSRNOG00000012349	4.01836e-32	1.04825e-30	-1.10996	1
ENSRNOG00000001582	4.50733e-32	1.17327e-30	-1.21955	1
ENSRNOG00000043098	6.00372e-32	1.55941e-30	-1.13746	1
ENSRNOG00000032737	7.94597e-32	2.05946e-30	0.971134	1
ENSRNOG00000019142	8.84087e-32	2.28648e-30	0.837991	1
ENSRNOG00000007964	9.44946e-32	2.43344e-30	-0.803557	1
ENSRNOG00000012852	9.44931e-32	2.43344e-30	-0.910427	1
ENSRNOG00000000443	1.0324e-31	2.65299e-30	1.72942	1
ENSRNOG00000007764	1.10734e-31	2.8395e-30	0.843802	1
ENSRNOG00000012659	1.49557e-31	3.82688e-30	1.50163	1
ENSRNOG00000033772	1.55522e-31	3.97107e-30	1.52014	1
ENSRNOG00000012956	1.60819e-31	4.09766e-30	0.812263	1
ENSRNOG00000005229	1.69297e-31	4.30458e-30	1.14387	1
ENSRNOG00000004040	2.15751e-31	5.47418e-30	1.39039	1
ENSRNOG00000001828	2.31582e-31	5.86349e-30	0.945888	1
ENSRNOG00000028461	2.34307e-31	5.92005e-30	-0.800158	1
ENSRNOG00000007047	2.60731e-31	6.57392e-30	-1.03262	1
ENSRNOG00000034240	3.14885e-31	7.92273e-30	-0.826625	1
ENSRNOG00000011276	3.21876e-31	8.08177e-30	0.85871	1
ENSRNOG00000019768	3.4556e-31	8.65839e-30	0.812752	1
ENSRNOG00000004538	3.84064e-31	9.60318e-30	-0.810483	1
ENSRNOG00000016437	3.94128e-31	9.83443e-30	1.14881	1
ENSRNOG00000003956	4.22324e-31	1.05162e-29	-1.04851	1
ENSRNOG00000001171	7.11411e-31	1.76782e-29	-1.04822	1
ENSRNOG00000004033	7.17563e-31	1.77944e-29	-1.28975	1
ENSRNOG00000046007	1.16221e-30	2.87617e-29	1.26231	1
ENSRNOG00000003302	1.32255e-30	3.26627e-29	-1.14807	1
ENSRNOG00000001653	1.33727e-30	3.29585e-29	0.856322	1
ENSRNOG00000014338	1.37877e-30	3.3912e-29	-1.05344	1
ENSRNOG00000005330	1.41402e-30	3.47083e-29	-0.788283	1
ENSRNOG00000011873	1.48869e-30	3.64668e-29	-0.934779	1
ENSRNOG00000002470	1.55003e-30	3.78925e-29	4.16272	1
ENSRNOG00000011517	1.59683e-30	3.89574e-29	-0.988722	1
ENSRNOG00000009263	1.63378e-30	3.97785e-29	1.15255	1
ENSRNOG00000037613	1.65244e-30	4.01517e-29	-0.842945	1
ENSRNOG00000001956	1.78888e-30	4.33796e-29	1.09832	1
ENSRNOG00000002104	2.04148e-30	4.94054e-29	-0.789719	1
ENSRNOG00000002203	2.04884e-30	4.94841e-29	-0.879625	1
ENSRNOG00000013733	2.12594e-30	5.12436e-29	-0.793831	1
ENSRNOG00000025231	2.8038e-30	6.74479e-29	1.30888	1
ENSRNOG00000004027	2.8144e-30	6.75681e-29	0.82151	1
ENSRNOG00000016325	3.16663e-30	7.58733e-29	0.883436	1
ENSRNOG00000012862	3.31542e-30	7.92806e-29	1.99872	1
ENSRNOG00000005715	3.6272e-30	8.65644e-29	0.80514	1
ENSRNOG00000009832	3.84211e-30	9.1512e-29	0.782249	1
ENSRNOG00000003491	4.05293e-30	9.6343e-29	0.837315	1
ENSRNOG00000042785	4.3476e-30	1.03144e-28	-1.16557	1
ENSRNOG00000050636	4.51423e-30	1.06887e-28	0.891809	1
ENSRNOG00000011598	4.59994e-30	1.08703e-28	1.17128	1
ENSRNOG00000020552	4.66482e-30	1.1002e-28	-1.11414	1
ENSRNOG00000003890	5.19812e-30	1.22359e-28	-0.817711	1
ENSRNOG00000018616	5.65467e-30	1.32846e-28	1.25869	1
ENSRNOG00000000299	5.75836e-30	1.35019e-28	-0.943583	1
ENSRNOG00000011435	5.96528e-30	1.39599e-28	1.50012	1
ENSRNOG00000017525	6.17279e-30	1.44175e-28	1.26933	1
ENSRNOG00000010214	6.95924e-30	1.6223e-28	1.04651	1
ENSRNOG00000027151	7.08743e-30	1.64899e-28	-0.796447	1
ENSRNOG00000002159	7.31762e-30	1.69927e-28	-0.885563	1
ENSRNOG00000020624	9.20228e-30	2.1328e-28	0.826984	1
ENSRNOG00000008452	9.50965e-30	2.19981e-28	0.851887	1
ENSRNOG00000020970	1.09768e-29	2.53435e-28	1.41554	1
ENSRNOG00000010830	1.34045e-29	3.08893e-28	0.846553	1
ENSRNOG00000001517	1.6174e-29	3.72002e-28	0.875664	1
ENSRNOG00000043006	1.66934e-29	3.83217e-28	0.780094	1
ENSRNOG00000029178	1.71981e-29	3.94051e-28	1.31291	1
ENSRNOG00000031211	1.82664e-29	4.17736e-28	1.89369	1
ENSRNOG00000001867	2.11962e-29	4.8382e-28	0.772704	1
ENSRNOG00000006378	2.39115e-29	5.44767e-28	-0.780467	1
ENSRNOG00000008902	2.66433e-29	6.05859e-28	0.851464	1
ENSRNOG00000016831	3.14213e-29	7.13162e-28	1.57262	1
ENSRNOG00000038571	3.38633e-29	7.65704e-28	-0.962366	1
ENSRNOG00000048236	3.38633e-29	7.65704e-28	-0.962366	1
ENSRNOG00000037563	3.83298e-29	8.65077e-28	-1.46245	1
ENSRNOG00000005711	3.92671e-29	8.84574e-28	1.05913	1
ENSRNOG00000015152	5.10112e-29	1.14699e-27	1.67704	1
ENSRNOG00000018689	5.71855e-29	1.28343e-27	-1.02283	1
ENSRNOG00000017294	5.77883e-29	1.29454e-27	-0.78914	1
ENSRNOG00000010402	6.17064e-29	1.37975e-27	2.06706	1
ENSRNOG00000026488	6.82158e-29	1.52248e-27	1.40805	1
ENSRNOG00000002413	9.54753e-29	2.12693e-27	0.781082	1
ENSRNOG00000013963	1.02615e-28	2.28176e-27	-0.777783	1
ENSRNOG00000019680	1.07007e-28	2.37505e-27	0.767623	1
ENSRNOG00000006508	1.17938e-28	2.61284e-27	1.01195	1
ENSRNOG00000002253	1.24183e-28	2.74615e-27	1.14739	1
ENSRNOG00000010258	1.26675e-28	2.79612e-27	-0.778541	1
ENSRNOG00000050860	1.5074e-28	3.32125e-27	1.47912	1
ENSRNOG00000001730	1.53209e-28	3.36948e-27	-0.758499	1
ENSRNOG00000001766	1.54641e-28	3.39477e-27	-0.75595	1
ENSRNOG00000020264	1.66447e-28	3.6473e-27	0.777251	1
ENSRNOG00000002040	1.72021e-28	3.76262e-27	-0.77068	1
ENSRNOG00000033245	1.95428e-28	4.26685e-27	1.04163	1
ENSRNOG00000028812	2.21766e-28	4.83314e-27	-2.13421	1
ENSRNOG00000037188	2.2619e-28	4.92066e-27	1.12702	1
ENSRNOG00000001817	2.70717e-28	5.87871e-27	0.952274	1
ENSRNOG00000014215	3.17199e-28	6.87569e-27	-0.756922	1
ENSRNOG00000004062	3.4804e-28	7.52546e-27	0.866847	1
ENSRNOG00000014434	3.48424e-28	7.52546e-27	-0.766414	1
ENSRNOG00000005053	3.81579e-28	8.22681e-27	0.96407	1
ENSRNOG00000012153	4.34539e-28	9.3519e-27	0.838009	1
ENSRNOG00000033195	4.41669e-28	9.4884e-27	0.977657	1
ENSRNOG00000009046	5.60308e-28	1.20157e-26	-1.19793	1
ENSRNOG00000018729	5.63133e-28	1.20549e-26	-0.947457	1
ENSRNOG00000002930	6.14642e-28	1.31342e-26	0.75277	1
ENSRNOG00000007139	6.16859e-28	1.31582e-26	0.841627	1
ENSRNOG00000047697	6.36502e-28	1.35532e-26	1.96972	1
ENSRNOG00000018366	7.00656e-28	1.4893e-26	-0.962951	1
ENSRNOG00000020776	9.11965e-28	1.93503e-26	0.993329	1
ENSRNOG00000045843	9.35526e-28	1.98154e-26	-0.970305	1
ENSRNOG00000008474	9.72278e-28	2.05577e-26	0.752932	1
ENSRNOG00000012019	1.15354e-27	2.43475e-26	0.919789	1
ENSRNOG00000016980	1.16719e-27	2.45925e-26	1.44308	1
ENSRNOG00000012892	1.20229e-27	2.52879e-26	0.748858	1
ENSRNOG00000017932	1.23252e-27	2.58786e-26	0.957317	1
ENSRNOG00000003969	1.38401e-27	2.90087e-26	0.785611	1
ENSRNOG00000010890	1.57658e-27	3.29878e-26	0.753173	1
ENSRNOG00000019058	1.59014e-27	3.32138e-26	3.02817	1
ENSRNOG00000000461	1.59859e-27	3.33326e-26	-0.993739	1
ENSRNOG00000028185	1.62496e-27	3.38239e-26	0.930895	1
ENSRNOG00000023541	1.79945e-27	3.73913e-26	-0.753003	1
ENSRNOG00000047393	1.91578e-27	3.97401e-26	0.910842	1
ENSRNOG00000012681	1.97059e-27	4.08067e-26	0.910971	1
ENSRNOG00000004482	2.06902e-27	4.27715e-26	1.02549	1
ENSRNOG00000013291	2.11788e-27	4.37066e-26	0.744737	1
ENSRNOG00000021916	2.21856e-27	4.5706e-26	0.750131	1
ENSRNOG00000010302	2.23625e-27	4.5992e-26	4.48507	1
ENSRNOG00000012216	2.44103e-27	5.0118e-26	0.977838	1
ENSRNOG00000016451	2.49135e-27	5.10642e-26	0.844691	1
ENSRNOG00000011007	2.59095e-27	5.30155e-26	-0.792464	1
ENSRNOG00000006738	2.67467e-27	5.46358e-26	-1.09093	1
ENSRNOG00000012091	2.69725e-27	5.50038e-26	0.826847	1
ENSRNOG00000009716	2.88733e-27	5.87806e-26	-0.741564	1
ENSRNOG00000011875	2.92398e-27	5.94264e-26	0.75786	1
ENSRNOG00000009785	3.07713e-27	6.24335e-26	-1.59539	1
ENSRNOG00000020315	3.31239e-27	6.70939e-26	0.848255	1
ENSRNOG00000018487	4.31221e-27	8.71992e-26	-0.959563	1
ENSRNOG00000020918	4.41063e-27	8.90401e-26	0.819382	1
ENSRNOG00000004442	4.60619e-27	9.28325e-26	0.997471	1
ENSRNOG00000005830	4.90206e-27	9.86303e-26	4.35364	1
ENSRNOG00000010646	5.34293e-27	1.07322e-25	1.35995	1
ENSRNOG00000012939	5.61295e-27	1.12558e-25	1.11202	1
ENSRNOG00000014835	6.32811e-27	1.26688e-25	1.06034	1
ENSRNOG00000033639	6.74381e-27	1.34787e-25	-0.824661	1
ENSRNOG00000022657	7.24235e-27	1.44511e-25	1.0895	1
ENSRNOG00000010397	7.2737e-27	1.44897e-25	1.47151	1
ENSRNOG00000033192	7.82546e-27	1.55631e-25	0.74486	1
ENSRNOG00000018107	8.08239e-27	1.60476e-25	-0.736619	1
ENSRNOG00000012189	8.73411e-27	1.73131e-25	0.957243	1
ENSRNOG00000042771	9.2685e-27	1.83422e-25	1.87881	1
ENSRNOG00000014543	9.4063e-27	1.85844e-25	0.804484	1
ENSRNOG00000005046	9.66615e-27	1.90665e-25	-0.796818	1
ENSRNOG00000002176	9.74346e-27	1.91876e-25	-0.761145	1
ENSRNOG00000003019	9.76454e-27	1.91978e-25	-0.733901	1
ENSRNOG00000011071	1.03631e-26	2.03414e-25	0.900368	1
ENSRNOG00000000814	1.05935e-26	2.07597e-25	-0.941124	1
ENSRNOG00000007415	1.13146e-26	2.21369e-25	-2.53488	1
ENSRNOG00000049685	1.19239e-26	2.32912e-25	1.33321	1
ENSRNOG00000026408	1.24143e-26	2.42099e-25	-0.814988	1
ENSRNOG00000022033	1.34176e-26	2.61241e-25	1.61929	1
ENSRNOG00000022268	1.44088e-26	2.80089e-25	1.34543	1
ENSRNOG00000039666	1.45193e-26	2.81781e-25	2.20196	1
ENSRNOG00000012502	1.50452e-26	2.91519e-25	-0.781046	1
ENSRNOG00000015239	1.51891e-26	2.93836e-25	0.736874	1
ENSRNOG00000014117	1.53005e-26	2.95516e-25	-1.21182	1
ENSRNOG00000001314	1.64114e-26	3.16464e-25	0.755674	1
ENSRNOG00000011994	1.73986e-26	3.34965e-25	0.730868	1
ENSRNOG00000047213	1.99627e-26	3.83717e-25	-1.04807	1
ENSRNOG00000014372	2.01585e-26	3.86499e-25	0.834656	1
ENSRNOG00000030486	2.01716e-26	3.86499e-25	3.99875	1
ENSRNOG00000018445	2.13161e-26	4.07781e-25	1.16144	1
ENSRNOG00000001104	2.24247e-26	4.28308e-25	-0.933882	1
ENSRNOG00000016595	2.39714e-26	4.57125e-25	0.739543	1
ENSRNOG00000040205	3.28457e-26	6.25365e-25	0.78704	1
ENSRNOG00000023400	3.34346e-26	6.35574e-25	0.761627	1
ENSRNOG00000006418	3.93694e-26	7.47212e-25	1.01192	1
ENSRNOG00000037549	4.52702e-26	8.57856e-25	3.92914	1
ENSRNOG00000018452	4.68556e-26	8.86505e-25	1.52202	1
ENSRNOG00000043233	4.87658e-26	9.21199e-25	0.837509	1
ENSRNOG00000008305	5.11865e-26	9.65414e-25	0.731343	1
ENSRNOG00000029993	5.28011e-26	9.94312e-25	0.979545	1
ENSRNOG00000006410	5.58043e-26	1.04923e-24	2.51609	1
ENSRNOG00000002163	5.91092e-26	1.10963e-24	-0.724052	1
ENSRNOG00000002341	6.69104e-26	1.25413e-24	0.730129	1
ENSRNOG00000038916	6.88722e-26	1.28889e-24	0.963961	1
ENSRNOG00000017272	7.34048e-26	1.37159e-24	-0.776688	1
ENSRNOG00000000495	7.36094e-26	1.37328e-24	-0.854621	1
ENSRNOG00000004172	8.53636e-26	1.59011e-24	0.760757	1
ENSRNOG00000017965	9.01076e-26	1.67589e-24	-0.726494	1
ENSRNOG00000051002	9.3948e-26	1.74194e-24	3.28246	1
ENSRNOG00000049491	9.3948e-26	1.74194e-24	3.28246	1
ENSRNOG00000001976	9.4911e-26	1.75709e-24	1.55646	1
ENSRNOG00000014314	9.81578e-26	1.81441e-24	0.74392	1
ENSRNOG00000003884	1.01488e-25	1.8731e-24	2.00223	1
ENSRNOG00000007319	1.18055e-25	2.17553e-24	-1.37287	1
ENSRNOG00000002579	1.23721e-25	2.273e-24	1.65165	1
ENSRNOG00000023109	1.23553e-25	2.273e-24	1.29176	1
ENSRNOG00000015669	1.252e-25	2.29667e-24	1.02432	1
ENSRNOG00000000635	1.26102e-25	2.3097e-24	-0.78291	1
ENSRNOG00000000866	1.40464e-25	2.56885e-24	0.807139	1
ENSRNOG00000031993	1.45062e-25	2.64893e-24	0.79578	1
ENSRNOG00000002899	1.52055e-25	2.77242e-24	-0.765767	1
ENSRNOG00000002660	1.60774e-25	2.92697e-24	1.09167	1
ENSRNOG00000032917	1.85769e-25	3.3769e-24	-0.972069	1
ENSRNOG00000010731	1.94285e-25	3.5264e-24	1.44142	1
ENSRNOG00000021575	1.97329e-25	3.57626e-24	1.02325	1
ENSRNOG00000014310	1.98848e-25	3.59837e-24	0.94799	1
ENSRNOG00000010655	2.0128e-25	3.63692e-24	0.827159	1
ENSRNOG00000016910	2.51626e-25	4.53982e-24	0.874632	1
ENSRNOG00000014378	2.56089e-25	4.61343e-24	1.19069	1
ENSRNOG00000013547	2.59658e-25	4.67074e-24	1.68631	1
ENSRNOG00000016924	2.6408e-25	4.74322e-24	0.720899	1
ENSRNOG00000033697	2.66489e-25	4.77936e-24	-0.821537	1
ENSRNOG00000019140	2.72154e-25	4.8737e-24	-0.843606	1
ENSRNOG00000014303	2.81804e-25	5.03902e-24	0.714491	1
ENSRNOG00000016791	2.84281e-25	5.07578e-24	-0.718576	1
ENSRNOG00000027341	2.84754e-25	5.07672e-24	-2.52036	1
ENSRNOG00000047931	3.00425e-25	5.34819e-24	1.1033	1
ENSRNOG00000015558	3.14892e-25	5.59747e-24	0.752503	1
ENSRNOG00000003066	3.24277e-25	5.7558e-24	-1.68235	1
ENSRNOG00000013251	3.28285e-25	5.81836e-24	0.858617	1
ENSRNOG00000024594	3.31883e-25	5.8735e-24	-1.04562	1
ENSRNOG00000007886	3.46505e-25	6.12329e-24	0.89716	1
ENSRNOG00000016581	3.65872e-25	6.45606e-24	1.4489	1
ENSRNOG00000004459	3.72474e-25	6.56295e-24	0.884031	1
ENSRNOG00000047499	3.80895e-25	6.70153e-24	-0.717207	1
ENSRNOG00000008734	3.90535e-25	6.86112e-24	-0.711827	1
ENSRNOG00000047493	3.97417e-25	6.97186e-24	2.16908	1
ENSRNOG00000026842	4.13082e-25	7.23613e-24	0.714555	1
ENSRNOG00000014702	4.20507e-25	7.35552e-24	1.15564	1
ENSRNOG00000009946	5.00673e-25	8.74509e-24	0.766722	1
ENSRNOG00000036745	5.2696e-25	9.19092e-24	-0.707416	1
ENSRNOG00000014064	5.36361e-25	9.34136e-24	0.86287	1
ENSRNOG00000011216	5.38475e-25	9.36465e-24	-0.718743	1
ENSRNOG00000009096	5.5251e-25	9.59489e-24	0.743155	1
ENSRNOG00000006985	5.69183e-25	9.8702e-24	-0.728826	1
ENSRNOG00000007284	5.9791e-25	1.03535e-23	-0.872405	1
ENSRNOG00000007395	7.75873e-25	1.34112e-23	1.27253	1
ENSRNOG00000015859	7.76718e-25	1.34112e-23	0.820639	1
ENSRNOG00000015733	9.2783e-25	1.59974e-23	0.710217	1
ENSRNOG00000023187	1.01249e-24	1.74323e-23	0.829947	1
ENSRNOG00000007331	1.02464e-24	1.76161e-23	-0.999379	1
ENSRNOG00000000419	1.02765e-24	1.76427e-23	0.923011	1
ENSRNOG00000042620	1.10426e-24	1.89311e-23	-0.887164	1
ENSRNOG00000019484	1.12034e-24	1.91794e-23	-0.809279	1
ENSRNOG00000017427	1.18379e-24	2.02369e-23	-0.822624	1
ENSRNOG00000032895	1.21433e-24	2.07296e-23	1.3464	1
ENSRNOG00000047661	1.3475e-24	2.29704e-23	0.94309	1
ENSRNOG00000018081	1.35009e-24	2.2982e-23	0.706283	1
ENSRNOG00000001242	1.36411e-24	2.3188e-23	1.43965	1
ENSRNOG00000011879	1.58203e-24	2.68544e-23	0.708312	1
ENSRNOG00000030683	1.63903e-24	2.77828e-23	-0.7288	1
ENSRNOG00000009572	1.6797e-24	2.84323e-23	1.20658	1
ENSRNOG00000000567	1.7138e-24	2.89688e-23	-0.782579	1
ENSRNOG00000023130	1.78769e-24	3.01753e-23	0.74102	1
ENSRNOG00000014327	1.9949e-24	3.3626e-23	-1.35492	1
ENSRNOG00000049826	2.00055e-24	3.3674e-23	1.64888	1
ENSRNOG00000010017	2.16078e-24	3.63204e-23	-0.706669	1
ENSRNOG00000001957	2.30762e-24	3.87347e-23	-3.4017	1
ENSRNOG00000020851	2.43273e-24	4.07778e-23	0.957554	1
ENSRNOG00000006611	2.55105e-24	4.27017e-23	0.747749	1
ENSRNOG00000005388	2.99209e-24	5.00148e-23	0.697627	1
ENSRNOG00000015297	3.17808e-24	5.30502e-23	0.882714	1
ENSRNOG00000019365	3.18974e-24	5.31712e-23	1.03154	1
ENSRNOG00000004699	3.29513e-24	5.48521e-23	1.50894	1
ENSRNOG00000029740	3.37129e-24	5.60424e-23	-0.829324	1
ENSRNOG00000002821	3.39787e-24	5.64066e-23	-0.71921	1
ENSRNOG00000024563	3.7774e-24	6.26207e-23	0.954233	1
ENSRNOG00000009267	3.81858e-24	6.31488e-23	-0.729304	1
ENSRNOG00000010332	3.81973e-24	6.31488e-23	0.694495	1
ENSRNOG00000006916	3.87527e-24	6.39791e-23	0.779939	1
ENSRNOG00000011284	3.91684e-24	6.4577e-23	-0.709673	1
ENSRNOG00000011891	4.03189e-24	6.6383e-23	-0.898871	1
ENSRNOG00000021110	4.04513e-24	6.65101e-23	0.938878	1
ENSRNOG00000009910	4.16303e-24	6.83553e-23	-0.699679	1
ENSRNOG00000021808	4.31613e-24	7.07728e-23	0.894814	1
ENSRNOG00000001254	4.50659e-24	7.37954e-23	-3.52258	1
ENSRNOG00000043404	5.33573e-24	8.7254e-23	1.04305	1
ENSRNOG00000007947	5.48608e-24	8.95911e-23	1.03726	1
ENSRNOG00000001030	5.80943e-24	9.47432e-23	0.710892	1
ENSRNOG00000004292	5.85584e-24	9.53711e-23	0.7367	1
ENSRNOG00000004222	6.24485e-24	1.01569e-22	-1.4333	1
ENSRNOG00000000576	6.43826e-24	1.04574e-22	-0.899323	1
ENSRNOG00000018781	6.97986e-24	1.13218e-22	-1.11291	1
ENSRNOG00000036684	7.46361e-24	1.20903e-22	0.776652	1
ENSRNOG00000003597	7.91841e-24	1.28098e-22	0.706941	1
ENSRNOG00000015421	8.54341e-24	1.38023e-22	1.09119	1
ENSRNOG00000016173	9.23629e-24	1.49017e-22	0.764774	1
ENSRNOG00000001967	9.33474e-24	1.50404e-22	1.35017	1
ENSRNOG00000019735	9.51454e-24	1.53096e-22	-1.00487	1
ENSRNOG00000020202	1.00082e-23	1.60826e-22	0.736269	1
ENSRNOG00000006800	1.03436e-23	1.65993e-22	1.7112	1
ENSRNOG00000001623	1.05591e-23	1.69227e-22	-0.868897	1
ENSRNOG00000003399	1.09545e-23	1.7533e-22	0.696693	1
ENSRNOG00000034084	1.12893e-23	1.80449e-22	0.84558	1
ENSRNOG00000003229	1.17903e-23	1.88208e-22	0.885701	1
ENSRNOG00000008618	1.20093e-23	1.9145e-22	-0.824213	1
ENSRNOG00000016122	1.2369e-23	1.96924e-22	0.738098	1
ENSRNOG00000028092	1.29301e-23	2.05585e-22	4.40463	1
ENSRNOG00000017821	1.30678e-23	2.075e-22	1.07343	1
ENSRNOG00000042289	1.31626e-23	2.08732e-22	-0.686391	1
ENSRNOG00000008451	1.47588e-23	2.33735e-22	0.807374	1
ENSRNOG00000019544	1.53416e-23	2.42647e-22	-0.821476	1
ENSRNOG00000042821	1.54384e-23	2.43858e-22	0.692863	1
ENSRNOG00000017416	1.81358e-23	2.8609e-22	0.908273	1
ENSRNOG00000017307	1.8297e-23	2.88255e-22	2.70313	1
ENSRNOG00000005849	1.88835e-23	2.97106e-22	0.686263	1
ENSRNOG00000009837	1.96439e-23	3.08668e-22	-0.769321	1
ENSRNOG00000014691	1.98672e-23	3.1177e-22	1.28804	1
ENSRNOG00000015727	2.06687e-23	3.23925e-22	0.684468	1
ENSRNOG00000046875	2.12051e-23	3.31902e-22	1.45118	1
ENSRNOG00000047526	2.12975e-23	3.32916e-22	-0.75227	1
ENSRNOG00000019982	2.39351e-23	3.7366e-22	0.900267	1
ENSRNOG00000010935	2.45445e-23	3.82678e-22	0.688915	1
ENSRNOG00000014834	2.51989e-23	3.92374e-22	-0.703189	1
ENSRNOG00000036622	2.63288e-23	4.09438e-22	1.43586	1
ENSRNOG00000017231	2.65987e-23	4.13103e-22	0.690363	1
ENSRNOG00000027976	2.82734e-23	4.38548e-22	1.5297	1
ENSRNOG00000025028	2.87243e-23	4.44968e-22	0.738964	1
ENSRNOG00000002074	2.91197e-23	4.50514e-22	-0.817234	1
ENSRNOG00000009568	3.20288e-23	4.94886e-22	0.694486	1
ENSRNOG00000048324	3.34902e-23	5.16804e-22	0.855503	1
ENSRNOG00000020020	3.69701e-23	5.69774e-22	0.693276	1
ENSRNOG00000012810	3.85104e-23	5.92755e-22	0.921826	1
ENSRNOG00000010602	3.91847e-23	6.02364e-22	-0.757689	1
ENSRNOG00000016866	3.97559e-23	6.10367e-22	-1.10811	1
ENSRNOG00000027263	4.08569e-23	6.26472e-22	1.13368	1
ENSRNOG00000050997	4.56876e-23	6.99652e-22	-0.953791	1
ENSRNOG00000007077	4.98385e-23	7.6225e-22	-0.678725	1
ENSRNOG00000019470	5.13013e-23	7.83629e-22	1.95161	1
ENSRNOG00000013213	5.17255e-23	7.89109e-22	1.36006	1
ENSRNOG00000011931	5.55347e-23	8.46149e-22	0.757181	1
ENSRNOG00000020653	5.66776e-23	8.62473e-22	0.78941	1
ENSRNOG00000016807	6.03589e-23	9.17333e-22	0.989694	1
ENSRNOG00000026844	6.31845e-23	9.59067e-22	-1.36987	1
ENSRNOG00000008754	6.59413e-23	9.99653e-22	-0.931559	1
ENSRNOG00000026821	6.74799e-23	1.02169e-21	-0.675533	1
ENSRNOG00000016484	6.9761e-23	1.05491e-21	-0.931034	1
ENSRNOG00000005284	7.22328e-23	1.09091e-21	1.40259	1
ENSRNOG00000006485	7.35583e-23	1.10954e-21	-0.677042	1
ENSRNOG00000014426	7.41834e-23	1.11757e-21	0.812597	1
ENSRNOG00000013907	7.52175e-23	1.13174e-21	0.67434	1
ENSRNOG00000005342	7.57331e-23	1.13807e-21	-0.791256	1
ENSRNOG00000008159	8.06212e-23	1.21002e-21	-0.927507	1
ENSRNOG00000005669	9.14342e-23	1.3706e-21	1.0575	1
ENSRNOG00000010589	9.29373e-23	1.3914e-21	0.682724	1
ENSRNOG00000045814	1.01387e-22	1.51603e-21	0.769523	1
ENSRNOG00000007805	1.02143e-22	1.52544e-21	-1.17805	1
ENSRNOG00000001843	1.04083e-22	1.55248e-21	-0.740506	1
ENSRNOG00000028783	1.07011e-22	1.59419e-21	0.713874	1
ENSRNOG00000014727	1.09427e-22	1.62817e-21	0.824761	1
ENSRNOG00000002270	1.13169e-22	1.68176e-21	-0.704884	1
ENSRNOG00000001476	1.14487e-22	1.69926e-21	-1.64252	1
ENSRNOG00000018946	1.29377e-22	1.9179e-21	-0.695738	1
ENSRNOG00000025979	1.31679e-22	1.94962e-21	2.3928	1
ENSRNOG00000006302	1.44102e-22	2.13094e-21	-0.732398	1
ENSRNOG00000003936	1.44975e-22	2.14123e-21	-0.777735	1
ENSRNOG00000004132	1.52133e-22	2.24419e-21	0.717379	1
ENSRNOG00000001086	1.53443e-22	2.26075e-21	-0.849994	1
ENSRNOG00000001295	1.64393e-22	2.41912e-21	-2.00758	1
ENSRNOG00000011568	1.75282e-22	2.57622e-21	-3.09537	1
ENSRNOG00000008431	1.79564e-22	2.63594e-21	-0.818437	1
ENSRNOG00000024040	1.95065e-22	2.86001e-21	0.743199	1
ENSRNOG00000008209	1.98569e-22	2.90784e-21	0.746359	1
ENSRNOG00000050960	2.14088e-22	3.1313e-21	0.766731	1
ENSRNOG00000010186	2.14683e-22	3.13619e-21	-0.771666	1
ENSRNOG00000004581	2.16782e-22	3.16302e-21	0.669332	1
ENSRNOG00000019035	2.17735e-22	3.17309e-21	-1.96468	1
ENSRNOG00000020614	2.25116e-22	3.27669e-21	0.929256	1
ENSRNOG00000018704	2.25521e-22	3.27862e-21	-0.847683	1
ENSRNOG00000006118	2.29339e-22	3.33011e-21	1.19008	1
ENSRNOG00000012290	2.34066e-22	3.39466e-21	0.876577	1
ENSRNOG00000032825	2.50311e-22	3.6259e-21	0.831071	1
ENSRNOG00000016950	3.20531e-22	4.6375e-21	-0.794509	1
ENSRNOG00000000723	3.21868e-22	4.65126e-21	0.870985	1
ENSRNOG00000011882	3.22932e-22	4.66105e-21	-0.993261	1
ENSRNOG00000008090	3.42373e-22	4.93574e-21	0.666887	1
ENSRNOG00000014966	3.42852e-22	4.93674e-21	0.742518	1
ENSRNOG00000014684	3.60055e-22	5.17826e-21	1.27479	1
ENSRNOG00000019094	3.79376e-22	5.44962e-21	0.766371	1
ENSRNOG00000020372	4.76744e-22	6.84014e-21	-0.778112	1
ENSRNOG00000011677	4.89792e-22	7.019e-21	0.785115	1
ENSRNOG00000028668	4.93981e-22	7.07061e-21	1.38989	1
ENSRNOG00000046357	4.99625e-22	7.14292e-21	0.792774	1
ENSRNOG00000006828	5.41416e-22	7.73121e-21	-0.671312	1
ENSRNOG00000018205	5.7238e-22	8.16369e-21	-1.0163	1
ENSRNOG00000019519	5.85775e-22	8.34486e-21	0.88139	1
ENSRNOG00000003542	6.00265e-22	8.5412e-21	0.681829	1
ENSRNOG00000026963	6.14195e-22	8.7291e-21	1.07686	1
ENSRNOG00000004947	6.41497e-22	9.10638e-21	-0.810567	1
ENSRNOG00000015869	6.65761e-22	9.43971e-21	0.684697	1
ENSRNOG00000021259	6.84117e-22	9.68858e-21	-0.8624	1
ENSRNOG00000018642	7.48895e-22	1.05935e-20	0.680082	1
ENSRNOG00000023334	7.86793e-22	1.11166e-20	0.657296	1
ENSRNOG00000000165	7.99588e-22	1.12841e-20	0.880634	1
ENSRNOG00000043295	8.34146e-22	1.1758e-20	1.10105	1
ENSRNOG00000030182	8.84546e-22	1.24539e-20	0.831194	1
ENSRNOG00000016827	9.36131e-22	1.31648e-20	0.685533	1
ENSRNOG00000014718	9.58378e-22	1.3462e-20	-0.749379	1
ENSRNOG00000050843	9.68678e-22	1.35908e-20	0.677206	1
ENSRNOG00000004006	1.01924e-21	1.42835e-20	-0.65609	1
ENSRNOG00000045952	1.06163e-21	1.48604e-20	0.763308	1
ENSRNOG00000013178	1.12494e-21	1.57282e-20	-0.681824	1
ENSRNOG00000020573	1.14825e-21	1.60356e-20	-1.06752	1
ENSRNOG00000049681	1.16717e-21	1.6281e-20	0.683418	1
ENSRNOG00000033038	1.23416e-21	1.71955e-20	3.75696	1
ENSRNOG00000020309	1.23994e-21	1.7256e-20	-1.26769	1
ENSRNOG00000016262	1.26525e-21	1.7588e-20	-0.653179	1
ENSRNOG00000016770	1.35997e-21	1.88612e-20	0.669854	1
ENSRNOG00000030410	1.35883e-21	1.88612e-20	1.04159	1
ENSRNOG00000020590	1.43212e-21	1.9839e-20	1.37579	1
ENSRNOG00000005556	1.44456e-21	1.99883e-20	0.687238	1
ENSRNOG00000015498	1.44724e-21	2.00025e-20	1.11113	1
ENSRNOG00000001229	1.5793e-21	2.18026e-20	0.760666	1
ENSRNOG00000005660	1.60105e-21	2.20776e-20	0.923299	1
ENSRNOG00000007920	1.64753e-21	2.26926e-20	0.845031	1
ENSRNOG00000032669	1.65213e-21	2.273e-20	0.81306	1
ENSRNOG00000010042	1.7662e-21	2.42716e-20	0.706618	1
ENSRNOG00000022252	1.93276e-21	2.65303e-20	0.996824	1
ENSRNOG00000010815	2.0078e-21	2.7529e-20	-0.668789	1
ENSRNOG00000047821	2.1052e-21	2.88316e-20	1.32507	1
ENSRNOG00000027921	2.1558e-21	2.94911e-20	-0.659791	1
ENSRNOG00000050647	2.19941e-21	3.00537e-20	-1.62966	1
ENSRNOG00000018279	2.24506e-21	3.06427e-20	0.662496	1
ENSRNOG00000001255	2.30837e-21	3.14711e-20	-0.707225	1
ENSRNOG00000002636	2.69217e-21	3.66622e-20	1.08917	1
ENSRNOG00000004826	2.87773e-21	3.91449e-20	-0.723441	1
ENSRNOG00000028895	2.91693e-21	3.96333e-20	1.0769	1
ENSRNOG00000010133	3.22467e-21	4.37654e-20	0.734242	1
ENSRNOG00000003031	4.33074e-21	5.8711e-20	1.88055	1
ENSRNOG00000009760	4.38621e-21	5.93961e-20	-1.39434	1
ENSRNOG00000006384	4.44209e-21	6.00853e-20	0.731018	1
ENSRNOG00000018997	4.81691e-21	6.50823e-20	0.978114	1
ENSRNOG00000001010	4.97677e-21	6.71669e-20	-0.656561	1
ENSRNOG00000027002	5.12778e-21	6.91276e-20	-0.697099	1
ENSRNOG00000001585	5.31084e-21	7.15153e-20	-0.645139	1
ENSRNOG00000037718	5.43031e-21	7.30425e-20	1.14877	1
ENSRNOG00000016398	5.47674e-21	7.3585e-20	0.832444	1
ENSRNOG00000016769	5.87194e-21	7.88069e-20	0.909165	1
ENSRNOG00000038960	6.4553e-21	8.65398e-20	2.07695	1
ENSRNOG00000013557	7.9713e-21	1.06745e-19	0.800549	1
ENSRNOG00000030213	7.98964e-21	1.06871e-19	0.656039	1
ENSRNOG00000050318	8.54687e-21	1.14198e-19	0.955558	1
ENSRNOG00000007097	8.63921e-21	1.15304e-19	-0.917304	1
ENSRNOG00000012035	9.09548e-21	1.2126e-19	0.712517	1
ENSRNOG00000045535	9.48897e-21	1.26366e-19	0.84184	1
ENSRNOG00000045568	1.01398e-20	1.34884e-19	-0.726676	1
ENSRNOG00000025100	1.23295e-20	1.63832e-19	0.785884	1
ENSRNOG00000016405	1.24567e-20	1.65339e-19	0.772271	1
ENSRNOG00000020879	1.28246e-20	1.70035e-19	0.95559	1
ENSRNOG00000020376	1.2896e-20	1.70794e-19	0.762888	1
ENSRNOG00000009318	1.29994e-20	1.71974e-19	0.828569	1
ENSRNOG00000016167	1.31102e-20	1.7325e-19	0.964725	1
ENSRNOG00000002278	1.35019e-20	1.78231e-19	-0.700575	1
ENSRNOG00000024411	1.36603e-20	1.80125e-19	0.774277	1
ENSRNOG00000004749	1.37469e-20	1.81068e-19	-0.666957	1
ENSRNOG00000021097	1.37714e-20	1.81193e-19	1.27849	1
ENSRNOG00000030914	1.45984e-20	1.91865e-19	-2.16676	1
ENSRNOG00000020388	1.46348e-20	1.92134e-19	0.651373	1
ENSRNOG00000001890	1.47584e-20	1.93545e-19	-0.835832	1
ENSRNOG00000010536	1.52742e-20	2.00092e-19	-0.717595	1
ENSRNOG00000022273	1.61781e-20	2.11703e-19	0.636681	1
ENSRNOG00000043059	1.63865e-20	2.14197e-19	1.0794	1
ENSRNOG00000012001	1.65236e-20	2.15756e-19	-0.665227	1
ENSRNOG00000028064	1.73919e-20	2.26848e-19	0.940942	1
ENSRNOG00000048881	1.75425e-20	2.28565e-19	-1.64371	1
ENSRNOG00000013690	1.76704e-20	2.29983e-19	-1.02996	1
ENSRNOG00000008798	1.84838e-20	2.40309e-19	1.11759	1
ENSRNOG00000001815	1.8567e-20	2.41131e-19	-0.64968	1
ENSRNOG00000017354	1.9163e-20	2.48603e-19	-0.786263	1
ENSRNOG00000023129	1.98102e-20	2.56723e-19	0.841658	1
ENSRNOG00000000913	2.08818e-20	2.7032e-19	0.728681	1
ENSRNOG00000008142	2.13131e-20	2.75606e-19	-0.700527	1
ENSRNOG00000014089	2.13821e-20	2.76203e-19	-0.761198	1
ENSRNOG00000018232	2.22486e-20	2.87088e-19	-0.805412	1
ENSRNOG00000011756	2.23391e-20	2.87947e-19	-0.63391	1
ENSRNOG00000013950	2.29646e-20	2.95694e-19	1.14674	1
ENSRNOG00000012325	2.35264e-20	3.02604e-19	0.717119	1
ENSRNOG00000005352	2.43587e-20	3.12975e-19	-0.800544	1
ENSRNOG00000032805	2.49802e-20	3.20619e-19	0.715513	1
ENSRNOG00000028624	2.7162e-20	3.48251e-19	0.811048	1
ENSRNOG00000007918	2.74254e-20	3.51255e-19	-1.46281	1
ENSRNOG00000012360	3.03453e-20	3.88239e-19	-0.732216	1
ENSRNOG00000028781	3.0465e-20	3.89357e-19	0.802522	1
ENSRNOG00000008048	3.28618e-20	4.19545e-19	1.0594	1
ENSRNOG00000046181	3.39323e-20	4.32753e-19	1.22049	1
ENSRNOG00000021145	3.41119e-20	4.34584e-19	1.39505	1
ENSRNOG00000006779	3.46554e-20	4.41042e-19	0.773514	1
ENSRNOG00000013176	3.51929e-20	4.47411e-19	4.11886	1
ENSRNOG00000011491	3.61372e-20	4.58931e-19	-0.631019	1
ENSRNOG00000025365	3.72141e-20	4.7211e-19	1.08657	1
ENSRNOG00000014650	3.85373e-20	4.88321e-19	0.777512	1
ENSRNOG00000016659	3.85729e-20	4.88321e-19	0.832848	1
ENSRNOG00000027924	3.95448e-20	5.00098e-19	-1.1546	1
ENSRNOG00000004072	3.97529e-20	5.02203e-19	0.657639	1
ENSRNOG00000007246	4.08065e-20	5.14974e-19	-0.782245	1
ENSRNOG00000025948	4.13972e-20	5.21882e-19	1.28247	1
ENSRNOG00000032374	4.3692e-20	5.50236e-19	1.012	1
ENSRNOG00000018914	4.39266e-20	5.52613e-19	0.752751	1
ENSRNOG00000011262	4.80171e-20	6.03443e-19	0.658081	1
ENSRNOG00000012946	5.11602e-20	6.41606e-19	0.817425	1
ENSRNOG00000050206	5.11077e-20	6.41606e-19	0.973095	1
ENSRNOG00000009746	5.21116e-20	6.52858e-19	0.89655	1
ENSRNOG00000007478	5.47107e-20	6.84708e-19	-0.697011	1
ENSRNOG00000039017	5.9421e-20	7.42886e-19	-0.649846	1
ENSRNOG00000017762	6.11041e-20	7.63136e-19	1.58648	1
ENSRNOG00000025476	6.46774e-20	8.06927e-19	1.26506	1
ENSRNOG00000003786	6.47799e-20	8.0737e-19	0.675398	1
ENSRNOG00000014079	6.72187e-20	8.369e-19	0.640167	1
ENSRNOG00000006877	7.57206e-20	9.41779e-19	1.00212	1
ENSRNOG00000020730	8.05652e-20	1.001e-18	-0.640371	1
ENSRNOG00000011885	8.21725e-20	1.01992e-18	-0.633936	1
ENSRNOG00000021262	8.3447e-20	1.03467e-18	-0.636136	1
ENSRNOG00000007332	8.71477e-20	1.07945e-18	2.79281	1
ENSRNOG00000047605	8.84715e-20	1.09472e-18	0.629657	1
ENSRNOG00000020989	8.8806e-20	1.09773e-18	0.984253	1
ENSRNOG00000018163	9.01339e-20	1.11301e-18	-4.16933	1
ENSRNOG00000048873	9.06052e-20	1.11768e-18	-0.726387	1
ENSRNOG00000016085	9.44257e-20	1.16362e-18	-0.785986	1
ENSRNOG00000021213	9.52587e-20	1.17268e-18	0.718189	1
ENSRNOG00000001277	9.54904e-20	1.17357e-18	-0.749711	1
ENSRNOG00000001303	9.55258e-20	1.17357e-18	-0.668639	1
ENSRNOG00000005434	9.65149e-20	1.18452e-18	0.685707	1
ENSRNOG00000000648	9.72006e-20	1.19172e-18	-0.622095	1
ENSRNOG00000004139	1.00188e-19	1.2271e-18	-0.622788	1
ENSRNOG00000009845	1.02991e-19	1.26014e-18	0.62746	1
ENSRNOG00000003268	1.068e-19	1.30543e-18	-0.667809	1
ENSRNOG00000000823	1.07876e-19	1.31725e-18	-0.627547	1
ENSRNOG00000002262	1.09172e-19	1.33172e-18	-0.652952	1
ENSRNOG00000038766	1.17878e-19	1.43647e-18	0.72485	1
ENSRNOG00000009528	1.19257e-19	1.4518e-18	-1.58014	1
ENSRNOG00000029912	1.22574e-19	1.49068e-18	1.44925	1
ENSRNOG00000005733	1.2772e-19	1.55169e-18	-0.669014	1
ENSRNOG00000015189	1.31241e-19	1.59287e-18	1.01942	1
ENSRNOG00000005908	1.34205e-19	1.6272e-18	-0.626337	1
ENSRNOG00000030478	1.38431e-19	1.67675e-18	-1.39596	1
ENSRNOG00000007370	1.39137e-19	1.68361e-18	2.11897	1
ENSRNOG00000021962	1.48257e-19	1.79217e-18	1.77603	1
ENSRNOG00000037160	1.53434e-19	1.85289e-18	0.674751	1
ENSRNOG00000015843	1.58667e-19	1.91417e-18	0.618258	1
ENSRNOG00000021234	1.63331e-19	1.96847e-18	-1.33425	1
ENSRNOG00000017505	1.70169e-19	2.04883e-18	-0.889068	1
ENSRNOG00000011723	1.75573e-19	2.11179e-18	-0.898744	1
ENSRNOG00000017915	1.86545e-19	2.24152e-18	-0.724205	1
ENSRNOG00000002824	1.95101e-19	2.34199e-18	-1.00371	1
ENSRNOG00000008757	1.96089e-19	2.35151e-18	1.04188	1
ENSRNOG00000009276	2.01878e-19	2.41852e-18	0.86947	1
ENSRNOG00000004754	2.40753e-19	2.88139e-18	0.971732	1
ENSRNOG00000038832	2.42981e-19	2.90517e-18	0.701421	1
ENSRNOG00000024112	2.49195e-19	2.97651e-18	0.618808	1
ENSRNOG00000018639	2.54067e-19	3.0317e-18	-0.862229	1
ENSRNOG00000018211	2.54609e-19	3.03516e-18	0.632128	1
ENSRNOG00000016252	2.64145e-19	3.14572e-18	0.797692	1
ENSRNOG00000005533	2.78409e-19	3.31232e-18	0.989055	1
ENSRNOG00000004414	2.79405e-19	3.32089e-18	0.625292	1
ENSRNOG00000015445	2.80958e-19	3.33607e-18	1.94039	1
ENSRNOG00000016050	2.81555e-19	3.33987e-18	-1.62186	1
ENSRNOG00000002911	3.01059e-19	3.56421e-18	0.928558	1
ENSRNOG00000030404	3.00827e-19	3.56421e-18	1.78895	1
ENSRNOG00000002833	3.06116e-19	3.62052e-18	-0.845973	1
ENSRNOG00000018484	3.13436e-19	3.70346e-18	0.612857	1
ENSRNOG00000008288	3.34694e-19	3.95077e-18	-0.755376	1
ENSRNOG00000024322	3.50368e-19	4.13173e-18	0.664451	1
ENSRNOG00000011178	3.54605e-19	4.17761e-18	-2.30552	1
ENSRNOG00000001632	3.57269e-19	4.20488e-18	-0.629478	1
ENSRNOG00000037137	3.66977e-19	4.31194e-18	0.815846	1
ENSRNOG00000040110	3.6708e-19	4.31194e-18	-0.654878	1
ENSRNOG00000014948	3.7277e-19	4.37452e-18	-0.995228	1
ENSRNOG00000000802	3.98025e-19	4.66634e-18	0.991152	1
ENSRNOG00000014165	3.99553e-19	4.6797e-18	0.622035	1
ENSRNOG00000009886	4.0152e-19	4.69817e-18	1.21701	1
ENSRNOG00000008161	4.23304e-19	4.94827e-18	3.62731	1
ENSRNOG00000024016	4.35928e-19	5.0909e-18	0.614968	1
ENSRNOG00000001750	4.41733e-19	5.1537e-18	0.832007	1
ENSRNOG00000022730	4.52934e-19	5.27926e-18	0.777991	1
ENSRNOG00000050806	5.0232e-19	5.84924e-18	-0.65647	1
ENSRNOG00000013412	5.13087e-19	5.96884e-18	-0.682335	1
ENSRNOG00000021726	5.67521e-19	6.59572e-18	0.757043	1
ENSRNOG00000016460	5.77283e-19	6.70271e-18	0.732076	1
ENSRNOG00000023476	6.01665e-19	6.97909e-18	-2.9815	1
ENSRNOG00000016156	6.15547e-19	7.13324e-18	1.21593	1
ENSRNOG00000001449	6.21412e-19	7.19429e-18	-0.706723	1
ENSRNOG00000013379	6.57456e-19	7.60428e-18	0.682853	1
ENSRNOG00000017225	6.87463e-19	7.94373e-18	-0.679714	1
ENSRNOG00000015850	6.90406e-19	7.97009e-18	1.80358	1
ENSRNOG00000003536	7.34516e-19	8.47118e-18	-0.794089	1
ENSRNOG00000007817	7.43691e-19	8.5688e-18	-0.664527	1
ENSRNOG00000046112	7.52753e-19	8.66492e-18	-1.21618	1
ENSRNOG00000036658	7.70827e-19	8.86452e-18	0.610132	1
ENSRNOG00000010519	8.02787e-19	9.22325e-18	0.73249	1
ENSRNOG00000019955	9.10245e-19	1.04479e-17	1.08582	1
ENSRNOG00000020385	9.1419e-19	1.04832e-17	0.725607	1
ENSRNOG00000003147	9.35796e-19	1.07207e-17	-0.756878	1
ENSRNOG00000039745	9.92034e-19	1.13542e-17	0.851031	1
ENSRNOG00000003611	9.96155e-19	1.13906e-17	0.615068	1
ENSRNOG00000032070	1.04748e-18	1.19661e-17	0.725535	1
ENSRNOG00000002478	1.07203e-18	1.22349e-17	0.713791	1
ENSRNOG00000020255	1.15107e-18	1.31246e-17	-0.792554	1
ENSRNOG00000017822	1.21734e-18	1.38671e-17	-0.614996	1
ENSRNOG00000001555	1.23988e-18	1.41105e-17	-0.715152	1
ENSRNOG00000019098	1.31157e-18	1.49123e-17	1.16013	1
ENSRNOG00000012929	1.33465e-18	1.51605e-17	-0.602672	1
ENSRNOG00000002135	1.37064e-18	1.55546e-17	0.698923	1
ENSRNOG00000015491	1.5611e-18	1.76993e-17	0.864086	1
ENSRNOG00000042330	1.65876e-18	1.87889e-17	1.73907	1
ENSRNOG00000050761	1.75015e-18	1.98055e-17	0.988853	1
ENSRNOG00000013152	1.76961e-18	2.00068e-17	-0.770429	1
ENSRNOG00000019478	1.79311e-18	2.02536e-17	0.721388	1
ENSRNOG00000022356	1.82694e-18	2.06163e-17	0.989825	1
ENSRNOG00000049994	1.87477e-18	2.11364e-17	1.13266	1
ENSRNOG00000016414	1.88532e-18	2.12354e-17	1.50968	1
ENSRNOG00000000513	1.92906e-18	2.17078e-17	0.598644	1
ENSRNOG00000032364	2.03332e-18	2.28597e-17	-0.631661	1
ENSRNOG00000011237	2.10066e-18	2.35948e-17	-0.599776	1
ENSRNOG00000003134	2.13095e-18	2.39127e-17	0.696235	1
ENSRNOG00000003243	2.13567e-18	2.3932e-17	-0.696325	1
ENSRNOG00000007514	2.13664e-18	2.3932e-17	2.04541	1
ENSRNOG00000000775	2.1405e-18	2.39529e-17	0.875714	1
ENSRNOG00000004003	2.16861e-18	2.42449e-17	-0.737005	1
ENSRNOG00000049988	2.20151e-18	2.459e-17	-0.764452	1
ENSRNOG00000021586	2.32357e-18	2.59293e-17	1.10606	1
ENSRNOG00000008174	2.41204e-18	2.68917e-17	-0.616207	1
ENSRNOG00000019332	2.86156e-18	3.18739e-17	-0.890365	1
ENSRNOG00000014722	2.99867e-18	3.33702e-17	0.621003	1
ENSRNOG00000020440	3.03613e-18	3.3756e-17	1.22976	1
ENSRNOG00000018288	3.32118e-18	3.68911e-17	-0.595892	1
ENSRNOG00000004962	3.32617e-18	3.69125e-17	-0.633394	1
ENSRNOG00000050500	3.3947e-18	3.76384e-17	-0.638813	1
ENSRNOG00000010308	3.40792e-18	3.77503e-17	0.868626	1
ENSRNOG00000050305	3.60645e-18	3.99127e-17	0.720695	1
ENSRNOG00000010765	3.68434e-18	4.07373e-17	-0.606625	1
ENSRNOG00000023216	3.77164e-18	4.16643e-17	0.740984	1
ENSRNOG00000000781	3.79188e-18	4.18496e-17	1.00177	1
ENSRNOG00000017489	3.82182e-18	4.21029e-17	-0.772317	1
ENSRNOG00000020229	3.82126e-18	4.21029e-17	-0.847538	1
ENSRNOG00000009992	3.84692e-18	4.23407e-17	-0.737848	1
ENSRNOG00000047986	3.87659e-18	4.26284e-17	1.61247	1
ENSRNOG00000042758	3.96954e-18	4.36106e-17	0.635392	1
ENSRNOG00000015456	4.03418e-18	4.42804e-17	-0.840685	1
ENSRNOG00000009514	4.06963e-18	4.46289e-17	-1.18046	1
ENSRNOG00000007359	4.14275e-18	4.53895e-17	0.758952	1
ENSRNOG00000001232	4.22758e-18	4.62769e-17	0.734314	1
ENSRNOG00000007433	4.28504e-18	4.68632e-17	0.828435	1
ENSRNOG00000004616	4.81827e-18	5.26471e-17	-0.636739	1
ENSRNOG00000014142	4.88221e-18	5.32974e-17	1.68656	1
ENSRNOG00000025350	5.15887e-18	5.62667e-17	-0.725894	1
ENSRNOG00000049989	5.22315e-18	5.69163e-17	-0.755478	1
ENSRNOG00000000264	5.23714e-18	5.70172e-17	0.612574	1
ENSRNOG00000020088	5.41711e-18	5.89233e-17	-1.04632	1
ENSRNOG00000016541	5.47032e-18	5.94485e-17	0.608828	1
ENSRNOG00000017129	5.97692e-18	6.48953e-17	-0.60511	1
ENSRNOG00000028688	5.99687e-18	6.50533e-17	-0.832585	1
ENSRNOG00000032376	6.26066e-18	6.78538e-17	0.996516	1
ENSRNOG00000016486	6.53229e-18	7.07342e-17	-0.58949	1
ENSRNOG00000017871	6.72908e-18	7.27997e-17	0.595788	1
ENSRNOG00000007948	6.87264e-18	7.42862e-17	0.599766	1
ENSRNOG00000025151	6.97359e-18	7.53098e-17	-0.624836	1
ENSRNOG00000002177	6.98446e-18	7.53596e-17	-0.806065	1
ENSRNOG00000027040	7.27926e-18	7.84701e-17	0.919146	1
ENSRNOG00000048152	7.32502e-18	7.88929e-17	0.594436	1
ENSRNOG00000000307	7.67616e-18	8.26009e-17	1.80347	1
ENSRNOG00000006420	7.75012e-18	8.33225e-17	-0.983284	1
ENSRNOG00000025791	8.0177e-18	8.61223e-17	0.624306	1
ENSRNOG00000036934	8.48643e-18	9.10761e-17	0.670566	1
ENSRNOG00000047565	8.94756e-18	9.59395e-17	0.71222	1
ENSRNOG00000008842	9.20416e-18	9.86032e-17	2.69213	1
ENSRNOG00000045884	9.64526e-18	1.03237e-16	0.911522	1
ENSRNOG00000019943	9.92434e-18	1.0613e-16	0.665722	1
ENSRNOG00000009565	1.00811e-17	1.07711e-16	-1.06081	1
ENSRNOG00000011871	1.02959e-17	1.09908e-16	0.619256	1
ENSRNOG00000003370	1.0374e-17	1.10644e-16	0.717345	1
ENSRNOG00000001701	1.04311e-17	1.11154e-16	1.18414	1
ENSRNOG00000014130	1.08008e-17	1.14992e-16	-0.845701	1
ENSRNOG00000006999	1.13333e-17	1.20555e-16	0.859533	1
ENSRNOG00000007091	1.26401e-17	1.34337e-16	1.22037	1
ENSRNOG00000004753	1.318e-17	1.39952e-16	1.36334	1
ENSRNOG00000020817	1.34234e-17	1.42411e-16	-2.26562	1
ENSRNOG00000045738	1.35061e-17	1.43162e-16	-0.655818	1
ENSRNOG00000004692	1.35406e-17	1.43402e-16	5.90077	1
ENSRNOG00000004290	1.35812e-17	1.43706e-16	-1.30786	1
ENSRNOG00000014257	1.37632e-17	1.45503e-16	1.47054	1
ENSRNOG00000008244	1.3836e-17	1.46145e-16	0.766326	1
ENSRNOG00000016273	1.42519e-17	1.50406e-16	-0.58571	1
ENSRNOG00000007064	1.43345e-17	1.51145e-16	-0.713922	1
ENSRNOG00000023348	1.46883e-17	1.54608e-16	-0.725517	1
ENSRNOG00000025383	1.46885e-17	1.54608e-16	0.593478	1
ENSRNOG00000037621	1.49298e-17	1.5701e-16	-2.8863	1
ENSRNOG00000007892	1.50678e-17	1.58323e-16	0.600817	1
ENSRNOG00000015139	1.57276e-17	1.65112e-16	1.00193	1
ENSRNOG00000003178	1.58584e-17	1.66341e-16	0.970356	1
ENSRNOG00000007972	1.59989e-17	1.67668e-16	0.708264	1
ENSRNOG00000049722	1.63499e-17	1.71198e-16	0.975096	1
ENSRNOG00000048226	1.64608e-17	1.72209e-16	0.591486	1
ENSRNOG00000026403	1.65083e-17	1.72557e-16	-0.721998	1
ENSRNOG00000031743	1.6738e-17	1.74806e-16	0.678695	1
ENSRNOG00000043337	1.70911e-17	1.7834e-16	0.682698	1
ENSRNOG00000043193	1.72625e-17	1.79972e-16	1.09413	1
ENSRNOG00000027024	1.77691e-17	1.85093e-16	1.8581	1
ENSRNOG00000012264	1.86195e-17	1.93784e-16	-0.746598	1
ENSRNOG00000006236	1.94047e-17	2.01782e-16	-0.897124	1
ENSRNOG00000030106	2.00297e-17	2.08102e-16	-1.64917	1
ENSRNOG00000022932	2.02685e-17	2.10401e-16	1.30938	1
ENSRNOG00000027250	2.03778e-17	2.11354e-16	-0.584926	1
ENSRNOG00000019785	2.07888e-17	2.15431e-16	0.637375	1
ENSRNOG00000030264	2.12244e-17	2.19756e-16	-0.761063	1
ENSRNOG00000020667	2.12519e-17	2.19852e-16	0.755423	1
ENSRNOG00000030724	2.12957e-17	2.20117e-16	2.81552	1
ENSRNOG00000002342	2.1752e-17	2.2464e-16	0.618348	1
ENSRNOG00000007546	2.23312e-17	2.30424e-16	-1.33433	1
ENSRNOG00000010914	2.39465e-17	2.46881e-16	0.65451	1
ENSRNOG00000014945	2.51061e-17	2.58614e-16	-0.580736	1
ENSRNOG00000021548	2.51313e-17	2.58653e-16	-0.991902	1
ENSRNOG00000005931	2.7686e-17	2.84702e-16	0.587546	1
ENSRNOG00000023152	2.86811e-17	2.94684e-16	-0.679671	1
ENSRNOG00000046493	3.25053e-17	3.33692e-16	0.627148	1
ENSRNOG00000013898	3.56215e-17	3.6537e-16	-0.877828	1
ENSRNOG00000046242	3.62505e-17	3.71506e-16	1.14251	1
ENSRNOG00000001216	3.71105e-17	3.79997e-16	1.43592	1
ENSRNOG00000012428	3.86218e-17	3.95136e-16	1.33583	1
ENSRNOG00000013304	3.87681e-17	3.96296e-16	0.639585	1
ENSRNOG00000001094	3.99821e-17	4.0836e-16	-0.827589	1
ENSRNOG00000002536	4.02414e-17	4.1066e-16	0.711607	1
ENSRNOG00000008427	4.3492e-17	4.43456e-16	-0.768458	1
ENSRNOG00000011933	4.40507e-17	4.48774e-16	-0.606079	1
ENSRNOG00000009112	4.67605e-17	4.75978e-16	0.574536	1
ENSRNOG00000000459	4.8062e-17	4.88813e-16	0.620319	1
ENSRNOG00000002751	4.81583e-17	4.89379e-16	1.55857	1
ENSRNOG00000037225	4.93281e-17	5.00844e-16	0.631794	1
ENSRNOG00000025818	5.07458e-17	5.14805e-16	-0.87037	1
ENSRNOG00000009310	5.18285e-17	5.25347e-16	-0.578525	1
ENSRNOG00000039560	5.23323e-17	5.30008e-16	0.688477	1
ENSRNOG00000003742	5.26871e-17	5.33152e-16	0.724835	1
ENSRNOG00000010794	5.31029e-17	5.36909e-16	0.952043	1
ENSRNOG00000014976	5.33617e-17	5.38622e-16	1.97784	1
ENSRNOG00000033139	5.33244e-17	5.38622e-16	0.618096	1
ENSRNOG00000037134	5.36794e-17	5.41376e-16	-1.53805	1
ENSRNOG00000009592	5.73197e-17	5.77607e-16	0.596202	1
ENSRNOG00000030625	6.06736e-17	6.10892e-16	0.844215	1
ENSRNOG00000026702	6.1355e-17	6.17238e-16	-1.36997	1
ENSRNOG00000015480	6.15249e-17	6.1843e-16	1.1812	1
ENSRNOG00000008845	6.29046e-17	6.31772e-16	-1.08119	1
ENSRNOG00000018011	6.56674e-17	6.58971e-16	-0.584215	1
ENSRNOG00000002171	6.62139e-17	6.63902e-16	-0.57355	1
ENSRNOG00000028733	6.96636e-17	6.9791e-16	-0.771529	1
ENSRNOG00000018561	7.00069e-17	7.00766e-16	-0.643385	1
ENSRNOG00000003228	7.20363e-17	7.20483e-16	0.593131	1
ENSRNOG00000005464	7.42345e-17	7.41852e-16	0.642734	1
ENSRNOG00000033787	7.79477e-17	7.78314e-16	1.54136	1
ENSRNOG00000001335	7.80501e-17	7.78692e-16	0.631359	1
ENSRNOG00000012640	7.95471e-17	7.92971e-16	-0.648294	1
ENSRNOG00000023322	8.01012e-17	7.97835e-16	0.577885	1
ENSRNOG00000002292	8.02746e-17	7.98902e-16	-0.573127	1
ENSRNOG00000037198	8.05555e-17	8.01035e-16	0.712825	1
ENSRNOG00000013653	8.32645e-17	8.27291e-16	-0.82075	1
ENSRNOG00000032215	8.60721e-17	8.54482e-16	-0.626089	1
ENSRNOG00000025406	8.84683e-17	8.77547e-16	0.570146	1
ENSRNOG00000005147	8.98579e-17	8.90598e-16	0.927833	1
ENSRNOG00000024384	9.40666e-17	9.31545e-16	1.65972	1
ENSRNOG00000001806	9.76601e-17	9.66338e-16	0.63045	1
ENSRNOG00000008247	9.82905e-17	9.71777e-16	0.611975	1
ENSRNOG00000018647	1.00249e-16	9.90325e-16	0.574615	1
ENSRNOG00000012002	1.00507e-16	9.92063e-16	-0.567237	1
ENSRNOG00000013647	1.0119e-16	9.97986e-16	0.873851	1
ENSRNOG00000028616	1.03405e-16	1.019e-15	-1.444	1
ENSRNOG00000030871	1.0748e-16	1.05829e-15	0.588645	1
ENSRNOG00000005411	1.07868e-16	1.06125e-15	-0.567615	1
ENSRNOG00000020836	1.11684e-16	1.0979e-15	0.726444	1
ENSRNOG00000006803	1.1295e-16	1.10943e-15	0.570361	1
ENSRNOG00000025625	1.13939e-16	1.11824e-15	0.70987	1
ENSRNOG00000031004	1.17623e-16	1.15345e-15	0.853835	1
ENSRNOG00000007657	1.17901e-16	1.15524e-15	0.908687	1
ENSRNOG00000005390	1.25257e-16	1.22632e-15	-0.781172	1
ENSRNOG00000018951	1.28432e-16	1.25638e-15	0.571827	1
ENSRNOG00000008374	1.2986e-16	1.26932e-15	0.82479	1
ENSRNOG00000025764	1.30771e-16	1.27719e-15	-1.2447	1
ENSRNOG00000023373	1.31998e-16	1.28813e-15	-0.567541	1
ENSRNOG00000028768	1.32377e-16	1.29078e-15	1.45417	1
ENSRNOG00000003453	1.32869e-16	1.29453e-15	0.85945	1
ENSRNOG00000014316	1.38849e-16	1.3517e-15	-0.573753	1
ENSRNOG00000007189	1.39356e-16	1.35554e-15	1.03308	1
ENSRNOG00000011991	1.40453e-16	1.36511e-15	0.747169	1
ENSRNOG00000010534	1.462e-16	1.41982e-15	-0.597962	1
ENSRNOG00000013238	1.49554e-16	1.45123e-15	3.07013	1
ENSRNOG00000015191	1.51217e-16	1.46619e-15	0.668012	1
ENSRNOG00000001247	1.59318e-16	1.54225e-15	-0.761738	1
ENSRNOG00000002175	1.59251e-16	1.54225e-15	-0.709374	1
ENSRNOG00000003993	1.60688e-16	1.55426e-15	-0.733594	1
ENSRNOG00000001603	1.61545e-16	1.5613e-15	-0.699512	1
ENSRNOG00000047021	1.64466e-16	1.58826e-15	1.46584	1
ENSRNOG00000046353	1.65478e-16	1.59675e-15	1.35145	1
ENSRNOG00000001205	1.90205e-16	1.83388e-15	0.577046	1
ENSRNOG00000002267	1.94263e-16	1.87151e-15	-0.765466	1
ENSRNOG00000020350	2.0008e-16	1.92601e-15	-0.721677	1
ENSRNOG00000023226	2.01654e-16	1.93961e-15	0.614229	1
ENSRNOG00000015523	2.03905e-16	1.9597e-15	0.644473	1
ENSRNOG00000029510	2.04425e-16	1.96313e-15	0.994595	1
ENSRNOG00000002137	2.10357e-16	2.01849e-15	0.756091	1
ENSRNOG00000017744	2.13866e-16	2.05053e-15	0.583336	1
ENSRNOG00000022173	2.26113e-16	2.16623e-15	-0.66756	1
ENSRNOG00000020862	2.47344e-16	2.36775e-15	-0.630593	1
ENSRNOG00000008101	2.54631e-16	2.43557e-15	-0.672698	1
ENSRNOG00000012514	2.5915e-16	2.47683e-15	-0.570294	1
ENSRNOG00000013692	2.71457e-16	2.59239e-15	0.838229	1
ENSRNOG00000027849	2.744e-16	2.61842e-15	-0.656863	1
ENSRNOG00000026050	2.76283e-16	2.63431e-15	1.72641	1
ENSRNOG00000037850	2.82443e-16	2.69091e-15	0.666406	1
ENSRNOG00000002152	2.87004e-16	2.73221e-15	0.63083	1
ENSRNOG00000001557	2.88033e-16	2.73984e-15	0.603842	1
ENSRNOG00000012270	2.9053e-16	2.76141e-15	-0.816379	1
ENSRNOG00000019208	3.02213e-16	2.87019e-15	0.577368	1
ENSRNOG00000050317	3.08142e-16	2.9242e-15	-0.575175	1
ENSRNOG00000011148	3.17665e-16	3.0122e-15	0.601331	1
ENSRNOG00000030266	3.44553e-16	3.26459e-15	0.602184	1
ENSRNOG00000004621	3.47366e-16	3.28865e-15	0.596327	1
ENSRNOG00000004668	3.56393e-16	3.37147e-15	1.01977	1
ENSRNOG00000010645	3.59873e-16	3.40158e-15	-1.03451	1
ENSRNOG00000019376	3.60141e-16	3.40158e-15	0.652898	1
ENSRNOG00000039902	3.67425e-16	3.46766e-15	1.88687	1
ENSRNOG00000012709	3.73317e-16	3.52051e-15	-0.644817	1
ENSRNOG00000003403	3.83503e-16	3.61374e-15	-0.564017	1
ENSRNOG00000015249	3.89296e-16	3.66546e-15	-0.665507	1
ENSRNOG00000049034	3.90718e-16	3.67598e-15	-0.919315	1
ENSRNOG00000004009	4.00801e-16	3.7679e-15	1.31732	1
ENSRNOG00000018825	4.02955e-16	3.7852e-15	0.799814	1
ENSRNOG00000006228	4.20896e-16	3.95066e-15	1.22423	1
ENSRNOG00000013970	4.21679e-16	3.95493e-15	-1.47109	1
ENSRNOG00000018683	4.47361e-16	4.19253e-15	0.631487	1
ENSRNOG00000037214	4.50053e-16	4.21448e-15	1.34955	1
ENSRNOG00000017359	4.65492e-16	4.35567e-15	0.622649	1
ENSRNOG00000000314	4.68846e-16	4.38365e-15	0.679325	1
ENSRNOG00000026212	4.73826e-16	4.42679e-15	-0.55566	1
ENSRNOG00000000942	4.96396e-16	4.63405e-15	-0.61952	1
ENSRNOG00000004820	5.00527e-16	4.66901e-15	0.558063	1
ENSRNOG00000048394	5.14047e-16	4.79141e-15	0.957492	1
ENSRNOG00000000186	5.21979e-16	4.86159e-15	0.752464	1
ENSRNOG00000020903	5.24764e-16	4.88375e-15	-0.700964	1
ENSRNOG00000005522	5.29118e-16	4.92047e-15	0.888721	1
ENSRNOG00000042426	5.42201e-16	5.03825e-15	0.562964	1
ENSRNOG00000024635	5.46287e-16	5.07231e-15	-0.617464	1
ENSRNOG00000010635	5.57837e-16	5.17556e-15	-1.01661	1
ENSRNOG00000015654	5.6104e-16	5.20128e-15	0.609138	1
ENSRNOG00000024022	5.77265e-16	5.34758e-15	-0.55664	1
ENSRNOG00000012436	5.88231e-16	5.44497e-15	1.30597	1
ENSRNOG00000009094	5.90619e-16	5.46289e-15	0.554193	1
ENSRNOG00000007917	6.05785e-16	5.59887e-15	1.27819	1
ENSRNOG00000017405	6.34644e-16	5.86109e-15	-0.699286	1
ENSRNOG00000004328	6.61633e-16	6.10566e-15	0.958145	1
ENSRNOG00000019831	6.63411e-16	6.11739e-15	-0.592854	1
ENSRNOG00000006494	7.0985e-16	6.54061e-15	2.11714	1
ENSRNOG00000013368	7.45272e-16	6.86174e-15	0.647791	1
ENSRNOG00000046891	7.64608e-16	7.03439e-15	1.10314	1
ENSRNOG00000016214	7.82009e-16	7.189e-15	0.570088	1
ENSRNOG00000020024	7.86209e-16	7.2221e-15	-0.636723	1
ENSRNOG00000024632	7.97487e-16	7.32012e-15	-0.555344	1
ENSRNOG00000028236	8.29179e-16	7.60522e-15	-1.6811	1
ENSRNOG00000010572	8.46148e-16	7.75496e-15	-0.614311	1
ENSRNOG00000013265	8.88328e-16	8.13535e-15	0.551262	1
ENSRNOG00000012826	8.89427e-16	8.13923e-15	0.594914	1
ENSRNOG00000046307	9.20495e-16	8.41715e-15	1.06445	1
ENSRNOG00000049437	9.24499e-16	8.44735e-15	-1.13309	1
ENSRNOG00000001782	9.39386e-16	8.57688e-15	-0.55109	1
ENSRNOG00000016636	9.71565e-16	8.85921e-15	0.556218	1
ENSRNOG00000018421	9.71778e-16	8.85921e-15	-0.713701	1
ENSRNOG00000030466	1.03245e-15	9.40524e-15	0.652971	1
ENSRNOG00000050425	1.0482e-15	9.54148e-15	0.748301	1
ENSRNOG00000003291	1.06521e-15	9.68899e-15	-0.558298	1
ENSRNOG00000049361	1.0957e-15	9.95882e-15	1.98413	1
ENSRNOG00000027193	1.18565e-15	1.07682e-14	0.844142	1
ENSRNOG00000019573	1.18917e-15	1.0792e-14	0.677078	1
ENSRNOG00000016105	1.22662e-15	1.11236e-14	0.570299	1
ENSRNOG00000037567	1.22881e-15	1.1135e-14	0.61925	1
ENSRNOG00000019413	1.28574e-15	1.16422e-14	-0.914045	1
ENSRNOG00000027204	1.29318e-15	1.17007e-14	-0.676244	1
ENSRNOG00000004294	1.29718e-15	1.17282e-14	4.20341	1
ENSRNOG00000018198	1.34125e-15	1.21175e-14	0.74623	1
ENSRNOG00000019018	1.36478e-15	1.23208e-14	0.732544	1
ENSRNOG00000029528	1.36897e-15	1.23494e-14	0.950233	1
ENSRNOG00000014859	1.40246e-15	1.26421e-14	0.751182	1
ENSRNOG00000009597	1.44731e-15	1.30366e-14	0.975042	1
ENSRNOG00000014779	1.45196e-15	1.30687e-14	0.623353	1
ENSRNOG00000006816	1.54572e-15	1.39023e-14	-0.556067	1
ENSRNOG00000005264	1.57992e-15	1.41993e-14	-0.602582	1
ENSRNOG00000027145	1.58374e-15	1.4223e-14	-0.677304	1
ENSRNOG00000008931	1.62524e-15	1.45848e-14	1.64913	1
ENSRNOG00000016921	1.65158e-15	1.48102e-14	-0.681121	1
ENSRNOG00000017165	1.66328e-15	1.4904e-14	0.610641	1
ENSRNOG00000025518	1.68086e-15	1.50503e-14	1.95233	1
ENSRNOG00000013409	1.68368e-15	1.50644e-14	-0.679025	1
ENSRNOG00000014008	1.76146e-15	1.57486e-14	1.09997	1
ENSRNOG00000029980	1.77115e-15	1.58235e-14	0.567234	1
ENSRNOG00000014084	1.7863e-15	1.59471e-14	-0.54686	1
ENSRNOG00000007993	1.91784e-15	1.71086e-14	1.94298	1
ENSRNOG00000011361	2.01896e-15	1.79974e-14	1.3588	1
ENSRNOG00000021176	2.02679e-15	1.80539e-14	0.701578	1
ENSRNOG00000025454	2.03628e-15	1.8125e-14	0.657717	1
ENSRNOG00000008067	2.04472e-15	1.81867e-14	-0.746393	1
ENSRNOG00000006077	2.06676e-15	1.83692e-14	-0.549683	1
ENSRNOG00000028137	2.07738e-15	1.845e-14	-0.945654	1
ENSRNOG00000021168	2.13081e-15	1.89105e-14	0.576856	1
ENSRNOG00000000471	2.14807e-15	1.90497e-14	1.05383	1
ENSRNOG00000026914	2.15741e-15	1.91184e-14	1.30684	1
ENSRNOG00000007462	2.32973e-15	2.06303e-14	0.700829	1
ENSRNOG00000031032	2.50432e-15	2.21601e-14	0.592997	1
ENSRNOG00000008815	2.57203e-15	2.27426e-14	-0.721957	1
ENSRNOG00000003248	2.62811e-15	2.32214e-14	-0.999323	1
ENSRNOG00000010643	2.65174e-15	2.3413e-14	0.545734	1
ENSRNOG00000002061	2.67381e-15	2.35906e-14	0.790579	1
ENSRNOG00000014232	2.72252e-15	2.40028e-14	0.832927	1
ENSRNOG00000016097	2.84539e-15	2.50677e-14	1.04094	1
ENSRNOG00000000281	2.99243e-15	2.63439e-14	1.00795	1
ENSRNOG00000015080	3.12423e-15	2.74841e-14	-0.689704	1
ENSRNOG00000007939	3.22059e-15	2.83111e-14	0.66782	1
ENSRNOG00000012565	3.47799e-15	3.05516e-14	-0.685499	1
ENSRNOG00000001964	3.75192e-15	3.29339e-14	0.864179	1
ENSRNOG00000018960	3.93894e-15	3.45503e-14	0.635238	1
ENSRNOG00000047756	4.06699e-15	3.56475e-14	-0.547516	1
ENSRNOG00000022767	4.24816e-15	3.72085e-14	-1.8229	1
ENSRNOG00000024272	4.43659e-15	3.88306e-14	-0.8164	1
ENSRNOG00000014866	4.5414e-15	3.97099e-14	0.591402	1
ENSRNOG00000016790	4.54364e-15	3.97099e-14	-0.568133	1
ENSRNOG00000002886	4.55498e-15	3.97802e-14	0.552645	1
ENSRNOG00000015576	4.57095e-15	3.98907e-14	-0.71055	1
ENSRNOG00000004063	4.72555e-15	4.12101e-14	-0.543184	1
ENSRNOG00000042561	4.79883e-15	4.18189e-14	0.745006	1
ENSRNOG00000004147	5.09696e-15	4.43848e-14	1.13239	1
ENSRNOG00000011153	5.17727e-15	4.50516e-14	-0.585335	1
ENSRNOG00000001645	5.19802e-15	4.51995e-14	0.820798	1
ENSRNOG00000005957	5.28043e-15	4.5883e-14	-0.718967	1
ENSRNOG00000003566	5.30991e-15	4.61059e-14	0.580088	1
ENSRNOG00000003694	5.46049e-15	4.73793e-14	0.544211	1
ENSRNOG00000002331	5.63395e-15	4.88492e-14	-1.15531	1
ENSRNOG00000015597	5.70133e-15	4.93978e-14	0.56219	1
ENSRNOG00000004725	5.86015e-15	5.07374e-14	-0.845981	1
ENSRNOG00000047306	5.89116e-15	5.09693e-14	0.865886	1
ENSRNOG00000018440	5.9985e-15	5.18608e-14	0.607357	1
ENSRNOG00000034007	6.05282e-15	5.22929e-14	0.785037	1
ENSRNOG00000021264	6.17497e-15	5.331e-14	-0.592316	1
ENSRNOG00000048462	6.22396e-15	5.36945e-14	-0.843497	1
ENSRNOG00000032152	6.36043e-15	5.48326e-14	-0.568377	1
ENSRNOG00000019598	6.47829e-15	5.58087e-14	-0.547541	1
ENSRNOG00000038738	6.57822e-15	5.66291e-14	-1.97847	1
ENSRNOG00000042419	6.68888e-15	5.75406e-14	0.863238	1
ENSRNOG00000001554	7.01487e-15	6.03018e-14	-1.1281	1
ENSRNOG00000005478	7.08019e-15	6.082e-14	0.549689	1
ENSRNOG00000037610	7.10003e-15	6.0947e-14	-1.51132	1
ENSRNOG00000013314	7.11322e-15	6.10168e-14	-0.60831	1
ENSRNOG00000021735	7.22452e-15	6.19274e-14	0.765859	1
ENSRNOG00000007302	7.23306e-15	6.19565e-14	-2.80919	1
ENSRNOG00000006570	7.45202e-15	6.37868e-14	-0.600135	1
ENSRNOG00000047854	7.49145e-15	6.40788e-14	3.25852	1
ENSRNOG00000018254	7.65495e-15	6.54308e-14	-1.44423	1
ENSRNOG00000009848	7.79947e-15	6.66189e-14	1.46094	1
ENSRNOG00000018477	7.81828e-15	6.67322e-14	-0.534477	1
ENSRNOG00000012878	8.0355e-15	6.85378e-14	0.686233	1
ENSRNOG00000012007	8.14852e-15	6.94526e-14	-0.653077	1
ENSRNOG00000024543	8.50436e-15	7.24343e-14	0.682592	1
ENSRNOG00000010934	8.78847e-15	7.48013e-14	0.677041	1
ENSRNOG00000007792	9.31701e-15	7.92439e-14	-0.589614	1
ENSRNOG00000015144	9.56012e-15	8.12542e-14	-0.545144	1
ENSRNOG00000008450	9.58649e-15	8.14209e-14	-1.17646	1
ENSRNOG00000038574	9.63139e-15	8.17447e-14	1.58059	1
ENSRNOG00000007060	9.64138e-15	8.1772e-14	-0.589627	1
ENSRNOG00000000520	9.65299e-15	8.18128e-14	0.627917	1
ENSRNOG00000020822	9.7772e-15	8.28073e-14	1.08287	1
ENSRNOG00000011887	9.98065e-15	8.44711e-14	0.529868	1
ENSRNOG00000027502	1.00453e-14	8.49582e-14	0.553741	1
ENSRNOG00000030633	1.00549e-14	8.49799e-14	0.644007	1
ENSRNOG00000015334	1.0537e-14	8.89924e-14	-0.532265	1
ENSRNOG00000020182	1.07638e-14	9.08445e-14	0.665073	1
ENSRNOG00000042855	1.10086e-14	9.28454e-14	0.619127	1
ENSRNOG00000002906	1.16595e-14	9.82662e-14	0.767692	1
ENSRNOG00000020480	1.22627e-14	1.03277e-13	0.751329	1
ENSRNOG00000008851	1.23256e-14	1.03735e-13	0.577313	1
ENSRNOG00000002035	1.2341e-14	1.03792e-13	0.737141	1
ENSRNOG00000025040	1.25798e-14	1.05726e-13	0.538522	1
ENSRNOG00000003924	1.2671e-14	1.06419e-13	-0.529284	1
ENSRNOG00000016119	1.27381e-14	1.06908e-13	-0.656956	1
ENSRNOG00000004061	1.29832e-14	1.08889e-13	0.532532	1
ENSRNOG00000015285	1.31335e-14	1.10073e-13	-0.641753	1
ENSRNOG00000017911	1.31728e-14	1.10325e-13	0.781561	1
ENSRNOG00000003329	1.33449e-14	1.11689e-13	-0.617658	1
ENSRNOG00000001376	1.35948e-14	1.13702e-13	0.563941	1
ENSRNOG00000018184	1.38768e-14	1.1598e-13	0.541316	1
ENSRNOG00000050996	1.41363e-14	1.18067e-13	-2.99172	1
ENSRNOG00000001129	1.42624e-14	1.19037e-13	0.594156	1
ENSRNOG00000013017	1.42875e-14	1.19165e-13	1.987	1
ENSRNOG00000012149	1.44491e-14	1.20429e-13	0.755781	1
ENSRNOG00000011339	1.50056e-14	1.24981e-13	-0.526442	1
ENSRNOG00000017097	1.52721e-14	1.27113e-13	1.02774	1
ENSRNOG00000003121	1.52953e-14	1.27218e-13	0.960277	1
ENSRNOG00000030954	1.53517e-14	1.27599e-13	-0.591448	1
ENSRNOG00000043388	1.57207e-14	1.30576e-13	0.537292	1
ENSRNOG00000004193	1.57601e-14	1.30723e-13	0.589867	1
ENSRNOG00000004503	1.5754e-14	1.30723e-13	1.1227	1
ENSRNOG00000001402	1.5851e-14	1.31387e-13	0.62302	1
ENSRNOG00000043426	1.61365e-14	1.33662e-13	0.641816	1
ENSRNOG00000012791	1.77635e-14	1.47037e-13	0.524923	1
ENSRNOG00000016509	1.80542e-14	1.49341e-13	-0.567672	1
ENSRNOG00000019824	1.83866e-14	1.51986e-13	-0.664252	1
ENSRNOG00000014628	1.85178e-14	1.52965e-13	0.674302	1
ENSRNOG00000036984	1.86517e-14	1.53966e-13	0.759942	1
ENSRNOG00000027569	1.89394e-14	1.56234e-13	0.58554	1
ENSRNOG00000040120	1.94106e-14	1.60011e-13	1.13528	1
ENSRNOG00000029078	1.96039e-14	1.61494e-13	1.06126	1
ENSRNOG00000028685	2.01452e-14	1.6584e-13	0.843932	1
ENSRNOG00000012630	2.02062e-14	1.66229e-13	0.636707	1
ENSRNOG00000000977	2.08207e-14	1.71167e-13	0.580902	1
ENSRNOG00000011367	2.08822e-14	1.71556e-13	0.971949	1
ENSRNOG00000003129	2.20364e-14	1.80914e-13	-0.737807	1
ENSRNOG00000025925	2.23351e-14	1.83242e-13	-1.30321	1
ENSRNOG00000019700	2.25079e-14	1.84535e-13	0.823238	1
ENSRNOG00000042344	2.33382e-14	1.91211e-13	0.9294	1
ENSRNOG00000016545	2.34092e-14	1.91663e-13	0.738579	1
ENSRNOG00000000895	2.34522e-14	1.91885e-13	-0.576081	1
ENSRNOG00000013078	2.35084e-14	1.92214e-13	-0.578787	1
ENSRNOG00000022772	2.4191e-14	1.97661e-13	0.689369	1
ENSRNOG00000006238	2.47909e-14	2.02425e-13	-0.89282	1
ENSRNOG00000017619	2.4858e-14	2.02836e-13	0.526749	1
ENSRNOG00000004819	2.53016e-14	2.06315e-13	1.42456	1
ENSRNOG00000048495	2.5359e-14	2.06644e-13	-0.587825	1
ENSRNOG00000020807	2.54362e-14	2.07133e-13	-1.05347	1
ENSRNOG00000005447	2.61042e-14	2.1243e-13	-0.555851	1
ENSRNOG00000009196	2.62699e-14	2.13633e-13	-0.704738	1
ENSRNOG00000039315	2.75101e-14	2.23568e-13	-0.583765	1
ENSRNOG00000025130	2.76859e-14	2.24845e-13	1.15993	1
ENSRNOG00000016714	3.07578e-14	2.49625e-13	-1.71986	1
ENSRNOG00000029195	3.08869e-14	2.50504e-13	1.34539	1
ENSRNOG00000014387	3.09598e-14	2.50926e-13	-1.60204	1
ENSRNOG00000010706	3.13848e-14	2.542e-13	-0.609035	1
ENSRNOG00000014288	3.16421e-14	2.56112e-13	0.712499	1
ENSRNOG00000004489	3.24329e-14	2.62337e-13	0.617103	1
ENSRNOG00000027368	3.29916e-14	2.66676e-13	-0.810779	1
ENSRNOG00000046763	3.363e-14	2.71654e-13	0.846063	1
ENSRNOG00000020905	3.49624e-14	2.82228e-13	0.531808	1
ENSRNOG00000015932	3.52501e-14	2.8436e-13	0.630785	1
ENSRNOG00000024630	3.5579e-14	2.86821e-13	-1.71575	1
ENSRNOG00000027194	3.5992e-14	2.89957e-13	0.630891	1
ENSRNOG00000015408	3.64593e-14	2.93525e-13	0.945332	1
ENSRNOG00000007443	3.72131e-14	2.99394e-13	0.998586	1
ENSRNOG00000014330	3.75463e-14	3.01874e-13	-0.70145	1
ENSRNOG00000012318	3.79171e-14	3.04651e-13	0.754987	1
ENSRNOG00000012752	3.95535e-14	3.17588e-13	0.993686	1
ENSRNOG00000050067	3.97902e-14	3.19275e-13	0.758267	1
ENSRNOG00000009609	4.02972e-14	3.23129e-13	-0.540237	1
ENSRNOG00000019325	4.04942e-14	3.24492e-13	-0.741716	1
ENSRNOG00000016108	4.1008e-14	3.28391e-13	-0.604425	1
ENSRNOG00000017340	4.10767e-14	3.28723e-13	-0.637075	1
ENSRNOG00000022839	4.16242e-14	3.32883e-13	-0.780912	1
ENSRNOG00000015636	4.19542e-14	3.353e-13	0.668755	1
ENSRNOG00000029147	4.22615e-14	3.37532e-13	-1.80311	1
ENSRNOG00000009761	4.27147e-14	3.40926e-13	0.62731	1
ENSRNOG00000015206	4.28943e-14	3.42132e-13	0.633053	1
ENSRNOG00000022189	4.54731e-14	3.62462e-13	-0.551532	1
ENSRNOG00000005031	4.74022e-14	3.77588e-13	-0.737828	1
ENSRNOG00000013092	4.75619e-14	3.7861e-13	-0.82976	1
ENSRNOG00000004925	4.83509e-14	3.84637e-13	-1.05149	1
ENSRNOG00000002759	4.93124e-14	3.92027e-13	0.617464	1
ENSRNOG00000005151	5.09594e-14	4.04854e-13	1.15513	1
ENSRNOG00000014188	5.11671e-14	4.06236e-13	-0.557044	1
ENSRNOG00000039504	5.3376e-14	4.23494e-13	0.930543	1
ENSRNOG00000000924	5.42606e-14	4.3023e-13	-1.23579	1
ENSRNOG00000000967	5.4803e-14	4.34244e-13	1.03161	1
ENSRNOG00000001484	5.63051e-14	4.45853e-13	1.47344	1
ENSRNOG00000038297	5.68927e-14	4.50211e-13	1.19617	1
ENSRNOG00000002828	5.70491e-14	4.51152e-13	0.513823	1
ENSRNOG00000007743	5.72523e-14	4.52462e-13	0.558449	1
ENSRNOG00000003013	5.76662e-14	4.55435e-13	0.754899	1
ENSRNOG00000011066	5.87051e-14	4.63336e-13	-0.514644	1
ENSRNOG00000017328	5.89209e-14	4.64735e-13	0.556552	1
ENSRNOG00000030911	5.92563e-14	4.67074e-13	0.662463	1
ENSRNOG00000007496	6.00152e-14	4.72747e-13	0.538167	1
ENSRNOG00000017657	6.02043e-14	4.73927e-13	-0.711643	1
ENSRNOG00000018824	6.05414e-14	4.7627e-13	-0.937868	1
ENSRNOG00000026748	6.06864e-14	4.77099e-13	0.662141	1
ENSRNOG00000005275	6.12964e-14	4.8158e-13	0.707007	1
ENSRNOG00000001331	6.37334e-14	5.00401e-13	-0.623138	1
ENSRNOG00000017220	6.52842e-14	5.12243e-13	0.592322	1
ENSRNOG00000008345	6.74446e-14	5.2885e-13	0.524024	1
ENSRNOG00000020232	6.77186e-14	5.30653e-13	-0.612884	1
ENSRNOG00000004060	7.03779e-14	5.51134e-13	0.547475	1
ENSRNOG00000016468	7.33456e-14	5.74001e-13	0.684982	1
ENSRNOG00000000891	7.34352e-14	5.74329e-13	0.85511	1
ENSRNOG00000024027	8.01566e-14	6.2649e-13	-0.717335	1
ENSRNOG00000008837	8.03272e-14	6.27416e-13	0.535042	1
ENSRNOG00000020692	8.09768e-14	6.32081e-13	0.689531	1
ENSRNOG00000002115	8.33321e-14	6.50044e-13	0.540598	1
ENSRNOG00000011158	8.35768e-14	6.51531e-13	-0.511682	1
ENSRNOG00000006663	8.37351e-14	6.51922e-13	1.20386	1
ENSRNOG00000015796	8.36827e-14	6.51922e-13	0.63186	1
ENSRNOG00000031778	8.52305e-14	6.63136e-13	-0.511386	1
ENSRNOG00000031031	8.63131e-14	6.71126e-13	-0.517366	1
ENSRNOG00000016717	9.14426e-14	7.10552e-13	0.563111	1
ENSRNOG00000019201	9.28177e-14	7.20773e-13	0.623573	1
ENSRNOG00000001338	9.28869e-14	7.20846e-13	0.66661	1
ENSRNOG00000018877	9.47769e-14	7.35039e-13	-0.626945	1
ENSRNOG00000025946	9.66892e-14	7.49388e-13	-0.822136	1
ENSRNOG00000008292	9.85587e-14	7.63387e-13	-0.51975	1
ENSRNOG00000005158	9.95544e-14	7.70604e-13	0.666796	1
ENSRNOG00000025970	1.01659e-13	7.86389e-13	-0.880397	1
ENSRNOG00000029336	1.03504e-13	8.00149e-13	-0.528218	1
ENSRNOG00000011137	1.05188e-13	8.12643e-13	-0.570432	1
ENSRNOG00000007128	1.06768e-13	8.24326e-13	-0.605545	1
ENSRNOG00000004786	1.11144e-13	8.57563e-13	0.872166	1
ENSRNOG00000002474	1.11862e-13	8.62545e-13	0.523085	1
ENSRNOG00000003191	1.13971e-13	8.78249e-13	0.704844	1
ENSRNOG00000047613	1.14424e-13	8.81172e-13	-4.74946	1
ENSRNOG00000047969	1.17056e-13	9.00868e-13	3.15106	1
ENSRNOG00000003585	1.17465e-13	9.03441e-13	1.02354	1
ENSRNOG00000010896	1.21386e-13	9.32998e-13	-0.879792	1
ENSRNOG00000010350	1.26583e-13	9.72327e-13	0.794328	1
ENSRNOG00000008680	1.4202e-13	1.09021e-12	-1.13335	1
ENSRNOG00000019626	1.43513e-13	1.10097e-12	0.779303	1
ENSRNOG00000019596	1.44541e-13	1.10815e-12	-0.759974	1
ENSRNOG00000020259	1.46836e-13	1.12503e-12	1.97887	1
ENSRNOG00000023778	1.49808e-13	1.14707e-12	0.927864	1
ENSRNOG00000006717	1.5022e-13	1.14949e-12	0.654052	1
ENSRNOG00000009137	1.50393e-13	1.15009e-12	0.676541	1
ENSRNOG00000019048	1.50572e-13	1.15073e-12	0.55804	1
ENSRNOG00000004657	1.51852e-13	1.15978e-12	0.513958	1
ENSRNOG00000017109	1.54438e-13	1.17877e-12	0.834907	1
ENSRNOG00000013949	1.55568e-13	1.18665e-12	0.686347	1
ENSRNOG00000021047	1.56469e-13	1.19276e-12	-0.556454	1
ENSRNOG00000007707	1.62029e-13	1.23437e-12	0.824518	1
ENSRNOG00000010244	1.63434e-13	1.24429e-12	1.37783	1
ENSRNOG00000011970	1.64201e-13	1.24934e-12	0.783702	1
ENSRNOG00000013023	1.72783e-13	1.3138e-12	-0.720387	1
ENSRNOG00000029707	1.73788e-13	1.32061e-12	-1.05644	1
ENSRNOG00000016012	1.77531e-13	1.34821e-12	4.33154	1
ENSRNOG00000045949	1.77741e-13	1.34895e-12	0.912659	1
ENSRNOG00000019742	1.84578e-13	1.39996e-12	0.531825	1
ENSRNOG00000012004	1.87187e-13	1.41885e-12	-0.735865	1
ENSRNOG00000018005	1.88742e-13	1.42974e-12	1.36321	1
ENSRNOG00000003400	1.89808e-13	1.43691e-12	0.720919	1
ENSRNOG00000018225	1.96877e-13	1.4895e-12	-0.502111	1
ENSRNOG00000019920	1.99801e-13	1.51066e-12	-0.645574	1
ENSRNOG00000012494	2.00363e-13	1.51396e-12	1.45756	1
ENSRNOG00000011358	2.07174e-13	1.56445e-12	-0.653052	1
ENSRNOG00000026981	2.10063e-13	1.58527e-12	-0.656947	1
ENSRNOG00000002848	2.16201e-13	1.63057e-12	0.504663	1
ENSRNOG00000022686	2.25136e-13	1.6969e-12	0.575651	1
ENSRNOG00000002898	2.27622e-13	1.71456e-12	0.616985	1
ENSRNOG00000002862	2.28821e-13	1.72252e-12	0.775227	1
ENSRNOG00000003119	2.30182e-13	1.73168e-12	0.593149	1
ENSRNOG00000025793	2.30592e-13	1.73368e-12	-0.659222	1
ENSRNOG00000014161	2.3344e-13	1.754e-12	-0.589416	1
ENSRNOG00000045829	2.38243e-13	1.78897e-12	0.813893	1
ENSRNOG00000002764	2.3861e-13	1.79061e-12	-0.558933	1
ENSRNOG00000006019	2.40477e-13	1.8035e-12	-2.30109	1
ENSRNOG00000016731	2.42255e-13	1.81571e-12	-1.24458	1
ENSRNOG00000020598	2.4796e-13	1.85731e-12	1.6031	1
ENSRNOG00000031163	2.50034e-13	1.87169e-12	0.960252	1
ENSRNOG00000013248	2.53876e-13	1.89927e-12	0.526177	1
ENSRNOG00000003099	2.59777e-13	1.94221e-12	-0.510994	1
ENSRNOG00000017051	2.60283e-13	1.94478e-12	0.70305	1
ENSRNOG00000008965	2.60884e-13	1.94807e-12	1.15076	1
ENSRNOG00000019221	2.62471e-13	1.9587e-12	0.697663	1
ENSRNOG00000005528	2.65581e-13	1.98068e-12	-0.506276	1
ENSRNOG00000022911	2.6619e-13	1.984e-12	-0.570427	1
ENSRNOG00000016575	2.67264e-13	1.99077e-12	-0.702188	1
ENSRNOG00000025899	2.70066e-13	2.0104e-12	-0.519355	1
ENSRNOG00000011612	2.72775e-13	2.02931e-12	0.526065	1
ENSRNOG00000019012	2.75485e-13	2.04727e-12	1.37996	1
ENSRNOG00000017707	2.75529e-13	2.04727e-12	0.699434	1
ENSRNOG00000002545	2.79757e-13	2.07741e-12	-0.501653	1
ENSRNOG00000000455	2.84818e-13	2.11368e-12	0.511474	1
ENSRNOG00000037928	2.89637e-13	2.14813e-12	1.18134	1
ENSRNOG00000007419	2.91349e-13	2.15949e-12	0.499629	1
ENSRNOG00000025174	2.92398e-13	2.16594e-12	-0.900671	1
ENSRNOG00000027857	3.00829e-13	2.22702e-12	0.688729	1
ENSRNOG00000034037	3.24083e-13	2.39769e-12	0.535926	1
ENSRNOG00000007545	3.30835e-13	2.44615e-12	0.848471	1
ENSRNOG00000017766	3.41803e-13	2.5257e-12	2.0782	1
ENSRNOG00000015413	3.44435e-13	2.54358e-12	0.598607	1
ENSRNOG00000016813	3.47236e-13	2.5627e-12	0.922746	1
ENSRNOG00000000595	3.47524e-13	2.56325e-12	0.552943	1
ENSRNOG00000016208	3.58452e-13	2.64224e-12	1.29588	1
ENSRNOG00000020676	3.60218e-13	2.65364e-12	0.626579	1
ENSRNOG00000032042	3.65813e-13	2.6932e-12	0.822794	1
ENSRNOG00000015417	3.70087e-13	2.72301e-12	-0.684687	1
ENSRNOG00000020261	3.78383e-13	2.78235e-12	-0.531784	1
ENSRNOG00000003307	3.8495e-13	2.82891e-12	0.611974	1
ENSRNOG00000017663	3.99485e-13	2.93394e-12	0.61986	1
ENSRNOG00000002722	4.04365e-13	2.96797e-12	-0.757793	1
ENSRNOG00000009778	4.13394e-13	3.03239e-12	0.497133	1
ENSRNOG00000031208	4.2278e-13	3.09936e-12	0.742912	1
ENSRNOG00000002488	4.69013e-13	3.4362e-12	0.674484	1
ENSRNOG00000011387	4.73334e-13	3.46575e-12	-0.746485	1
ENSRNOG00000031707	4.75116e-13	3.47669e-12	-2.19729	1
ENSRNOG00000033921	4.75547e-13	3.47773e-12	0.530778	1
ENSRNOG00000005569	4.81507e-13	3.51918e-12	0.984508	1
ENSRNOG00000018741	4.81971e-13	3.52043e-12	-0.523967	1
ENSRNOG00000018760	5.37788e-13	3.92576e-12	0.927998	1
ENSRNOG00000010027	5.47864e-13	3.99688e-12	-0.508843	1
ENSRNOG00000020067	5.52048e-13	4.02498e-12	-0.855828	1
ENSRNOG00000005956	5.55265e-13	4.04598e-12	1.01279	1
ENSRNOG00000036598	5.65304e-13	4.11664e-12	-0.621893	1
ENSRNOG00000007636	5.73668e-13	4.17503e-12	0.781041	1
ENSRNOG00000026023	5.90985e-13	4.29846e-12	-0.564673	1
ENSRNOG00000004001	6.02626e-13	4.38049e-12	0.603404	1
ENSRNOG00000017132	6.04913e-13	4.39446e-12	-0.632666	1
ENSRNOG00000011675	6.16085e-13	4.47293e-12	1.23405	1
ENSRNOG00000046955	6.29959e-13	4.5709e-12	0.802312	1
ENSRNOG00000018325	6.44646e-13	4.67466e-12	-0.662474	1
ENSRNOG00000005828	6.74774e-13	4.89018e-12	0.512528	1
ENSRNOG00000004302	6.87629e-13	4.98035e-12	0.816179	1
ENSRNOG00000008030	6.92224e-13	5.01062e-12	-1.19599	1
ENSRNOG00000013721	7.07707e-13	5.11962e-12	-0.703123	1
ENSRNOG00000022822	7.3462e-13	5.31112e-12	3.06299	1
ENSRNOG00000013331	7.41533e-13	5.35788e-12	0.49135	1
ENSRNOG00000008638	7.4473e-13	5.37776e-12	0.528276	1
ENSRNOG00000005362	7.46858e-13	5.3899e-12	0.493168	1
ENSRNOG00000014753	7.53361e-13	5.43358e-12	0.548597	1
ENSRNOG00000015416	7.76327e-13	5.59587e-12	-0.493079	1
ENSRNOG00000018838	7.93537e-13	5.7165e-12	0.688404	1
ENSRNOG00000021298	8.1102e-13	5.83896e-12	-0.622411	1
ENSRNOG00000001357	8.32249e-13	5.98822e-12	0.700643	1
ENSRNOG00000026316	8.37415e-13	6.0218e-12	-0.546991	1
ENSRNOG00000005417	8.52087e-13	6.12e-12	-0.51405	1
ENSRNOG00000009681	8.52063e-13	6.12e-12	0.538506	1
ENSRNOG00000016357	8.53097e-13	6.1236e-12	1.49621	1
ENSRNOG00000008178	8.66293e-13	6.21462e-12	1.02164	1
ENSRNOG00000006797	8.67824e-13	6.2219e-12	-0.56729	1
ENSRNOG00000017752	8.86671e-13	6.35325e-12	0.547096	1
ENSRNOG00000002783	8.97825e-13	6.42935e-12	0.650681	1
ENSRNOG00000006217	8.98892e-13	6.43316e-12	-0.582217	1
ENSRNOG00000039858	9.01735e-13	6.44968e-12	0.526649	1
ENSRNOG00000014806	9.06564e-13	6.48037e-12	0.546325	1
ENSRNOG00000017079	9.10778e-13	6.50664e-12	-0.541251	1
ENSRNOG00000019772	9.12139e-13	6.5125e-12	0.581247	1
ENSRNOG00000046314	9.25344e-13	6.59116e-12	0.836716	1
ENSRNOG00000047509	9.25344e-13	6.59116e-12	0.836716	1
ENSRNOG00000048192	9.25344e-13	6.59116e-12	0.836716	1
ENSRNOG00000050867	9.25344e-13	6.59116e-12	0.836716	1
ENSRNOG00000012095	9.55305e-13	6.80055e-12	1.16064	1
ENSRNOG00000001258	9.58758e-13	6.8211e-12	-0.692693	1
ENSRNOG00000008570	9.78322e-13	6.95619e-12	3.12007	1
ENSRNOG00000046414	9.80391e-13	6.96679e-12	0.495172	1
ENSRNOG00000011658	9.91194e-13	7.0394e-12	-0.580268	1
ENSRNOG00000009453	9.9596e-13	7.06909e-12	0.572291	1
ENSRNOG00000020136	1.03885e-12	7.36914e-12	0.511566	1
ENSRNOG00000001827	1.03968e-12	7.37072e-12	0.582193	1
ENSRNOG00000036693	1.04666e-12	7.41583e-12	0.629325	1
ENSRNOG00000003905	1.0488e-12	7.42664e-12	0.517543	1
ENSRNOG00000000546	1.05258e-12	7.44904e-12	0.514045	1
ENSRNOG00000033529	1.05618e-12	7.46576e-12	0.653653	1
ENSRNOG00000014548	1.05606e-12	7.46576e-12	0.651052	1
ENSRNOG00000020274	1.06824e-12	7.54654e-12	-0.662841	1
ENSRNOG00000006833	1.07911e-12	7.61885e-12	-0.48953	1
ENSRNOG00000014000	1.08758e-12	7.67418e-12	-0.578918	1
ENSRNOG00000024757	1.08865e-12	7.67728e-12	1.1071	1
ENSRNOG00000029191	1.10726e-12	7.80393e-12	2.16615	1
ENSRNOG00000025052	1.13324e-12	7.98237e-12	0.676089	1
ENSRNOG00000021053	1.15901e-12	8.15912e-12	0.505943	1
ENSRNOG00000008482	1.1726e-12	8.24992e-12	-0.607905	1
ENSRNOG00000050197	1.17976e-12	8.29546e-12	0.795672	1
ENSRNOG00000020546	1.21998e-12	8.57332e-12	0.885608	1
ENSRNOG00000016011	1.24282e-12	8.72873e-12	1.19796	1
ENSRNOG00000013794	1.25045e-12	8.77718e-12	0.532762	1
ENSRNOG00000020444	1.25452e-12	8.80063e-12	1.4719	1
ENSRNOG00000011678	1.26299e-12	8.85492e-12	-0.50192	1
ENSRNOG00000012443	1.26741e-12	8.88072e-12	0.520792	1
ENSRNOG00000018051	1.27209e-12	8.90834e-12	0.586352	1
ENSRNOG00000013057	1.28981e-12	9.02718e-12	-0.65292	1
ENSRNOG00000014490	1.29256e-12	9.0406e-12	0.846986	1
ENSRNOG00000037753	1.29323e-12	9.0406e-12	-0.70306	1
ENSRNOG00000036841	1.3447e-12	9.39496e-12	0.571354	1
ENSRNOG00000001516	1.34951e-12	9.42308e-12	0.519568	1
ENSRNOG00000048929	1.35155e-12	9.4319e-12	-0.942132	1
ENSRNOG00000022249	1.35349e-12	9.44e-12	-0.498061	1
ENSRNOG00000011258	1.37582e-12	9.59012e-12	0.572632	1
ENSRNOG00000005249	1.3782e-12	9.60121e-12	-0.495392	1
ENSRNOG00000010041	1.38304e-12	9.62933e-12	-0.491447	1
ENSRNOG00000013030	1.44371e-12	1.0046e-11	0.675894	1
ENSRNOG00000048990	1.45044e-12	1.00869e-11	3.43933	1
ENSRNOG00000027008	1.48955e-12	1.0353e-11	0.607175	1
ENSRNOG00000047087	1.51173e-12	1.05011e-11	-0.693614	1
ENSRNOG00000016271	1.54576e-12	1.07313e-11	0.503316	1
ENSRNOG00000012634	1.64234e-12	1.13952e-11	0.518395	1
ENSRNOG00000011964	1.68832e-12	1.17075e-11	0.710116	1
ENSRNOG00000002755	1.68941e-12	1.17083e-11	-0.493702	1
ENSRNOG00000001979	1.70169e-12	1.17866e-11	-0.547818	1
ENSRNOG00000001662	1.72886e-12	1.19679e-11	-0.484851	1
ENSRNOG00000021052	1.73174e-12	1.1981e-11	-0.483054	1
ENSRNOG00000012166	1.75741e-12	1.21516e-11	0.782319	1
ENSRNOG00000014916	1.78032e-12	1.2303e-11	-0.483343	1
ENSRNOG00000037203	1.79226e-12	1.23784e-11	0.915113	1
ENSRNOG00000020144	1.79361e-12	1.23806e-11	0.503216	1
ENSRNOG00000018353	1.84088e-12	1.26997e-11	-0.490588	1
ENSRNOG00000014297	1.84797e-12	1.27413e-11	0.488833	1
ENSRNOG00000004342	1.92594e-12	1.32712e-11	-0.483741	1
ENSRNOG00000026833	1.97682e-12	1.36141e-11	0.489707	1
ENSRNOG00000026807	2.02035e-12	1.39059e-11	1.03906	1
ENSRNOG00000009371	2.02271e-12	1.39142e-11	-0.738421	1
ENSRNOG00000021437	2.04069e-12	1.40299e-11	1.31979	1
ENSRNOG00000006972	2.04666e-12	1.40629e-11	0.55173	1
ENSRNOG00000009642	2.10068e-12	1.44259e-11	-0.562952	1
ENSRNOG00000018788	2.12134e-12	1.45594e-11	0.824775	1
ENSRNOG00000016413	2.13396e-12	1.46378e-11	2.52105	1
ENSRNOG00000000158	2.1424e-12	1.46873e-11	0.499801	1
ENSRNOG00000034177	2.16626e-12	1.48424e-11	0.825548	1
ENSRNOG00000012748	2.31531e-12	1.58546e-11	0.487172	1
ENSRNOG00000009243	2.32026e-12	1.58795e-11	0.689866	1
ENSRNOG00000013720	2.44362e-12	1.67143e-11	1.19492	1
ENSRNOG00000014369	2.45764e-12	1.68006e-11	-0.69666	1
ENSRNOG00000001410	2.47247e-12	1.68924e-11	-0.514808	1
ENSRNOG00000030963	2.51465e-12	1.71708e-11	0.573273	1
ENSRNOG00000050899	2.54078e-12	1.73395e-11	-1.32161	1
ENSRNOG00000015670	2.6019e-12	1.77465e-11	0.556163	1
ENSRNOG00000049471	2.61592e-12	1.78321e-11	-0.625669	1
ENSRNOG00000010275	2.63344e-12	1.79413e-11	0.585541	1
ENSRNOG00000038166	2.66531e-12	1.81482e-11	0.491881	1
ENSRNOG00000004218	2.73194e-12	1.85914e-11	-0.599605	1
ENSRNOG00000006364	2.73952e-12	1.86219e-11	0.479733	1
ENSRNOG00000023546	2.73839e-12	1.86219e-11	-0.819447	1
ENSRNOG00000024345	2.81667e-12	1.91356e-11	0.572325	1
ENSRNOG00000013521	2.89988e-12	1.96898e-11	0.578496	1
ENSRNOG00000000062	2.92139e-12	1.98246e-11	-0.516349	1
ENSRNOG00000019400	2.9317e-12	1.98834e-11	0.47841	1
ENSRNOG00000022896	2.99945e-12	2.03315e-11	-0.597628	1
ENSRNOG00000007551	3.02078e-12	2.04646e-11	0.507919	1
ENSRNOG00000017718	3.02672e-12	2.04933e-11	0.541326	1
ENSRNOG00000013945	3.04275e-12	2.05903e-11	-0.697843	1
ENSRNOG00000049426	3.04608e-12	2.06012e-11	0.750797	1
ENSRNOG00000000477	3.10432e-12	2.09834e-11	0.775401	1
ENSRNOG00000008728	3.27236e-12	2.21068e-11	1.09446	1
ENSRNOG00000012733	3.30697e-12	2.2328e-11	-0.478463	1
ENSRNOG00000011454	3.46005e-12	2.33486e-11	0.768687	1
ENSRNOG00000003470	3.48496e-12	2.35035e-11	0.601702	1
ENSRNOG00000045875	3.50297e-12	2.36117e-11	-1.27984	1
ENSRNOG00000003020	3.63243e-12	2.44707e-11	0.831762	1
ENSRNOG00000016015	3.66123e-12	2.46509e-11	-0.494413	1
ENSRNOG00000047506	3.66743e-12	2.46789e-11	0.551623	1
ENSRNOG00000009664	3.67134e-12	2.46914e-11	0.655629	1
ENSRNOG00000007430	3.70728e-12	2.49192e-11	0.933235	1
ENSRNOG00000024335	3.73578e-12	2.50967e-11	-0.491469	1
ENSRNOG00000024794	3.81833e-12	2.56228e-11	-0.516214	1
ENSRNOG00000048136	3.81833e-12	2.56228e-11	-0.516214	1
ENSRNOG00000008533	3.87263e-12	2.59727e-11	-0.491699	1
ENSRNOG00000015645	3.97701e-12	2.66579e-11	-0.60362	1
ENSRNOG00000015848	3.98418e-12	2.66911e-11	0.722684	1
ENSRNOG00000000184	4.04428e-12	2.70787e-11	0.612738	1
ENSRNOG00000009313	4.06545e-12	2.71902e-11	0.565608	1
ENSRNOG00000017801	4.0639e-12	2.71902e-11	-0.648044	1
ENSRNOG00000017420	4.10313e-12	2.7427e-11	0.639521	1
ENSRNOG00000018874	4.29464e-12	2.86913e-11	1.08423	1
ENSRNOG00000030371	4.31417e-12	2.88057e-11	-1.02362	1
ENSRNOG00000006327	4.36696e-12	2.91421e-11	-0.624176	1
ENSRNOG00000000190	4.3823e-12	2.92283e-11	-0.528123	1
ENSRNOG00000000878	4.5908e-12	3.06019e-11	1.45213	1
ENSRNOG00000012561	4.61279e-12	3.07315e-11	0.958717	1
ENSRNOG00000024445	4.62756e-12	3.08129e-11	-0.475724	1
ENSRNOG00000016266	4.63489e-12	3.08447e-11	-0.475281	1
ENSRNOG00000025071	4.68014e-12	3.11286e-11	-0.531387	1
ENSRNOG00000002644	4.81701e-12	3.20213e-11	-0.514924	1
ENSRNOG00000003698	4.84472e-12	3.21878e-11	3.23557	1
ENSRNOG00000010917	4.95642e-12	3.29117e-11	-1.69703	1
ENSRNOG00000016327	4.99216e-12	3.31308e-11	0.587287	1
ENSRNOG00000014192	5.00407e-12	3.31916e-11	-0.499669	1
ENSRNOG00000037931	5.06609e-12	3.35844e-11	-0.817564	1
ENSRNOG00000018027	5.42043e-12	3.59137e-11	-0.514901	1
ENSRNOG00000015593	5.47998e-12	3.62883e-11	0.843402	1
ENSRNOG00000003740	5.79681e-12	3.83653e-11	1.10656	1
ENSRNOG00000004019	5.89183e-12	3.89727e-11	-0.492314	1
ENSRNOG00000049952	5.90926e-12	3.90666e-11	0.683804	1
ENSRNOG00000029678	5.94621e-12	3.92893e-11	-0.930186	1
ENSRNOG00000022343	5.94964e-12	3.92904e-11	0.575481	1
ENSRNOG00000004473	6.0641e-12	4.00191e-11	0.81088	1
ENSRNOG00000008300	6.06662e-12	4.00191e-11	1.16271	1
ENSRNOG00000003278	6.13588e-12	4.04538e-11	-0.676028	1
ENSRNOG00000002134	6.23335e-12	4.1074e-11	1.9607	1
ENSRNOG00000027230	6.26105e-12	4.1234e-11	-3.58076	1
ENSRNOG00000033148	6.51628e-12	4.28914e-11	-0.718136	1
ENSRNOG00000016303	6.54677e-12	4.30686e-11	-0.499144	1
ENSRNOG00000021552	6.56795e-12	4.31844e-11	-0.675537	1
ENSRNOG00000021896	6.58654e-12	4.3283e-11	2.83582	1
ENSRNOG00000017426	6.69704e-12	4.39851e-11	-0.471518	1
ENSRNOG00000023533	6.72404e-12	4.41384e-11	0.496526	1
ENSRNOG00000024135	6.82214e-12	4.4758e-11	0.826973	1
ENSRNOG00000017864	7.25177e-12	4.75508e-11	-0.475909	1
ENSRNOG00000016217	7.27844e-12	4.76997e-11	-0.474015	1
ENSRNOG00000006548	7.41219e-12	4.85498e-11	-1.36408	1
ENSRNOG00000016960	7.4889e-12	4.90257e-11	-0.561238	1
ENSRNOG00000020748	7.5556e-12	4.94354e-11	0.486358	1
ENSRNOG00000029087	7.64614e-12	5.00007e-11	0.718543	1
ENSRNOG00000025025	7.80392e-12	5.10048e-11	-0.46844	1
ENSRNOG00000050343	8.06654e-12	5.26926e-11	-0.686277	1
ENSRNOG00000047453	8.21757e-12	5.36501e-11	0.64105	1
ENSRNOG00000006636	8.46201e-12	5.52161e-11	-0.499164	1
ENSRNOG00000036697	8.52341e-12	5.55867e-11	-0.469321	1
ENSRNOG00000039234	8.56563e-12	5.58318e-11	-0.516609	1
ENSRNOG00000008604	8.72416e-12	5.68344e-11	-0.638898	1
ENSRNOG00000018666	8.76497e-12	5.70694e-11	-0.529405	1
ENSRNOG00000006926	8.99919e-12	5.85627e-11	-1.27287	1
ENSRNOG00000004026	9.03771e-12	5.87817e-11	-0.471009	1
ENSRNOG00000004306	9.38123e-12	6.0983e-11	-0.488468	1
ENSRNOG00000003226	9.65952e-12	6.27582e-11	0.472023	1
ENSRNOG00000004936	1.00174e-11	6.50482e-11	0.468645	1
ENSRNOG00000020298	1.01978e-11	6.61839e-11	-0.580806	1
ENSRNOG00000005165	1.03309e-11	6.70116e-11	-0.533278	1
ENSRNOG00000011195	1.04527e-11	6.77657e-11	0.638061	1
ENSRNOG00000013147	1.04668e-11	6.78202e-11	0.594479	1
ENSRNOG00000017223	1.04789e-11	6.78624e-11	0.553868	1
ENSRNOG00000001548	1.06949e-11	6.92241e-11	-0.519323	1
ENSRNOG00000017916	1.07163e-11	6.9325e-11	-0.520108	1
ENSRNOG00000047133	1.07733e-11	6.96565e-11	0.546889	1
ENSRNOG00000004751	1.11003e-11	7.17325e-11	0.481523	1
ENSRNOG00000028025	1.1119e-11	7.18144e-11	-0.900891	1
ENSRNOG00000029784	1.11262e-11	7.18229e-11	-0.502875	1
ENSRNOG00000004226	1.12735e-11	7.27347e-11	-0.464613	1
ENSRNOG00000011907	1.15667e-11	7.45862e-11	1.87654	1
ENSRNOG00000010712	1.16652e-11	7.51814e-11	-0.499715	1
ENSRNOG00000023910	1.18709e-11	7.64658e-11	0.513206	1
ENSRNOG00000031930	1.2187e-11	7.84602e-11	-0.92449	1
ENSRNOG00000038622	1.22075e-11	7.85502e-11	-0.550981	1
ENSRNOG00000004755	1.22502e-11	7.8783e-11	-0.57042	1
ENSRNOG00000010980	1.25298e-11	8.05379e-11	-0.538768	1
ENSRNOG00000004831	1.26055e-11	8.09818e-11	-0.500701	1
ENSRNOG00000010716	1.26583e-11	8.12778e-11	1.67275	1
ENSRNOG00000013574	1.29436e-11	8.30649e-11	-0.468543	1
ENSRNOG00000008173	1.30337e-11	8.35988e-11	0.538194	1
ENSRNOG00000000423	1.31775e-11	8.44763e-11	-0.823465	1
ENSRNOG00000029333	1.31896e-11	8.45087e-11	0.584835	1
ENSRNOG00000006076	1.32695e-11	8.49759e-11	0.739104	1
ENSRNOG00000047456	1.35554e-11	8.67605e-11	-0.513701	1
ENSRNOG00000014925	1.35708e-11	8.68128e-11	-0.917388	1
ENSRNOG00000049560	1.3768e-11	8.80276e-11	0.470719	1
ENSRNOG00000015495	1.38319e-11	8.83893e-11	-0.529614	1
ENSRNOG00000024402	1.40372e-11	8.96536e-11	0.514253	1
ENSRNOG00000013892	1.41555e-11	9.03612e-11	0.798184	1
ENSRNOG00000017751	1.43274e-11	9.14105e-11	-0.46271	1
ENSRNOG00000048267	1.44207e-11	9.19568e-11	-0.518442	1
ENSRNOG00000024930	1.45745e-11	9.28882e-11	0.497168	1
ENSRNOG00000010134	1.46232e-11	9.31495e-11	-0.675217	1
ENSRNOG00000004521	1.46437e-11	9.32305e-11	-0.474935	1
ENSRNOG00000001183	1.47432e-11	9.38147e-11	0.503961	1
ENSRNOG00000000565	1.48752e-11	9.46048e-11	-0.858987	1
ENSRNOG00000013673	1.49322e-11	9.49173e-11	0.607983	1
ENSRNOG00000000925	1.51117e-11	9.60076e-11	-1.05514	1
ENSRNOG00000020696	1.52711e-11	9.69689e-11	0.564076	1
ENSRNOG00000049771	1.54636e-11	9.81394e-11	0.532843	1
ENSRNOG00000022857	1.60099e-11	1.01553e-10	0.59271	1
ENSRNOG00000028701	1.62244e-11	1.0286e-10	0.61133	1
ENSRNOG00000017832	1.63819e-11	1.03803e-10	-0.461573	1
ENSRNOG00000001349	1.65025e-11	1.04513e-10	-0.612377	1
ENSRNOG00000001804	1.6692e-11	1.05658e-10	0.544657	1
ENSRNOG00000032246	1.70397e-11	1.07802e-10	-1.49685	1
ENSRNOG00000019308	1.70709e-11	1.07943e-10	0.821213	1
ENSRNOG00000007755	1.73638e-11	1.09737e-10	1.35538	1
ENSRNOG00000020554	1.74656e-11	1.10323e-10	0.574193	1
ENSRNOG00000001874	1.79532e-11	1.13343e-10	0.913022	1
ENSRNOG00000017077	1.81465e-11	1.14504e-10	-0.466588	1
ENSRNOG00000000582	1.84947e-11	1.1664e-10	0.708791	1
ENSRNOG00000001764	1.88935e-11	1.19093e-10	0.557273	1
ENSRNOG00000008465	1.89281e-11	1.19248e-10	0.717713	1
ENSRNOG00000004555	1.91028e-11	1.20286e-10	0.555628	1
ENSRNOG00000016574	1.92279e-11	1.2101e-10	-0.49839	1
ENSRNOG00000011269	1.94903e-11	1.22598e-10	-1.34395	1
ENSRNOG00000038933	2.04326e-11	1.28458e-10	0.522017	1
ENSRNOG00000002241	2.05488e-11	1.29121e-10	-0.620207	1
ENSRNOG00000005263	2.1345e-11	1.34054e-10	-0.459966	1
ENSRNOG00000031368	2.17185e-11	1.36329e-10	-0.460893	1
ENSRNOG00000038761	2.22134e-11	1.39363e-10	0.503513	1
ENSRNOG00000009030	2.2669e-11	1.42147e-10	1.46788	1
ENSRNOG00000001436	2.28826e-11	1.43412e-10	-0.476962	1
ENSRNOG00000003172	2.2927e-11	1.43615e-10	0.627115	1
ENSRNOG00000002487	2.38978e-11	1.49619e-10	0.795183	1
ENSRNOG00000022523	2.4242e-11	1.51695e-10	0.459291	1
ENSRNOG00000019477	2.44999e-11	1.53229e-10	0.609837	1
ENSRNOG00000010642	2.50206e-11	1.56405e-10	-0.490508	1
ENSRNOG00000018020	2.58598e-11	1.61567e-10	1.20365	1
ENSRNOG00000042274	2.58881e-11	1.6166e-10	-0.643132	1
ENSRNOG00000020715	2.61145e-11	1.62989e-10	0.483214	1
ENSRNOG00000003463	2.66318e-11	1.66132e-10	-0.523349	1
ENSRNOG00000019340	2.67406e-11	1.66724e-10	0.555104	1
ENSRNOG00000036689	2.72275e-11	1.69672e-10	0.557562	1
ENSRNOG00000003084	2.72701e-11	1.6985e-10	0.464504	1
ENSRNOG00000020616	2.7357e-11	1.70303e-10	-0.916417	1
ENSRNOG00000020250	2.75479e-11	1.71403e-10	-0.486907	1
ENSRNOG00000000133	2.76298e-11	1.71824e-10	0.519786	1
ENSRNOG00000008748	2.80084e-11	1.74089e-10	0.499491	1
ENSRNOG00000011560	2.81334e-11	1.74775e-10	0.464219	1
ENSRNOG00000000414	2.82543e-11	1.75436e-10	-0.567298	1
ENSRNOG00000019065	2.83052e-11	1.75661e-10	-0.8449	1
ENSRNOG00000016936	2.85876e-11	1.77323e-10	0.462397	1
ENSRNOG00000017852	2.89387e-11	1.79408e-10	-0.466061	1
ENSRNOG00000028805	2.98655e-11	1.85059e-10	2.60897	1
ENSRNOG00000016384	3.07447e-11	1.90409e-10	0.458363	1
ENSRNOG00000008927	3.142e-11	1.94491e-10	-0.454588	1
ENSRNOG00000011451	3.15595e-11	1.95254e-10	0.877953	1
ENSRNOG00000022256	3.18249e-11	1.96795e-10	0.984458	1
ENSRNOG00000004950	3.23093e-11	1.99688e-10	-0.517186	1
ENSRNOG00000008274	3.28393e-11	2.0286e-10	0.456793	1
ENSRNOG00000005865	3.48731e-11	2.15313e-10	-0.453912	1
ENSRNOG00000002028	3.54374e-11	2.18685e-10	0.670945	1
ENSRNOG00000016734	3.62077e-11	2.23324e-10	1.88541	1
ENSRNOG00000001056	3.62926e-11	2.23733e-10	-0.705699	1
ENSRNOG00000020704	3.6922e-11	2.27497e-10	0.911744	1
ENSRNOG00000005589	3.75113e-11	2.30854e-10	0.462497	1
ENSRNOG00000030058	3.75243e-11	2.30854e-10	0.66073	1
ENSRNOG00000050044	3.7502e-11	2.30854e-10	-0.45431	1
ENSRNOG00000031634	3.76056e-11	2.31236e-10	1.08219	1
ENSRNOG00000028814	3.76491e-11	2.31385e-10	2.34145	1
ENSRNOG00000013423	3.79231e-11	2.3295e-10	-0.491221	1
ENSRNOG00000018648	3.8778e-11	2.38081e-10	0.554507	1
ENSRNOG00000020318	4.04942e-11	2.48491e-10	-0.631781	1
ENSRNOG00000017512	4.06241e-11	2.49161e-10	0.630613	1
ENSRNOG00000036696	4.11587e-11	2.52311e-10	-0.581444	1
ENSRNOG00000020935	4.18454e-11	2.56391e-10	0.458116	1
ENSRNOG00000036698	4.21946e-11	2.58399e-10	-0.495724	1
ENSRNOG00000010474	4.3269e-11	2.64844e-10	0.474272	1
ENSRNOG00000009170	4.63334e-11	2.83457e-10	0.456618	1
ENSRNOG00000042777	4.69856e-11	2.87301e-10	-0.625104	1
ENSRNOG00000009239	4.75202e-11	2.90423e-10	1.30245	1
ENSRNOG00000000308	4.90672e-11	2.99726e-10	-0.565595	1
ENSRNOG00000016926	5.01654e-11	3.06233e-10	2.38247	1
ENSRNOG00000018698	5.01834e-11	3.06233e-10	-0.450855	1
ENSRNOG00000022372	5.12633e-11	3.12665e-10	-0.485941	1
ENSRNOG00000042149	5.18879e-11	3.16314e-10	-1.38079	1
ENSRNOG00000011668	5.29879e-11	3.22857e-10	-0.633534	1
ENSRNOG00000042353	5.40884e-11	3.29395e-10	0.507068	1
ENSRNOG00000014341	5.42416e-11	3.30162e-10	-0.509149	1
ENSRNOG00000003649	5.45522e-11	3.31884e-10	0.678964	1
ENSRNOG00000023116	5.53582e-11	3.36618e-10	0.524549	1
ENSRNOG00000029866	5.56057e-11	3.37953e-10	0.637948	1
ENSRNOG00000021041	5.59924e-11	3.40131e-10	1.02542	1
ENSRNOG00000017298	5.69239e-11	3.45615e-10	0.454165	1
ENSRNOG00000042111	5.88228e-11	3.56965e-10	0.725195	1
ENSRNOG00000019000	5.92469e-11	3.59177e-10	0.573153	1
ENSRNOG00000010165	5.92463e-11	3.59177e-10	0.914849	1
ENSRNOG00000019349	5.96106e-11	3.612e-10	-0.53052	1
ENSRNOG00000016470	5.97951e-11	3.61898e-10	0.449915	1
ENSRNOG00000030391	5.98159e-11	3.61898e-10	0.467509	1
ENSRNOG00000042182	5.98017e-11	3.61898e-10	-0.461395	1
ENSRNOG00000012611	6.00553e-11	3.63165e-10	1.08718	1
ENSRNOG00000004519	6.12062e-11	3.69938e-10	-0.451403	1
ENSRNOG00000030726	6.18152e-11	3.73432e-10	0.607854	1
ENSRNOG00000002841	6.23532e-11	3.76493e-10	-0.524106	1
ENSRNOG00000007002	6.26672e-11	3.782e-10	-0.747642	1
ENSRNOG00000004588	6.32303e-11	3.81407e-10	-0.471982	1
[truncated: 10,060 more rows]

## Sheet: in vitro liver high dose 9h
Table S9. In vitro gene expression in liver 9h after high dose treatment.
Ensembl gene id (rat norvegicus)	p-value	q-valule	beta-value	DEGs
ENSRNOG00000022256	0	0	2.48174	1
ENSRNOG00000006859	0	0	1.30013	1
ENSRNOG00000019422	0	0	2.35916	1
ENSRNOG00000004874	1.79226e-244	5.45431e-241	-1.36197	1
ENSRNOG00000019202	1.35212e-231	3.29187e-228	1.04339	1
ENSRNOG00000027002	7.98235e-196	1.61949e-192	1.30023	1
ENSRNOG00000014361	1.82568e-189	3.17486e-186	1.37639	1
ENSRNOG00000016791	2.77684e-189	4.22531e-186	1.11049	1
ENSRNOG00000032297	7.74453e-187	1.04749e-183	0.941923	1
ENSRNOG00000004351	1.2173e-168	1.48182e-165	-1.18794	1
ENSRNOG00000009891	8.24657e-164	9.12596e-161	1.0533	1
ENSRNOG00000042838	9.75332e-159	9.89393e-156	1.38112	1
ENSRNOG00000019824	5.30224e-151	4.96494e-148	0.888981	1
ENSRNOG00000017309	8.46983e-150	7.36452e-147	1.01673	1
ENSRNOG00000004400	1.306e-143	1.05986e-140	-1.00006	1
ENSRNOG00000001277	7.19599e-139	5.4748e-136	0.808613	1
ENSRNOG00000014338	2.56785e-124	1.83873e-121	1.08173	1
ENSRNOG00000020938	1.6153e-115	1.09239e-112	1.41879	1
ENSRNOG00000007582	4.02841e-110	2.58094e-107	1.03011	1
ENSRNOG00000007793	2.98643e-104	1.81769e-101	0.780241	1
ENSRNOG00000029543	1.99183e-103	1.1546e-100	1.66859	1
ENSRNOG00000001030	5.12366e-103	2.83501e-100	-0.724376	1
ENSRNOG00000009222	6.00225e-102	3.17675e-99	1.37513	1
ENSRNOG00000016690	6.47105e-102	3.28217e-99	0.762952	1
ENSRNOG00000014061	5.21543e-99	2.5395e-96	0.752842	1
ENSRNOG00000021201	4.35679e-98	2.03982e-95	2.15451	1
ENSRNOG00000026913	1.25659e-94	5.66535e-92	-1.35544	1
ENSRNOG00000004342	1.84653e-93	8.0278e-91	-0.676212	1
ENSRNOG00000004377	6.66578e-92	2.79802e-89	0.72366	1
ENSRNOG00000021276	3.93147e-91	1.59526e-88	1.61863	1
ENSRNOG00000029535	4.1245e-91	1.6196e-88	-1.10035	1
ENSRNOG00000006302	2.47493e-90	9.41478e-88	-0.950919	1
ENSRNOG00000002545	5.55301e-90	2.04839e-87	0.663928	1
ENSRNOG00000010643	2.77045e-89	9.91902e-87	-1.74876	1
ENSRNOG00000014597	1.88021e-88	6.53938e-86	-1.42082	1
ENSRNOG00000018233	3.78949e-88	1.28137e-85	-0.625969	1
ENSRNOG00000037931	7.50393e-85	2.46879e-82	1.14118	1
ENSRNOG00000017003	1.16585e-83	3.7347e-81	0.992828	1
ENSRNOG00000000648	7.59945e-83	2.372e-80	0.812028	1
ENSRNOG00000050997	1.33736e-82	4.06991e-80	0.772392	1
ENSRNOG00000014859	2.64614e-82	7.85646e-80	-1.7485	1
ENSRNOG00000039698	5.48232e-82	1.58896e-79	2.13656	1
ENSRNOG00000010881	8.88056e-82	2.51403e-79	0.616185	1
ENSRNOG00000014066	1.24349e-81	3.44022e-79	-1.29469	1
ENSRNOG00000028616	4.72337e-80	1.27772e-77	1.5619	1
ENSRNOG00000020573	8.02398e-79	2.12339e-76	0.993157	1
ENSRNOG00000017298	2.49181e-78	6.45378e-76	-0.69569	1
ENSRNOG00000015658	4.70275e-78	1.19264e-75	-0.704233	1
ENSRNOG00000017489	6.39999e-78	1.58994e-75	0.792017	1
ENSRNOG00000008785	5.79714e-77	1.41137e-74	1.00381	1
ENSRNOG00000045795	5.3635e-76	1.28019e-73	-1.17974	1
ENSRNOG00000005932	1.15236e-74	2.69763e-72	-0.883212	1
ENSRNOG00000011951	2.11402e-73	4.85545e-71	0.829785	1
ENSRNOG00000006828	2.65467e-73	5.98432e-71	0.764976	1
ENSRNOG00000019319	1.2804e-72	2.83387e-70	-0.829904	1
ENSRNOG00000014456	1.67388e-71	3.63859e-69	0.62046	1
ENSRNOG00000015027	1.74501e-71	3.72667e-69	1.15428	1
ENSRNOG00000015777	3.57219e-70	7.49728e-68	0.678609	1
ENSRNOG00000045649	1.11144e-69	2.29315e-67	-0.887367	1
ENSRNOG00000009565	1.22618e-67	2.48771e-65	1.23937	1
ENSRNOG00000010777	1.43242e-67	2.8585e-65	-1.14956	1
ENSRNOG00000007710	1.67189e-67	3.28257e-65	-0.652145	1
ENSRNOG00000020552	6.66116e-67	1.28708e-64	1.1104	1
ENSRNOG00000015366	2.77922e-66	5.28617e-64	1.33526	1
ENSRNOG00000023509	3.52484e-66	6.6012e-64	0.953169	1
ENSRNOG00000005408	4.60847e-66	8.49983e-64	0.67183	1
ENSRNOG00000006329	6.08572e-66	1.10569e-63	0.749905	1
ENSRNOG00000003278	6.43945e-66	1.15276e-63	0.935309	1
ENSRNOG00000032660	1.43065e-65	2.52396e-63	-0.807544	1
ENSRNOG00000011771	1.71022e-64	2.97406e-62	0.538595	1
ENSRNOG00000037765	1.97681e-64	3.38926e-62	-0.590002	1
ENSRNOG00000021200	3.22462e-64	5.45185e-62	-2.01334	1
ENSRNOG00000014840	9.33822e-64	1.55718e-61	-1.67939	1
ENSRNOG00000012929	1.26794e-63	2.08576e-61	0.969215	1
ENSRNOG00000002089	1.66264e-63	2.69857e-61	0.812224	1
ENSRNOG00000000461	2.90521e-63	4.6533e-61	1.11738	1
ENSRNOG00000049814	3.38337e-63	5.3488e-61	0.631839	1
ENSRNOG00000012886	3.52888e-63	5.50732e-61	1.26187	1
ENSRNOG00000016148	3.71644e-63	5.72661e-61	1.59162	1
ENSRNOG00000005067	5.96816e-63	9.08131e-61	0.777036	1
ENSRNOG00000049139	6.67458e-63	1.00308e-60	0.962783	1
ENSRNOG00000011459	1.03414e-62	1.53519e-60	0.578985	1
ENSRNOG00000002218	1.04907e-62	1.53859e-60	-0.647264	1
ENSRNOG00000007002	2.78976e-62	4.04283e-60	1.25215	1
ENSRNOG00000023991	4.69938e-62	6.73007e-60	0.887591	1
ENSRNOG00000008297	1.6092e-61	2.27777e-59	1.11094	1
ENSRNOG00000006420	1.72929e-61	2.41961e-59	1.28072	1
ENSRNOG00000008412	6.55866e-61	9.07257e-59	0.586908	1
ENSRNOG00000002792	1.11067e-60	1.51913e-58	1.37502	1
ENSRNOG00000002643	1.80146e-60	2.43658e-58	-0.524222	1
ENSRNOG00000000595	4.53361e-60	6.06458e-58	-0.813431	1
ENSRNOG00000019217	2.81124e-59	3.71969e-57	1.5945	1
ENSRNOG00000002267	4.38153e-59	5.73509e-57	1.01727	1
ENSRNOG00000003075	4.76285e-59	6.1679e-57	0.87604	1
ENSRNOG00000003334	6.02126e-59	7.71545e-57	1.52309	1
ENSRNOG00000020904	2.22174e-58	2.81721e-56	-1.47701	1
ENSRNOG00000014436	4.42167e-58	5.54897e-56	-0.636341	1
ENSRNOG00000013409	5.57094e-58	6.9199e-56	-0.50563	1
ENSRNOG00000020388	7.09913e-58	8.72906e-56	-0.63876	1
ENSRNOG00000005353	2.69724e-57	3.28335e-55	0.637611	1
ENSRNOG00000050806	1.26367e-56	1.52304e-54	0.903811	1
ENSRNOG00000047087	2.56596e-56	3.0623e-54	-0.560575	1
ENSRNOG00000007243	7.67078e-56	9.06567e-54	1.07706	1
ENSRNOG00000042271	1.18589e-55	1.38806e-53	0.515545	1
ENSRNOG00000005248	2.42475e-55	2.81109e-53	-0.512247	1
ENSRNOG00000033076	4.56697e-55	5.2447e-53	-0.826664	1
ENSRNOG00000021012	7.03204e-55	8.00009e-53	-0.674516	1
ENSRNOG00000015354	2.09474e-54	2.36105e-52	-0.937772	1
ENSRNOG00000042389	2.13997e-54	2.38989e-52	0.570177	1
ENSRNOG00000002750	2.1651e-54	2.39597e-52	0.578654	1
ENSRNOG00000008283	7.0761e-54	7.76012e-52	-0.603909	1
ENSRNOG00000001653	1.25937e-53	1.36878e-51	-0.729724	1
ENSRNOG00000015434	1.48674e-53	1.6016e-51	0.687014	1
ENSRNOG00000022710	1.86351e-53	1.98987e-51	0.515509	1
ENSRNOG00000029386	2.81898e-53	2.98395e-51	-0.58268	1
ENSRNOG00000014549	3.09147e-53	3.24417e-51	-0.859773	1
ENSRNOG00000016968	9.71813e-53	1.0111e-50	-0.770758	1
ENSRNOG00000018279	1.03387e-52	1.06655e-50	-0.68802	1
ENSRNOG00000001645	1.67988e-52	1.71842e-50	-1.54409	1
ENSRNOG00000000529	1.89333e-52	1.92062e-50	1.57357	1
ENSRNOG00000006508	2.88643e-52	2.90384e-50	-0.73065	1
ENSRNOG00000025768	4.32133e-52	4.31177e-50	0.859293	1
ENSRNOG00000036913	1.938e-51	1.91799e-49	0.882282	1
ENSRNOG00000018714	4.63704e-51	4.55216e-49	0.597433	1
ENSRNOG00000021691	1.28754e-50	1.25386e-48	-0.519692	1
ENSRNOG00000025930	1.52862e-50	1.47681e-48	-1.39386	1
ENSRNOG00000014628	1.57312e-50	1.50784e-48	-0.72396	1
ENSRNOG00000008572	1.58556e-50	1.50789e-48	-0.621237	1
ENSRNOG00000007172	7.74033e-50	7.30411e-48	-0.745538	1
ENSRNOG00000013136	1.33254e-49	1.24777e-47	-0.479309	1
ENSRNOG00000004185	3.27713e-49	3.04523e-47	-0.499637	1
ENSRNOG00000006532	3.71224e-49	3.42342e-47	0.750589	1
ENSRNOG00000010029	4.36196e-49	3.99235e-47	0.807107	1
ENSRNOG00000000236	4.56184e-49	4.14413e-47	0.476009	1
ENSRNOG00000008288	1.13597e-48	1.0243e-46	0.719935	1
ENSRNOG00000008095	1.461e-48	1.30771e-46	-1.636	1
ENSRNOG00000002171	4.01128e-48	3.56418e-46	-0.50246	1
ENSRNOG00000017808	4.60943e-48	4.06598e-46	-1.01219	1
ENSRNOG00000017017	9.25685e-48	8.04883e-46	0.793908	1
ENSRNOG00000018266	9.23202e-48	8.04883e-46	2.02003	1
ENSRNOG00000003300	1.33601e-47	1.15342e-45	1.10703	1
ENSRNOG00000002104	1.68452e-47	1.44406e-45	0.544007	1
ENSRNOG00000010799	5.70225e-47	4.85409e-45	0.888216	1
ENSRNOG00000012528	6.65095e-47	5.62236e-45	-0.569806	1
ENSRNOG00000014350	1.12685e-46	9.4601e-45	0.569363	1
ENSRNOG00000027880	1.38087e-46	1.15133e-44	-0.700212	1
ENSRNOG00000016932	2.08962e-46	1.7304e-44	0.876923	1
ENSRNOG00000005715	2.12604e-46	1.74867e-44	-0.550166	1
ENSRNOG00000045884	2.68285e-46	2.19184e-44	0.940906	1
ENSRNOG00000010659	4.03269e-46	3.27266e-44	0.663462	1
ENSRNOG00000007152	4.36665e-46	3.52021e-44	-0.650339	1
ENSRNOG00000016122	4.61435e-46	3.69543e-44	-0.748493	1
ENSRNOG00000036745	4.94621e-46	3.93531e-44	0.509611	1
ENSRNOG00000009104	5.31159e-46	4.19857e-44	0.805531	1
ENSRNOG00000001232	7.35614e-46	5.77718e-44	-0.802256	1
ENSRNOG00000019325	8.74779e-46	6.82608e-44	0.707328	1
ENSRNOG00000013045	9.82877e-46	7.62074e-44	-0.763515	1
ENSRNOG00000021068	1.93623e-45	1.49175e-43	0.530445	1
ENSRNOG00000000955	2.50946e-45	1.92124e-43	-0.690097	1
ENSRNOG00000000521	2.67544e-45	2.03551e-43	1.13972	1
ENSRNOG00000011238	2.98161e-45	2.25436e-43	1.05338	1
ENSRNOG00000017075	1.26923e-44	9.53727e-43	-0.638754	1
ENSRNOG00000030938	2.3432e-44	1.74993e-42	-0.966727	1
ENSRNOG00000027405	2.82156e-44	2.09432e-42	0.923129	1
ENSRNOG00000027924	3.16835e-44	2.33747e-42	1.1875	1
ENSRNOG00000019822	4.24249e-44	3.11107e-42	0.774668	1
ENSRNOG00000003546	5.63385e-44	4.10664e-42	0.498564	1
ENSRNOG00000011909	3.12389e-43	2.26352e-41	0.630843	1
ENSRNOG00000013647	4.46676e-43	3.21739e-41	-0.942724	1
ENSRNOG00000010706	4.80476e-43	3.44049e-41	0.801448	1
ENSRNOG00000029449	5.56143e-43	3.95902e-41	-0.883833	1
ENSRNOG00000040205	5.70207e-43	4.03554e-41	-0.582615	1
ENSRNOG00000000635	7.22329e-43	5.08261e-41	0.727176	1
ENSRNOG00000002866	1.00854e-42	7.05573e-41	-0.471947	1
ENSRNOG00000010119	1.01821e-42	7.08268e-41	0.767831	1
ENSRNOG00000015160	1.08178e-42	7.4821e-41	1.39265	1
ENSRNOG00000017801	1.45297e-42	9.99267e-41	0.433564	1
ENSRNOG00000026316	1.75694e-42	1.20153e-40	0.461945	1
ENSRNOG00000011340	1.92968e-42	1.31229e-40	0.46995	1
ENSRNOG00000005330	3.89313e-42	2.63283e-40	0.466259	1
ENSRNOG00000013737	7.7064e-42	5.18288e-40	-0.483142	1
ENSRNOG00000019458	8.22961e-42	5.50434e-40	-0.563777	1
ENSRNOG00000015072	9.36689e-42	6.23078e-40	-0.428191	1
ENSRNOG00000001828	9.81347e-42	6.49236e-40	-0.982585	1
ENSRNOG00000003031	1.02729e-41	6.75956e-40	-1.90815	1
ENSRNOG00000002660	1.33222e-41	8.71889e-40	-1.04942	1
ENSRNOG00000028919	1.68562e-41	1.09728e-39	0.806819	1
ENSRNOG00000006206	1.74165e-41	1.12772e-39	-0.565687	1
ENSRNOG00000010448	2.16424e-41	1.39393e-39	0.4236	1
ENSRNOG00000019559	2.45311e-41	1.57167e-39	0.778408	1
ENSRNOG00000007654	2.53522e-41	1.61577e-39	0.755178	1
ENSRNOG00000016989	3.26534e-41	2.07026e-39	-0.590797	1
ENSRNOG00000001357	5.10242e-41	3.21823e-39	-0.875752	1
ENSRNOG00000020024	7.28045e-41	4.54487e-39	0.81284	1
ENSRNOG00000042152	7.24913e-41	4.54487e-39	-0.651954	1
ENSRNOG00000007814	1.06755e-40	6.63026e-39	0.896367	1
ENSRNOG00000006738	1.624e-40	1.0035e-38	1.44214	1
ENSRNOG00000014886	1.74611e-40	1.0735e-38	0.546711	1
ENSRNOG00000010392	2.95364e-40	1.80677e-38	-0.425504	1
ENSRNOG00000003239	5.91092e-40	3.59768e-38	-0.543237	1
ENSRNOG00000030680	6.03828e-40	3.65691e-38	0.420836	1
ENSRNOG00000046643	7.2638e-40	4.37734e-38	0.444383	1
ENSRNOG00000004305	1.60959e-39	9.65198e-38	0.692278	1
ENSRNOG00000008451	1.64326e-39	9.8056e-38	-0.691823	1
ENSRNOG00000013290	2.1167e-39	1.25691e-37	0.53556	1
ENSRNOG00000022911	2.16115e-39	1.27707e-37	-0.888456	1
ENSRNOG00000003745	2.79625e-39	1.64438e-37	1.34316	1
ENSRNOG00000008614	3.33613e-39	1.95244e-37	0.42453	1
ENSRNOG00000007064	5.41687e-39	3.155e-37	0.613067	1
ENSRNOG00000042785	6.40407e-39	3.71223e-37	1.01713	1
ENSRNOG00000001337	6.83768e-39	3.94479e-37	0.545705	1
ENSRNOG00000009658	7.86359e-39	4.51526e-37	0.440996	1
ENSRNOG00000049634	7.90794e-39	4.51941e-37	0.954195	1
ENSRNOG00000027773	1.06729e-38	6.07106e-37	0.461557	1
ENSRNOG00000011287	1.22932e-38	6.96022e-37	0.420149	1
ENSRNOG00000045843	1.26116e-38	7.10747e-37	0.580519	1
ENSRNOG00000004947	1.35096e-38	7.57843e-37	0.769776	1
ENSRNOG00000019723	2.11256e-38	1.17964e-36	-0.692258	1
ENSRNOG00000016885	2.63374e-38	1.46395e-36	0.445876	1
ENSRNOG00000034026	4.45315e-38	2.46401e-36	-0.473464	1
ENSRNOG00000009131	4.49562e-38	2.47625e-36	0.88481	1
ENSRNOG00000006485	4.70013e-38	2.57724e-36	0.495243	1
ENSRNOG00000009054	5.43013e-38	2.96417e-36	-0.674945	1
ENSRNOG00000001548	5.57763e-38	3.03109e-36	0.42018	1
ENSRNOG00000027024	7.33463e-38	3.9682e-36	1.05704	1
ENSRNOG00000020189	1.05865e-37	5.70221e-36	-0.591874	1
ENSRNOG00000007390	1.31472e-37	7.05024e-36	0.863216	1
ENSRNOG00000019544	1.4507e-37	7.74533e-36	0.818524	1
ENSRNOG00000014479	1.78244e-37	9.43374e-36	0.827367	1
ENSRNOG00000018484	1.78132e-37	9.43374e-36	-0.419646	1
ENSRNOG00000036622	3.9054e-37	2.05803e-35	-1.40562	1
ENSRNOG00000018053	4.24182e-37	2.22568e-35	-0.437209	1
ENSRNOG00000004538	4.30961e-37	2.25154e-35	0.592217	1
ENSRNOG00000000543	4.52293e-37	2.35289e-35	-0.414212	1
ENSRNOG00000012989	4.97097e-37	2.57496e-35	-0.526631	1
ENSRNOG00000013703	5.40813e-37	2.78954e-35	0.59163	1
ENSRNOG00000002926	8.667e-37	4.45162e-35	0.551168	1
ENSRNOG00000032398	8.75218e-37	4.47648e-35	-0.493133	1
ENSRNOG00000012258	8.93341e-37	4.54625e-35	-0.802759	1
ENSRNOG00000016021	8.96328e-37	4.54625e-35	-0.892282	1
ENSRNOG00000024964	9.38611e-37	4.74096e-35	0.527812	1
ENSRNOG00000017863	1.09069e-36	5.48633e-35	0.555046	1
ENSRNOG00000006365	1.13216e-36	5.67153e-35	-1.10833	1
ENSRNOG00000031700	1.13729e-36	5.67385e-35	-0.934549	1
ENSRNOG00000013121	1.16431e-36	5.78496e-35	0.759126	1
ENSRNOG00000022772	1.43786e-36	7.11506e-35	-1.31511	1
ENSRNOG00000019208	1.50275e-36	7.40605e-35	-0.633713	1
ENSRNOG00000001728	2.2094e-36	1.08448e-34	0.894555	1
ENSRNOG00000022099	3.37449e-36	1.64971e-34	1.84178	1
ENSRNOG00000021403	3.81887e-36	1.85948e-34	-0.671646	1
ENSRNOG00000037160	4.16555e-36	2.02021e-34	-0.563015	1
ENSRNOG00000001926	4.32538e-36	2.0894e-34	-1.26353	1
ENSRNOG00000013135	5.3435e-36	2.571e-34	0.435727	1
ENSRNOG00000004091	7.26863e-36	3.48351e-34	0.556675	1
ENSRNOG00000003228	7.33009e-36	3.49918e-34	-0.884258	1
ENSRNOG00000020679	8.46046e-36	4.02301e-34	0.561826	1
ENSRNOG00000013884	8.53855e-36	4.04435e-34	-0.597514	1
ENSRNOG00000002408	1.01386e-35	4.7836e-34	-0.489073	1
ENSRNOG00000027145	1.43964e-35	6.76629e-34	0.556781	1
ENSRNOG00000017718	1.74298e-35	8.16049e-34	-0.725657	1
ENSRNOG00000032561	2.77934e-35	1.29628e-33	-0.912866	1
ENSRNOG00000011262	3.05637e-35	1.42004e-33	-0.966507	1
ENSRNOG00000014727	3.48465e-35	1.61287e-33	-0.778208	1
ENSRNOG00000012186	6.37727e-35	2.94055e-33	0.404872	0
ENSRNOG00000003923	6.41563e-35	2.94707e-33	0.458926	1
ENSRNOG00000008144	6.44465e-35	2.94928e-33	0.592545	1
ENSRNOG00000020970	6.60342e-35	3.01062e-33	-2.31658	1
ENSRNOG00000042289	6.65908e-35	3.02466e-33	0.619707	1
ENSRNOG00000018126	7.40325e-35	3.35018e-33	-0.406123	0
ENSRNOG00000026840	7.71397e-35	3.47786e-33	-0.758598	1
ENSRNOG00000027282	8.07887e-35	3.62893e-33	-0.683477	1
ENSRNOG00000018646	1.40667e-34	6.29538e-33	0.804134	1
ENSRNOG00000016965	1.47641e-34	6.58326e-33	-0.436625	1
ENSRNOG00000045999	1.65156e-34	7.3374e-33	-1.03012	1
ENSRNOG00000032917	1.84349e-34	8.1603e-33	1.14631	1
ENSRNOG00000046181	2.40825e-34	1.06216e-32	-1.25821	1
ENSRNOG00000020379	2.69697e-34	1.18521e-32	-0.542739	1
ENSRNOG00000014603	3.19518e-34	1.3991e-32	-1.07184	1
ENSRNOG00000021237	3.33112e-34	1.45339e-32	-0.480915	1
ENSRNOG00000006285	3.45541e-34	1.50224e-32	0.449973	1
ENSRNOG00000002474	3.49112e-34	1.51236e-32	-0.4683	1
ENSRNOG00000043095	4.7267e-34	2.04036e-32	0.538166	1
ENSRNOG00000039730	4.80963e-34	2.06882e-32	-0.507361	1
ENSRNOG00000018305	5.08426e-34	2.17925e-32	-1.12797	1
ENSRNOG00000005043	5.81717e-34	2.48465e-32	0.847868	1
ENSRNOG00000013152	7.13139e-34	3.03533e-32	-0.550394	1
ENSRNOG00000002580	7.49634e-34	3.17955e-32	-0.636405	1
ENSRNOG00000046850	8.45801e-34	3.57498e-32	-0.747023	1
ENSRNOG00000025704	8.61805e-34	3.63002e-32	0.61858	1
ENSRNOG00000030264	1.14733e-33	4.81602e-32	0.582746	1
ENSRNOG00000020937	1.59903e-33	6.68902e-32	-0.400914	0
ENSRNOG00000024594	1.61833e-33	6.74657e-32	1.39539	1
ENSRNOG00000016541	1.66472e-33	6.91383e-32	0.379507	0
ENSRNOG00000032745	1.66981e-33	6.91383e-32	-0.519144	1
ENSRNOG00000002807	2.08818e-33	8.61676e-32	-0.576517	1
ENSRNOG00000004284	2.17968e-33	8.96394e-32	0.382855	0
ENSRNOG00000014031	2.43477e-33	9.97928e-32	0.509151	1
ENSRNOG00000048088	2.47568e-33	1.01129e-31	-0.464417	1
ENSRNOG00000007062	3.4287e-33	1.39591e-31	-1.11062	1
ENSRNOG00000050277	3.53518e-33	1.43446e-31	-0.530548	1
ENSRNOG00000001114	3.72612e-33	1.50691e-31	0.401307	0
ENSRNOG00000012683	3.76263e-33	1.51664e-31	-0.588091	1
ENSRNOG00000003635	5.39398e-33	2.16703e-31	-0.605881	1
ENSRNOG00000024363	5.73236e-33	2.2954e-31	0.637969	1
ENSRNOG00000014341	6.2605e-33	2.49866e-31	0.868717	1
ENSRNOG00000003457	7.25753e-33	2.88712e-31	1.11793	1
ENSRNOG00000017488	7.73799e-33	3.06823e-31	-0.466463	1
ENSRNOG00000050040	8.63305e-33	3.41202e-31	-0.656307	1
ENSRNOG00000027784	9.37813e-33	3.6945e-31	-1.10769	1
ENSRNOG00000006305	9.94143e-33	3.90377e-31	0.402304	0
ENSRNOG00000003679	1.12146e-32	4.38956e-31	0.407961	0
ENSRNOG00000037613	1.63825e-32	6.39179e-31	0.542213	1
ENSRNOG00000013898	1.81668e-32	7.06533e-31	0.856147	1
ENSRNOG00000047158	1.99496e-32	7.73396e-31	-1.28579	1
ENSRNOG00000014689	2.20616e-32	8.52557e-31	-0.583834	1
ENSRNOG00000017882	2.36276e-32	9.10186e-31	-0.861479	1
ENSRNOG00000009617	3.11768e-32	1.19721e-30	-0.440458	1
ENSRNOG00000013039	4.01524e-32	1.53703e-30	-0.382237	0
ENSRNOG00000016298	4.35416e-32	1.66154e-30	1.1739	1
ENSRNOG00000002728	4.92874e-32	1.87492e-30	0.446872	1
ENSRNOG00000005417	5.01934e-32	1.90344e-30	-0.557483	1
ENSRNOG00000019661	5.29296e-32	2.00097e-30	0.732005	1
ENSRNOG00000027229	5.33227e-32	2.00959e-30	-0.497182	1
ENSRNOG00000015577	5.66684e-32	2.12909e-30	-1.17251	1
ENSRNOG00000045637	6.42471e-32	2.4064e-30	-0.387955	0
ENSRNOG00000003174	6.93793e-32	2.59066e-30	0.43271	1
ENSRNOG00000002835	7.2525e-32	2.69984e-30	0.488504	1
ENSRNOG00000016088	7.32868e-32	2.71988e-30	-0.429062	1
ENSRNOG00000017657	7.87436e-32	2.91351e-30	0.450445	1
ENSRNOG00000012830	8.96907e-32	3.3085e-30	-0.906884	1
ENSRNOG00000025484	1.21511e-31	4.46875e-30	-0.946508	1
ENSRNOG00000001554	2.06746e-31	7.58049e-30	0.890482	1
ENSRNOG00000046727	2.20869e-31	8.07397e-30	-0.600745	1
ENSRNOG00000048222	2.74913e-31	1.00195e-29	-0.501464	1
ENSRNOG00000027623	3.4166e-31	1.2415e-29	-0.410782	1
ENSRNOG00000022523	4.17465e-31	1.51244e-29	-0.954634	1
ENSRNOG00000009042	4.52567e-31	1.63475e-29	-0.416017	1
ENSRNOG00000009946	4.54423e-31	1.63659e-29	0.674533	1
ENSRNOG00000008936	4.70558e-31	1.68971e-29	0.398181	0
ENSRNOG00000010466	7.32128e-31	2.62123e-29	-0.465069	1
ENSRNOG00000014232	7.54346e-31	2.68499e-29	-1.02405	1
ENSRNOG00000019000	7.53778e-31	2.68499e-29	0.375428	0
ENSRNOG00000002247	8.26825e-31	2.93439e-29	0.514809	1
ENSRNOG00000018089	9.18655e-31	3.25081e-29	-0.455163	1
ENSRNOG00000010888	9.30316e-31	3.28253e-29	0.794021	1
ENSRNOG00000010985	1.0825e-30	3.80847e-29	0.469491	1
ENSRNOG00000021469	1.19229e-30	4.18264e-29	-0.951536	1
ENSRNOG00000003019	1.52904e-30	5.34857e-29	0.384746	0
ENSRNOG00000014310	1.81245e-30	6.32176e-29	-0.734049	1
ENSRNOG00000011631	1.83998e-30	6.39945e-29	1.19855	1
ENSRNOG00000026023	1.90827e-30	6.61804e-29	0.702748	1
ENSRNOG00000005513	2.77532e-30	9.59773e-29	-0.411594	1
ENSRNOG00000022921	3.1826e-30	1.0975e-28	0.699551	1
ENSRNOG00000008543	3.54352e-30	1.21851e-28	-1.14862	1
ENSRNOG00000024849	3.89845e-30	1.33679e-28	0.371508	0
ENSRNOG00000028274	4.25626e-30	1.45538e-28	-0.679133	1
ENSRNOG00000000457	4.27621e-30	1.4581e-28	0.374997	0
ENSRNOG00000004019	4.8336e-30	1.64356e-28	0.492591	1
ENSRNOG00000008015	4.9793e-30	1.68838e-28	1.07557	1
ENSRNOG00000018395	6.31878e-30	2.13662e-28	-0.553287	1
ENSRNOG00000011439	7.50422e-30	2.53044e-28	-0.781082	1
ENSRNOG00000010588	7.66349e-30	2.57701e-28	-0.933412	1
ENSRNOG00000010042	7.91683e-30	2.65486e-28	-0.527049	1
ENSRNOG00000003302	8.09002e-30	2.70549e-28	0.729466	1
ENSRNOG00000000895	8.16574e-30	2.72333e-28	0.573048	1
ENSRNOG00000019831	8.30498e-30	2.7622e-28	0.392911	0
ENSRNOG00000039559	8.53953e-30	2.83247e-28	0.655791	1
ENSRNOG00000016790	9.18017e-30	3.03669e-28	0.502271	1
ENSRNOG00000018122	9.68939e-30	3.19645e-28	-0.638633	1
ENSRNOG00000016250	1.05558e-29	3.47284e-28	0.378136	0
ENSRNOG00000007496	1.25002e-29	4.10149e-28	-0.416973	1
ENSRNOG00000018788	1.28345e-29	4.19984e-28	-0.748606	1
ENSRNOG00000031031	1.30178e-29	4.24841e-28	0.516206	1
ENSRNOG00000010552	1.3925e-29	4.53232e-28	0.459823	1
ENSRNOG00000012622	1.48975e-29	4.83591e-28	-0.861153	1
ENSRNOG00000012951	1.62391e-29	5.25739e-28	0.468374	1
ENSRNOG00000042182	1.926e-29	6.21887e-28	-0.50576	1
ENSRNOG00000004006	1.9741e-29	6.35734e-28	0.937019	1
ENSRNOG00000046864	2.17753e-29	6.99395e-28	-0.757549	1
ENSRNOG00000013907	2.32469e-29	7.44695e-28	-0.626034	1
ENSRNOG00000006839	2.47919e-29	7.92103e-28	0.460006	1
ENSRNOG00000022521	2.54753e-29	8.11809e-28	0.915254	1
ENSRNOG00000006460	3.26016e-29	1.03619e-27	-0.459549	1
ENSRNOG00000027724	3.49085e-29	1.10662e-27	-0.794386	1
ENSRNOG00000004294	3.54021e-29	1.11935e-27	-1.35971	1
ENSRNOG00000018533	4.20755e-29	1.3269e-27	-0.633077	1
ENSRNOG00000019236	4.26263e-29	1.3408e-27	-0.513449	1
ENSRNOG00000050869	4.29575e-29	1.34774e-27	-0.763622	1
ENSRNOG00000013948	4.78084e-29	1.49607e-27	0.373656	0
ENSRNOG00000014576	5.24057e-29	1.63573e-27	-0.583939	1
ENSRNOG00000011677	5.67204e-29	1.76587e-27	0.588787	1
ENSRNOG00000025394	6.15638e-29	1.91177e-27	-0.595078	1
ENSRNOG00000011831	6.71902e-29	2.08119e-27	-0.529987	1
ENSRNOG00000029415	8.44962e-29	2.61059e-27	-0.563235	1
ENSRNOG00000042274	8.82583e-29	2.71992e-27	-0.667255	1
ENSRNOG00000014297	8.87258e-29	2.72742e-27	0.542952	1
ENSRNOG00000009318	1.0215e-28	3.13218e-27	-0.798895	1
ENSRNOG00000019677	1.02559e-28	3.13682e-27	0.764247	1
ENSRNOG00000021911	1.04353e-28	3.18369e-27	-0.441106	1
ENSRNOG00000017230	1.09489e-28	3.33201e-27	-0.370854	0
ENSRNOG00000012414	1.21804e-28	3.69757e-27	-0.676474	1
ENSRNOG00000019861	1.27427e-28	3.85864e-27	0.474637	1
ENSRNOG00000005347	1.55533e-28	4.69801e-27	0.927181	1
ENSRNOG00000002208	1.83812e-28	5.53849e-27	-0.773924	1
ENSRNOG00000002163	1.92801e-28	5.79499e-27	0.50204	1
ENSRNOG00000015195	2.00663e-28	6.01643e-27	-0.859311	1
ENSRNOG00000019542	2.15586e-28	6.44797e-27	-0.664824	1
ENSRNOG00000004699	2.29591e-28	6.85003e-27	-2.49759	1
ENSRNOG00000012447	2.35012e-28	6.99464e-27	-0.631804	1
ENSRNOG00000046109	2.62158e-28	7.78352e-27	-0.401868	0
ENSRNOG00000001783	2.79957e-28	8.29178e-27	0.366371	0
ENSRNOG00000001681	3.28254e-28	9.69863e-27	-0.394132	0
ENSRNOG00000004962	3.45926e-28	1.0196e-26	0.503504	1
ENSRNOG00000013945	3.52614e-28	1.0368e-26	0.563662	1
ENSRNOG00000013391	3.8045e-28	1.11595e-26	-0.534074	1
ENSRNOG00000013691	3.82268e-28	1.11859e-26	-0.554863	1
ENSRNOG00000007788	4.31011e-28	1.2582e-26	-0.393894	0
ENSRNOG00000023628	5.20811e-28	1.51671e-26	-0.417071	1
ENSRNOG00000011377	5.32602e-28	1.54734e-26	0.598169	1
ENSRNOG00000025074	8.94733e-28	2.59323e-26	0.372089	0
ENSRNOG00000014548	1.08265e-27	3.13041e-26	-1.25697	1
ENSRNOG00000018752	1.12559e-27	3.24688e-26	0.596531	1
ENSRNOG00000028557	1.15652e-27	3.32821e-26	-0.422967	1
ENSRNOG00000012495	1.18621e-27	3.4056e-26	-1.25696	1
ENSRNOG00000021693	1.28639e-27	3.68452e-26	-0.516516	1
ENSRNOG00000020956	1.48294e-27	4.23752e-26	-1.47254	1
ENSRNOG00000048114	1.53618e-27	4.37937e-26	-0.548072	1
ENSRNOG00000007764	1.69002e-27	4.80668e-26	0.391549	0
ENSRNOG00000007175	1.75787e-27	4.98802e-26	0.569844	1
ENSRNOG00000021265	1.88927e-27	5.3484e-26	-0.524992	1
ENSRNOG00000049722	2.17556e-27	6.14457e-26	-1.24772	1
ENSRNOG00000014650	2.21575e-27	6.24359e-26	-0.748336	1
ENSRNOG00000046969	2.56161e-27	7.20149e-26	0.489986	1
ENSRNOG00000010064	2.59628e-27	7.28214e-26	-0.769004	1
ENSRNOG00000023216	2.79329e-27	7.81672e-26	-1.05517	1
ENSRNOG00000023334	2.92037e-27	8.15361e-26	-0.349926	0
ENSRNOG00000047598	3.02045e-27	8.41372e-26	0.686907	1
ENSRNOG00000023579	3.13513e-27	8.71323e-26	0.545553	1
ENSRNOG00000002270	3.22724e-27	8.94878e-26	0.408486	0
ENSRNOG00000043377	3.91278e-27	1.08251e-25	0.352157	0
ENSRNOG00000032240	4.31496e-27	1.19107e-25	-0.683742	1
ENSRNOG00000008577	4.77516e-27	1.31511e-25	-0.507958	1
ENSRNOG00000047045	4.84397e-27	1.33105e-25	-0.586852	1
ENSRNOG00000020773	4.96979e-27	1.36255e-25	0.377495	0
ENSRNOG00000000043	5.69566e-27	1.55805e-25	-0.547758	1
ENSRNOG00000006146	6.04789e-27	1.65069e-25	-0.617247	1
ENSRNOG00000012806	6.93226e-27	1.88784e-25	0.502787	1
ENSRNOG00000004131	7.735e-27	2.10174e-25	-0.477375	1
ENSRNOG00000018230	8.59632e-27	2.33058e-25	-0.643529	1
ENSRNOG00000004283	9.24133e-27	2.49988e-25	-0.437447	1
ENSRNOG00000014155	9.37815e-27	2.53127e-25	-0.43218	1
ENSRNOG00000011504	9.57399e-27	2.57841e-25	-0.618127	1
ENSRNOG00000007234	1.00223e-26	2.69318e-25	0.526039	1
ENSRNOG00000042340	1.09554e-26	2.93745e-25	0.549514	1
ENSRNOG00000006699	1.26688e-26	3.38938e-25	-0.488993	1
ENSRNOG00000008927	1.30534e-26	3.48463e-25	0.502923	1
ENSRNOG00000002373	1.40337e-26	3.73813e-25	-0.411767	1
ENSRNOG00000018567	1.48417e-26	3.94471e-25	0.386497	0
ENSRNOG00000014019	1.51964e-26	4.03018e-25	-0.576878	1
ENSRNOG00000009760	1.61227e-26	4.26656e-25	1.11877	1
ENSRNOG00000017864	1.66984e-26	4.40931e-25	0.609773	1
ENSRNOG00000022719	1.68156e-26	4.43065e-25	0.348827	0
ENSRNOG00000007720	1.74449e-26	4.58654e-25	-0.525421	1
ENSRNOG00000019979	1.83915e-26	4.82498e-25	-0.702651	1
ENSRNOG00000009258	2.10652e-26	5.51455e-25	-0.61269	1
ENSRNOG00000000503	2.36628e-26	6.18127e-25	-0.46864	1
ENSRNOG00000043105	2.69548e-26	7.02614e-25	-0.467728	1
ENSRNOG00000015177	2.99023e-26	7.77779e-25	0.420151	1
ENSRNOG00000050937	3.6801e-26	9.55177e-25	-0.700846	1
ENSRNOG00000034134	4.23667e-26	1.0973e-24	1.30983	1
ENSRNOG00000004624	4.38472e-26	1.13323e-24	0.344871	0
ENSRNOG00000007327	4.59109e-26	1.18405e-24	-0.740522	1
ENSRNOG00000017210	5.03883e-26	1.29678e-24	-0.430065	1
ENSRNOG00000038319	5.62646e-26	1.44496e-24	-0.702956	1
ENSRNOG00000013194	6.61049e-26	1.6941e-24	0.813626	1
ENSRNOG00000016044	6.99195e-26	1.78809e-24	-1.52292	1
ENSRNOG00000002152	7.10257e-26	1.81257e-24	-0.461972	1
ENSRNOG00000029394	7.3087e-26	1.86127e-24	0.608551	1
ENSRNOG00000019918	7.44099e-26	1.89101e-24	-0.434341	1
ENSRNOG00000022929	8.50039e-26	2.15574e-24	0.517486	1
ENSRNOG00000019817	8.76995e-26	2.21947e-24	-0.55289	1
ENSRNOG00000009936	9.02214e-26	2.27856e-24	0.377736	0
ENSRNOG00000047896	1.0104e-25	2.54649e-24	0.363921	0
ENSRNOG00000014076	1.02596e-25	2.58036e-24	-0.59209	1
ENSRNOG00000003127	1.10061e-25	2.76243e-24	-0.414347	1
ENSRNOG00000018785	1.1076e-25	2.77423e-24	-0.666416	1
ENSRNOG00000032472	1.12895e-25	2.82192e-24	-0.758352	1
ENSRNOG00000000977	1.18864e-25	2.96501e-24	-0.60757	1
ENSRNOG00000007587	1.23375e-25	3.07126e-24	1.0086	1
ENSRNOG00000000044	1.29213e-25	3.20408e-24	-0.691543	1
ENSRNOG00000012565	1.29237e-25	3.20408e-24	0.659106	1
ENSRNOG00000025100	1.43995e-25	3.5627e-24	-0.693411	1
ENSRNOG00000002839	1.57256e-25	3.88292e-24	1.12355	1
ENSRNOG00000047756	1.73857e-25	4.28412e-24	0.383465	0
ENSRNOG00000007625	1.8064e-25	4.44229e-24	-1.54775	1
ENSRNOG00000003348	1.8475e-25	4.53419e-24	1.48462	1
ENSRNOG00000043388	1.91307e-25	4.68567e-24	-0.584225	1
ENSRNOG00000039848	1.99578e-25	4.87844e-24	0.451896	1
ENSRNOG00000018642	2.19793e-25	5.36181e-24	-0.40959	0
ENSRNOG00000020736	2.42025e-25	5.89235e-24	-0.688725	1
ENSRNOG00000034007	2.50457e-25	6.08545e-24	-0.911412	1
ENSRNOG00000018363	2.53526e-25	6.14776e-24	-0.445413	1
ENSRNOG00000009046	2.58639e-25	6.25927e-24	0.48242	1
ENSRNOG00000017619	3.10767e-25	7.50587e-24	-0.521222	1
ENSRNOG00000026497	3.17665e-25	7.6573e-24	-0.556519	1
ENSRNOG00000018237	3.31762e-25	7.9813e-24	-0.430914	1
ENSRNOG00000038571	3.37334e-25	8.08339e-24	-0.588459	1
ENSRNOG00000048236	3.37334e-25	8.08339e-24	-0.588459	1
ENSRNOG00000017997	3.53304e-25	8.44945e-24	-0.581541	1
ENSRNOG00000008517	3.70635e-25	8.84656e-24	0.378638	0
ENSRNOG00000008659	3.74091e-25	8.91157e-24	-0.388212	0
ENSRNOG00000021735	3.93146e-25	9.34719e-24	-1.16184	1
ENSRNOG00000026408	4.12763e-25	9.79448e-24	0.725014	1
ENSRNOG00000011756	4.20654e-25	9.9623e-24	0.390143	0
ENSRNOG00000012762	4.59068e-25	1.08509e-23	-0.542943	1
ENSRNOG00000014693	4.62902e-25	1.09135e-23	-0.592695	1
ENSRNOG00000022252	4.63507e-25	1.09135e-23	-0.944369	1
ENSRNOG00000019496	4.89056e-25	1.14928e-23	-0.825951	1
ENSRNOG00000005990	5.16451e-25	1.21132e-23	-0.770296	1
ENSRNOG00000026124	5.37727e-25	1.2588e-23	-0.722846	1
ENSRNOG00000026807	5.39791e-25	1.2612e-23	-1.29272	1
ENSRNOG00000049975	5.56821e-25	1.2985e-23	0.754958	1
ENSRNOG00000003809	6.02637e-25	1.40266e-23	0.32546	0
ENSRNOG00000001662	6.45433e-25	1.4994e-23	0.388642	0
ENSRNOG00000014190	6.59119e-25	1.52828e-23	-0.668608	1
ENSRNOG00000005393	6.96437e-25	1.61174e-23	0.490933	1
ENSRNOG00000010156	7.15668e-25	1.6531e-23	-0.759256	1
ENSRNOG00000018659	7.82253e-25	1.80348e-23	-0.556123	1
ENSRNOG00000002948	8.20574e-25	1.88825e-23	-0.462295	1
ENSRNOG00000012443	8.40885e-25	1.93134e-23	-0.486582	1
ENSRNOG00000009945	8.63104e-25	1.97864e-23	0.36974	0
ENSRNOG00000000440	9.41669e-25	2.15469e-23	-0.470677	1
ENSRNOG00000013092	9.60574e-25	2.19382e-23	0.527408	1
ENSRNOG00000008663	1.18932e-24	2.71115e-23	-0.536526	1
ENSRNOG00000021255	1.29453e-24	2.94549e-23	0.657652	1
ENSRNOG00000020139	1.42788e-24	3.24284e-23	0.35111	0
ENSRNOG00000009746	1.43506e-24	3.25306e-23	-0.766522	1
ENSRNOG00000015417	1.66246e-24	3.76154e-23	0.412184	1
ENSRNOG00000014204	1.8049e-24	4.07626e-23	-0.49954	1
ENSRNOG00000015517	1.84248e-24	4.15343e-23	-0.731113	1
ENSRNOG00000020551	1.85696e-24	4.17834e-23	-0.445157	1
ENSRNOG00000042728	1.97919e-24	4.44513e-23	0.479738	1
ENSRNOG00000010971	2.02199e-24	4.53291e-23	0.428774	1
ENSRNOG00000007092	2.17498e-24	4.86691e-23	0.398766	0
ENSRNOG00000003815	2.26764e-24	5.06496e-23	-0.388759	0
ENSRNOG00000009552	2.35663e-24	5.25408e-23	0.324503	0
ENSRNOG00000000983	2.38773e-24	5.31369e-23	0.694847	1
ENSRNOG00000004288	2.88994e-24	6.41956e-23	-0.498981	1
ENSRNOG00000003268	3.22709e-24	7.15545e-23	0.434962	1
ENSRNOG00000029447	3.28262e-24	7.26534e-23	0.654065	1
ENSRNOG00000002944	3.35733e-24	7.41721e-23	-0.758078	1
ENSRNOG00000033772	3.52006e-24	7.76262e-23	-0.994458	1
ENSRNOG00000002568	3.59342e-24	7.91007e-23	1.19853	1
ENSRNOG00000005285	3.6737e-24	8.0722e-23	0.440526	1
ENSRNOG00000005024	4.59313e-24	1.00743e-22	-0.341353	0
ENSRNOG00000004066	5.19995e-24	1.13847e-22	0.815107	1
ENSRNOG00000018836	5.56049e-24	1.21522e-22	-0.536919	1
ENSRNOG00000002253	5.68231e-24	1.23962e-22	-0.986601	1
ENSRNOG00000030719	5.74638e-24	1.25135e-22	-0.437838	1
ENSRNOG00000018011	6.53305e-24	1.42012e-22	0.392797	0
ENSRNOG00000011586	6.64652e-24	1.44221e-22	0.81353	1
ENSRNOG00000018232	6.99947e-24	1.5161e-22	0.559568	1
ENSRNOG00000017516	7.12416e-24	1.54036e-22	-0.71481	1
ENSRNOG00000023896	7.28308e-24	1.57193e-22	0.643526	1
ENSRNOG00000008180	7.40552e-24	1.59553e-22	-0.519729	1
ENSRNOG00000003844	8.91874e-24	1.91816e-22	0.32302	0
ENSRNOG00000013474	9.80771e-24	2.10563e-22	0.599252	1
ENSRNOG00000004130	1.06279e-23	2.27771e-22	-0.40958	0
ENSRNOG00000014835	1.1429e-23	2.44508e-22	0.315564	0
ENSRNOG00000046007	1.1768e-23	2.51318e-22	-0.72281	1
ENSRNOG00000004205	1.50811e-23	3.21509e-22	-1.31958	1
ENSRNOG00000034258	1.60496e-23	3.41558e-22	-0.747794	1
ENSRNOG00000010711	1.82156e-23	3.86977e-22	-0.351467	0
ENSRNOG00000014420	1.93767e-23	4.10927e-22	0.550771	1
ENSRNOG00000026690	1.948e-23	4.124e-22	0.711045	1
ENSRNOG00000013594	2.00901e-23	4.24579e-22	-0.375348	0
ENSRNOG00000008354	2.27265e-23	4.79463e-22	-0.544343	1
ENSRNOG00000002470	2.32865e-23	4.90426e-22	-0.756835	1
ENSRNOG00000004763	2.40194e-23	5.04989e-22	-1.02561	1
ENSRNOG00000002826	2.41168e-23	5.06161e-22	0.470523	1
ENSRNOG00000008643	2.68845e-23	5.62477e-22	-0.837607	1
ENSRNOG00000048718	2.68924e-23	5.62477e-22	-0.518307	1
ENSRNOG00000020702	2.76575e-23	5.77487e-22	-0.444533	1
ENSRNOG00000024104	2.98396e-23	6.21982e-22	0.482241	1
ENSRNOG00000019948	2.9914e-23	6.22468e-22	-0.368358	0
ENSRNOG00000004063	3.11717e-23	6.47532e-22	-0.384604	0
ENSRNOG00000007241	3.18801e-23	6.61119e-22	0.467266	1
ENSRNOG00000009689	3.3599e-23	6.95579e-22	-0.312248	0
ENSRNOG00000001996	3.49273e-23	7.2185e-22	0.55764	1
ENSRNOG00000005642	3.80126e-23	7.84283e-22	0.385272	0
ENSRNOG00000004430	3.92882e-23	8.0923e-22	-0.655218	1
ENSRNOG00000034015	4.06163e-23	8.35172e-22	-0.311665	0
ENSRNOG00000016591	4.39217e-23	9.01616e-22	0.4115	1
ENSRNOG00000018623	4.54631e-23	9.31687e-22	0.594969	1
ENSRNOG00000000702	4.89375e-23	1.0012e-21	0.394773	0
ENSRNOG00000025385	4.98567e-23	1.0183e-21	-0.764334	1
ENSRNOG00000016807	4.99773e-23	1.01905e-21	0.403643	0
ENSRNOG00000007769	5.12713e-23	1.04369e-21	-0.481166	1
ENSRNOG00000014215	5.31054e-23	1.07922e-21	0.372423	0
ENSRNOG00000050646	5.54832e-23	1.12566e-21	-0.399934	0
ENSRNOG00000025808	6.26262e-23	1.26847e-21	-0.5055	1
ENSRNOG00000008167	6.3149e-23	1.27693e-21	-0.503977	1
ENSRNOG00000006975	6.68429e-23	1.34938e-21	-0.320835	0
ENSRNOG00000024930	6.82159e-23	1.37482e-21	-0.441079	1
ENSRNOG00000046112	6.90612e-23	1.38956e-21	0.540671	1
ENSRNOG00000047945	7.18027e-23	1.44233e-21	0.336135	0
ENSRNOG00000015597	7.6239e-23	1.52893e-21	-0.401349	0
ENSRNOG00000003329	8.21069e-23	1.64389e-21	0.761321	1
ENSRNOG00000024492	8.64782e-23	1.72857e-21	0.390921	0
ENSRNOG00000010815	8.93302e-23	1.78265e-21	0.398468	0
ENSRNOG00000008116	1.02844e-22	2.04897e-21	-0.972846	1
ENSRNOG00000022189	1.04212e-22	2.07283e-21	-0.327189	0
ENSRNOG00000007431	1.11981e-22	2.22373e-21	-0.73658	1
ENSRNOG00000031138	1.22557e-22	2.42977e-21	-0.374865	0
ENSRNOG00000010883	1.37376e-22	2.71916e-21	0.427418	1
ENSRNOG00000006612	1.42506e-22	2.81612e-21	0.440009	1
ENSRNOG00000015645	1.96924e-22	3.88517e-21	0.677411	1
ENSRNOG00000019262	2.19891e-22	4.33129e-21	-0.518641	1
ENSRNOG00000016054	2.25279e-22	4.43025e-21	0.350246	0
ENSRNOG00000037406	2.49291e-22	4.89454e-21	1.0436	1
ENSRNOG00000012580	2.5714e-22	5.04053e-21	-0.805896	1
ENSRNOG00000019147	2.62195e-22	5.13135e-21	0.756621	1
ENSRNOG00000007990	2.73803e-22	5.34993e-21	0.325401	0
ENSRNOG00000016299	3.15791e-22	6.16045e-21	0.537103	1
ENSRNOG00000039315	3.28774e-22	6.40347e-21	0.472452	1
ENSRNOG00000025296	3.36128e-22	6.53625e-21	0.378687	0
ENSRNOG00000009149	3.41694e-22	6.63388e-21	0.432764	1
ENSRNOG00000010332	3.97295e-22	7.68883e-21	-0.416391	1
ENSRNOG00000018107	3.96692e-22	7.68883e-21	0.563953	1
ENSRNOG00000009889	4.0365e-22	7.79941e-21	-0.347129	0
ENSRNOG00000028461	4.21378e-22	8.12905e-21	0.414461	1
ENSRNOG00000024022	4.3052e-22	8.29229e-21	0.312958	0
ENSRNOG00000027263	4.31859e-22	8.30493e-21	-0.863865	1
ENSRNOG00000008274	4.35411e-22	8.36004e-21	-0.328046	0
ENSRNOG00000010434	4.37967e-22	8.39586e-21	0.358665	0
ENSRNOG00000010005	4.5303e-22	8.67097e-21	-0.518668	1
ENSRNOG00000017463	4.66321e-22	8.91135e-21	-0.600261	1
ENSRNOG00000000257	4.76745e-22	9.09627e-21	-0.965423	1
ENSRNOG00000001597	4.79785e-22	9.13994e-21	0.487764	1
ENSRNOG00000002813	4.96752e-22	9.44838e-21	-0.5746	1
ENSRNOG00000018616	6.11758e-22	1.16177e-20	-0.869574	1
ENSRNOG00000023753	6.4244e-22	1.21813e-20	-0.31142	0
ENSRNOG00000019900	7.04326e-22	1.3334e-20	-0.476404	1
ENSRNOG00000012655	7.24669e-22	1.36978e-20	1.15769	1
ENSRNOG00000050044	7.65199e-22	1.44415e-20	0.337692	0
ENSRNOG00000040110	7.7495e-22	1.46029e-20	0.470258	1
ENSRNOG00000005209	8.06981e-22	1.5183e-20	0.728192	1
ENSRNOG00000009995	8.31188e-22	1.56143e-20	0.422904	1
ENSRNOG00000031760	8.43511e-22	1.58214e-20	-0.582439	1
ENSRNOG00000021578	8.73278e-22	1.63545e-20	1.01531	1
ENSRNOG00000012375	8.93466e-22	1.67069e-20	-0.454467	1
ENSRNOG00000001844	9.22289e-22	1.72194e-20	-0.888191	1
ENSRNOG00000050108	9.28754e-22	1.73135e-20	0.861959	1
ENSRNOG00000028185	9.60494e-22	1.78778e-20	-0.479217	1
ENSRNOG00000015736	9.65122e-22	1.79365e-20	-1.305	1
ENSRNOG00000012067	9.86485e-22	1.83056e-20	-0.672912	1
ENSRNOG00000018412	1.07794e-21	1.99722e-20	-0.691513	1
ENSRNOG00000015268	1.12399e-21	2.07939e-20	-0.411693	1
ENSRNOG00000017610	1.14273e-21	2.11084e-20	-0.43163	1
ENSRNOG00000030266	1.16116e-21	2.14163e-20	-0.417096	1
ENSRNOG00000032546	1.1746e-21	2.16315e-20	0.366703	0
ENSRNOG00000033090	1.21282e-21	2.2268e-20	-0.422194	1
ENSRNOG00000007120	1.21143e-21	2.2268e-20	0.389891	0
ENSRNOG00000001769	1.30574e-21	2.3938e-20	-0.365913	0
ENSRNOG00000011612	1.50899e-21	2.76225e-20	-0.723651	1
ENSRNOG00000012442	1.55091e-21	2.83472e-20	0.344402	0
ENSRNOG00000025504	1.68641e-21	3.07776e-20	-0.41233	1
ENSRNOG00000019501	1.75995e-21	3.20717e-20	-0.38942	0
ENSRNOG00000024795	1.78341e-21	3.24506e-20	0.901223	1
ENSRNOG00000001314	1.8139e-21	3.29562e-20	-0.76468	1
ENSRNOG00000001870	1.88503e-21	3.41975e-20	-0.356201	0
ENSRNOG00000020044	1.96101e-21	3.55228e-20	0.560714	1
ENSRNOG00000017244	1.98288e-21	3.58658e-20	1.32158	1
ENSRNOG00000020585	2.05072e-21	3.70377e-20	1.36787	1
ENSRNOG00000003328	2.23583e-21	4.03212e-20	-0.487415	1
ENSRNOG00000004484	2.45319e-21	4.41756e-20	-0.458432	1
ENSRNOG00000039890	2.75576e-21	4.95509e-20	-0.670101	1
ENSRNOG00000020918	2.89474e-21	5.1973e-20	-0.790033	1
ENSRNOG00000037352	2.97086e-21	5.3261e-20	0.425987	1
ENSRNOG00000018648	3.04398e-21	5.44918e-20	-0.531959	1
ENSRNOG00000010768	3.1451e-21	5.62193e-20	0.372718	0
ENSRNOG00000001199	3.22999e-21	5.76519e-20	-0.693159	1
ENSRNOG00000025679	3.37655e-21	6.01797e-20	0.411736	1
ENSRNOG00000012812	3.40712e-21	6.06358e-20	-0.467471	1
ENSRNOG00000050445	3.56423e-21	6.33393e-20	0.404192	0
ENSRNOG00000023130	3.58225e-21	6.35667e-20	-0.44155	1
ENSRNOG00000001623	4.06591e-21	7.20441e-20	0.602006	1
ENSRNOG00000002542	4.25516e-21	7.51908e-20	-0.36956	0
ENSRNOG00000024635	4.25585e-21	7.51908e-20	0.463572	1
ENSRNOG00000014879	4.53724e-21	8.00462e-20	-0.620189	1
ENSRNOG00000049019	4.97202e-21	8.75895e-20	0.39545	0
ENSRNOG00000009756	5.13784e-21	9.03799e-20	-0.422986	1
ENSRNOG00000017965	5.34114e-21	9.37204e-20	-0.301934	0
ENSRNOG00000045743	5.34313e-21	9.37204e-20	-1.50281	1
ENSRNOG00000014720	6.2921e-21	1.10207e-19	-0.500495	1
ENSRNOG00000046414	6.45717e-21	1.12936e-19	-0.305836	0
ENSRNOG00000001515	6.57502e-21	1.14719e-19	0.379596	0
ENSRNOG00000013397	6.57801e-21	1.14719e-19	-0.747944	1
ENSRNOG00000014434	6.72257e-21	1.17073e-19	0.453229	1
ENSRNOG00000009819	7.2262e-21	1.25664e-19	0.382557	0
ENSRNOG00000019266	7.65111e-21	1.32863e-19	-0.385069	0
ENSRNOG00000017849	7.87074e-21	1.36482e-19	-0.588707	1
ENSRNOG00000006763	8.00454e-21	1.38605e-19	0.383747	0
ENSRNOG00000018483	8.20601e-21	1.41892e-19	0.330589	0
ENSRNOG00000020361	8.54607e-21	1.47562e-19	1.29748	1
ENSRNOG00000019744	8.80335e-21	1.51789e-19	-0.701953	1
ENSRNOG00000005762	9.00979e-21	1.55129e-19	0.358015	0
ENSRNOG00000024016	9.4191e-21	1.61947e-19	0.29368	0
ENSRNOG00000018691	1.01207e-20	1.73766e-19	-0.311394	0
ENSRNOG00000009329	1.02298e-20	1.75391e-19	0.379826	0
ENSRNOG00000015301	1.03991e-20	1.78042e-19	-0.345686	0
ENSRNOG00000006888	1.04894e-20	1.79336e-19	0.503558	1
ENSRNOG00000028208	1.07447e-20	1.83443e-19	-0.402576	0
ENSRNOG00000026821	1.09634e-20	1.86915e-19	-0.321975	0
ENSRNOG00000001893	1.10587e-20	1.88276e-19	-0.293779	0
ENSRNOG00000020994	1.15471e-20	1.96316e-19	-0.297102	0
ENSRNOG00000012123	1.19446e-20	2.02791e-19	-0.366527	0
ENSRNOG00000018226	1.37433e-20	2.33005e-19	0.436834	1
ENSRNOG00000020368	1.45378e-20	2.46132e-19	0.552543	1
ENSRNOG00000009636	1.48884e-20	2.51718e-19	-0.810979	1
ENSRNOG00000012378	1.52199e-20	2.56609e-19	-0.314627	0
ENSRNOG00000024625	1.52182e-20	2.56609e-19	-0.531205	1
ENSRNOG00000021780	1.65704e-20	2.78993e-19	-0.524114	1
ENSRNOG00000008016	1.75657e-20	2.95342e-19	-0.361733	0
ENSRNOG00000021916	1.78645e-20	2.99952e-19	-0.485466	1
ENSRNOG00000012880	1.85225e-20	3.10571e-19	-0.43551	1
ENSRNOG00000006394	1.9731e-20	3.30262e-19	0.557234	1
ENSRNOG00000022455	1.97512e-20	3.30262e-19	-0.490545	1
ENSRNOG00000007393	1.98375e-20	3.31251e-19	0.324085	0
ENSRNOG00000009910	2.14732e-20	3.58073e-19	0.340431	0
ENSRNOG00000049988	2.2266e-20	3.70785e-19	0.608243	1
ENSRNOG00000009499	2.29469e-20	3.81602e-19	0.501535	1
ENSRNOG00000048043	2.5149e-20	4.17653e-19	-0.701126	1
ENSRNOG00000011929	2.57096e-20	4.2638e-19	-0.31039	0
ENSRNOG00000001245	2.6448e-20	4.3803e-19	-0.505709	1
ENSRNOG00000000568	2.68503e-20	4.44089e-19	-0.699121	1
ENSRNOG00000015523	2.69722e-20	4.45499e-19	-0.499241	1
ENSRNOG00000011153	2.72902e-20	4.5014e-19	0.376601	0
ENSRNOG00000002376	2.73427e-20	4.50397e-19	-0.439716	1
ENSRNOG00000036687	2.88148e-20	4.74003e-19	0.325858	0
ENSRNOG00000003195	2.92579e-20	4.80643e-19	1.49612	1
ENSRNOG00000005177	3.0857e-20	5.06229e-19	-0.38829	0
ENSRNOG00000008017	3.11119e-20	5.09724e-19	-0.517488	1
ENSRNOG00000021840	3.13848e-20	5.13504e-19	-0.747969	1
ENSRNOG00000050655	3.46222e-20	5.65713e-19	0.39951	0
ENSRNOG00000002627	3.557e-20	5.80421e-19	-0.475656	1
ENSRNOG00000009629	3.61362e-20	5.8887e-19	-0.489018	1
ENSRNOG00000006331	3.72066e-20	6.05502e-19	0.334794	0
ENSRNOG00000007177	4.09385e-20	6.65346e-19	-0.416048	1
ENSRNOG00000028625	4.26971e-20	6.93002e-19	-1.12083	1
ENSRNOG00000002202	4.28989e-20	6.9535e-19	-0.415594	1
ENSRNOG00000000560	4.37168e-20	7.07665e-19	-0.588939	1
ENSRNOG00000020878	4.39382e-20	7.10305e-19	-0.327984	0
ENSRNOG00000021794	4.4635e-20	7.20613e-19	-0.476873	1
ENSRNOG00000019968	4.89361e-20	7.87962e-19	0.414828	1
ENSRNOG00000026653	4.88889e-20	7.87962e-19	0.882769	1
ENSRNOG00000047977	5.04822e-20	8.11783e-19	-0.73022	1
ENSRNOG00000012960	5.13278e-20	8.24291e-19	-0.480165	1
ENSRNOG00000015440	5.52265e-20	8.85734e-19	-0.516646	1
ENSRNOG00000007272	5.61957e-20	9.00092e-19	-0.290027	0
ENSRNOG00000042771	5.81531e-20	9.3022e-19	-1.06833	1
ENSRNOG00000043386	5.83178e-20	9.31631e-19	-0.391813	0
ENSRNOG00000009233	6.29885e-20	1.00493e-18	-0.413561	1
ENSRNOG00000005935	6.4311e-20	1.02468e-18	-1.04949	1
ENSRNOG00000001843	6.88251e-20	1.09517e-18	-0.502848	1
ENSRNOG00000009323	7.06476e-20	1.12271e-18	0.314192	0
ENSRNOG00000050849	7.27752e-20	1.15501e-18	-0.443502	1
ENSRNOG00000018621	7.62913e-20	1.20924e-18	-0.589376	1
ENSRNOG00000031167	7.93949e-20	1.25679e-18	-0.36698	0
ENSRNOG00000002159	9.38841e-20	1.48422e-18	0.309369	0
ENSRNOG00000000901	9.66409e-20	1.52582e-18	0.491789	1
ENSRNOG00000021024	1.00432e-19	1.58363e-18	-0.312714	0
ENSRNOG00000010438	1.03322e-19	1.62498e-18	0.793702	1
ENSRNOG00000015733	1.0326e-19	1.62498e-18	-0.636174	1
ENSRNOG00000013013	1.10437e-19	1.73465e-18	0.795904	1
ENSRNOG00000001456	1.20939e-19	1.89715e-18	0.296883	0
ENSRNOG00000001878	1.23372e-19	1.93283e-18	-0.457735	1
ENSRNOG00000028129	1.25787e-19	1.96813e-18	-0.356105	0
ENSRNOG00000028353	1.27647e-19	1.99467e-18	0.513825	1
ENSRNOG00000019992	1.36413e-19	2.12891e-18	-0.425374	1
ENSRNOG00000002051	1.41638e-19	2.20763e-18	0.436428	1
ENSRNOG00000001750	1.48094e-19	2.3053e-18	-0.437475	1
ENSRNOG00000025926	1.50105e-19	2.33362e-18	-0.38951	0
ENSRNOG00000022305	1.51943e-19	2.35918e-18	-0.456536	1
ENSRNOG00000003235	1.61573e-19	2.50551e-18	-0.464554	1
ENSRNOG00000012634	1.6307e-19	2.5255e-18	-0.392257	0
ENSRNOG00000018962	1.66585e-19	2.57667e-18	-0.591277	1
ENSRNOG00000024239	1.86225e-19	2.8768e-18	0.46283	1
ENSRNOG00000011114	1.96235e-19	3.02376e-18	0.489874	1
ENSRNOG00000020879	1.96221e-19	3.02376e-18	-0.814926	1
ENSRNOG00000025350	2.04461e-19	3.14653e-18	0.376134	0
ENSRNOG00000005107	2.06526e-19	3.17429e-18	-0.461692	1
ENSRNOG00000017512	2.18482e-19	3.35382e-18	-1.20357	1
ENSRNOG00000000034	2.25962e-19	3.46427e-18	0.515292	1
ENSRNOG00000001632	2.33563e-19	3.5763e-18	0.365649	0
ENSRNOG00000014598	2.47781e-19	3.78924e-18	0.372504	0
ENSRNOG00000008362	2.48512e-19	3.79566e-18	-0.584197	1
ENSRNOG00000009948	2.51175e-19	3.83151e-18	0.483155	1
ENSRNOG00000006062	2.56075e-19	3.90137e-18	-0.365748	0
ENSRNOG00000009343	2.56752e-19	3.9068e-18	1.39063	1
ENSRNOG00000032070	2.63778e-19	4.0087e-18	-0.619978	1
ENSRNOG00000003020	2.90503e-19	4.40934e-18	-0.575008	1
ENSRNOG00000013934	3.08928e-19	4.68317e-18	-0.576949	1
ENSRNOG00000036699	3.3457e-19	5.06557e-18	0.603203	1
ENSRNOG00000022736	3.41151e-19	5.15879e-18	0.411859	1
ENSRNOG00000009851	4.22646e-19	6.38321e-18	-0.39938	0
ENSRNOG00000043295	4.28181e-19	6.45879e-18	-0.715815	1
ENSRNOG00000004345	4.53768e-19	6.83628e-18	-0.359406	0
ENSRNOG00000050343	4.62951e-19	6.96602e-18	0.736831	1
ENSRNOG00000030830	4.72827e-19	7.10584e-18	0.609675	1
ENSRNOG00000047934	4.91755e-19	7.38118e-18	-0.561161	1
ENSRNOG00000014230	4.92914e-19	7.38946e-18	-1.1195	1
ENSRNOG00000000891	5.06747e-19	7.5875e-18	-0.786217	1
ENSRNOG00000017720	5.36699e-19	8.02609e-18	0.737251	1
ENSRNOG00000014901	5.42302e-19	8.09993e-18	-0.366596	0
ENSRNOG00000037563	5.72398e-19	8.53897e-18	0.969127	1
ENSRNOG00000012953	5.87959e-19	8.76038e-18	-0.433902	1
ENSRNOG00000048506	5.93407e-19	8.83074e-18	-0.402524	0
ENSRNOG00000026211	6.14453e-19	9.13276e-18	-0.465761	1
ENSRNOG00000009789	6.1688e-19	9.15766e-18	-0.492673	1
ENSRNOG00000002177	6.2734e-19	9.3016e-18	0.716602	1
ENSRNOG00000012153	6.36101e-19	9.42003e-18	-0.468296	1
ENSRNOG00000049244	6.88182e-19	1.01789e-17	-0.330682	0
ENSRNOG00000026293	6.91113e-19	1.02099e-17	0.316547	0
ENSRNOG00000000922	7.26944e-19	1.07262e-17	-0.364561	0
ENSRNOG00000036700	7.81345e-19	1.15149e-17	1.452	1
ENSRNOG00000021553	9.043e-19	1.33108e-17	-1.98788	1
ENSRNOG00000004417	9.07497e-19	1.33417e-17	-0.619542	1
ENSRNOG00000000841	9.41891e-19	1.38307e-17	-0.317305	0
ENSRNOG00000012204	1.00861e-18	1.47926e-17	-0.452584	1
ENSRNOG00000039658	1.02437e-18	1.50055e-17	-0.566656	1
ENSRNOG00000007946	1.02938e-18	1.50609e-17	-0.314004	0
ENSRNOG00000021198	1.07047e-18	1.56432e-17	-0.378006	0
ENSRNOG00000010783	1.09987e-18	1.60536e-17	0.417875	1
ENSRNOG00000027238	1.10881e-18	1.61647e-17	-0.612602	1
ENSRNOG00000007454	1.12244e-18	1.63439e-17	0.286822	0
ENSRNOG00000015297	1.23789e-18	1.80034e-17	-0.593657	1
ENSRNOG00000014448	1.27241e-18	1.84834e-17	0.332022	0
ENSRNOG00000009001	1.29353e-18	1.87678e-17	-0.66544	1
ENSRNOG00000024272	1.46755e-18	2.12673e-17	0.587991	1
ENSRNOG00000008374	1.49929e-18	2.17014e-17	-0.41172	1
ENSRNOG00000011517	1.5351e-18	2.21934e-17	0.346374	0
ENSRNOG00000015807	1.60405e-18	2.31627e-17	-0.897033	1
ENSRNOG00000042501	1.66536e-18	2.40195e-17	-0.411518	1
ENSRNOG00000009196	1.74479e-18	2.51353e-17	0.51465	1
ENSRNOG00000004139	1.76799e-18	2.54394e-17	0.301577	0
ENSRNOG00000011667	1.9481e-18	2.79979e-17	-0.32595	0
ENSRNOG00000016448	1.97827e-18	2.8398e-17	-0.528266	1
ENSRNOG00000018149	2.00895e-18	2.88044e-17	0.372523	0
ENSRNOG00000000823	2.15763e-18	3.08999e-17	-0.434908	1
ENSRNOG00000031721	2.16878e-18	3.1023e-17	-0.509652	1
ENSRNOG00000013510	2.21803e-18	3.16903e-17	-0.609156	1
ENSRNOG00000008612	2.27264e-18	3.24323e-17	-0.908554	1
ENSRNOG00000006929	2.32688e-18	3.31675e-17	0.320113	0
ENSRNOG00000019671	2.4406e-18	3.47478e-17	0.527311	1
ENSRNOG00000000488	2.79554e-18	3.97084e-17	0.638122	1
ENSRNOG00000015230	2.79281e-18	3.97084e-17	-0.527045	1
ENSRNOG00000001006	2.83659e-18	4.02445e-17	0.574647	1
ENSRNOG00000005576	2.89291e-18	4.09958e-17	0.479301	1
ENSRNOG00000011417	2.92842e-18	4.14507e-17	-0.398496	0
ENSRNOG00000033280	3.04548e-18	4.30576e-17	-0.332158	0
ENSRNOG00000017469	3.08349e-18	4.35445e-17	-0.688402	1
ENSRNOG00000017899	3.45431e-18	4.87245e-17	-0.571571	1
ENSRNOG00000004332	3.68978e-18	5.19857e-17	0.289656	0
ENSRNOG00000022392	3.8764e-18	5.45519e-17	0.30526	0
ENSRNOG00000020730	3.94845e-18	5.55017e-17	0.280168	0
ENSRNOG00000048121	4.33863e-18	6.08459e-17	-0.464932	1
ENSRNOG00000020049	4.33729e-18	6.08459e-17	0.484685	1
ENSRNOG00000023407	4.40963e-18	6.17703e-17	-0.428435	1
ENSRNOG00000014660	4.54865e-18	6.36445e-17	0.58475	1
ENSRNOG00000013390	4.57285e-18	6.39096e-17	0.765884	1
ENSRNOG00000047005	4.64838e-18	6.48907e-17	0.686714	1
ENSRNOG00000002240	4.82637e-18	6.72983e-17	0.323779	0
ENSRNOG00000016930	4.85416e-18	6.76083e-17	0.353023	0
ENSRNOG00000005183	4.93071e-18	6.85961e-17	0.35872	0
ENSRNOG00000018220	4.98538e-18	6.92774e-17	-0.487809	1
ENSRNOG00000013304	5.13234e-18	7.12383e-17	-0.741573	1
ENSRNOG00000015153	5.35952e-18	7.43068e-17	-0.34708	0
ENSRNOG00000033765	5.5233e-18	7.64905e-17	0.405324	0
ENSRNOG00000001808	5.63052e-18	7.78867e-17	0.390464	0
ENSRNOG00000024336	5.78326e-18	7.99088e-17	0.348234	0
ENSRNOG00000017165	5.95393e-18	8.21736e-17	-0.400132	0
ENSRNOG00000024632	6.27627e-18	8.65245e-17	0.292886	0
ENSRNOG00000024194	6.3546e-18	8.75052e-17	0.631933	1
ENSRNOG00000019195	6.47395e-18	8.9048e-17	0.45966	1
ENSRNOG00000020376	6.60583e-18	9.07593e-17	-0.545713	1
ENSRNOG00000010427	6.66765e-18	9.15054e-17	-0.275014	0
ENSRNOG00000016214	7.15067e-18	9.80237e-17	-0.536281	1
ENSRNOG00000023985	7.38917e-18	1.01179e-16	-0.66036	1
ENSRNOG00000001657	7.40224e-18	1.01244e-16	0.356967	0
ENSRNOG00000001294	7.6176e-18	1.04073e-16	-0.664032	1
ENSRNOG00000008487	7.83832e-18	1.06911e-16	-0.519945	1
ENSRNOG00000024335	7.84288e-18	1.06911e-16	-0.422172	1
ENSRNOG00000013446	8.04896e-18	1.09597e-16	-0.454953	1
ENSRNOG00000010450	8.56939e-18	1.16553e-16	-0.587367	1
ENSRNOG00000009550	8.6339e-18	1.173e-16	0.423524	1
ENSRNOG00000008941	1.07229e-17	1.45518e-16	0.376441	0
ENSRNOG00000014683	1.07453e-17	1.4566e-16	0.828913	1
ENSRNOG00000019414	1.15719e-17	1.5669e-16	0.881039	1
ENSRNOG00000007405	1.17335e-17	1.58703e-16	-0.501345	1
ENSRNOG00000027921	1.20389e-17	1.62652e-16	0.592136	1
ENSRNOG00000002074	1.29623e-17	1.74933e-16	0.476936	1
ENSRNOG00000012089	1.33232e-17	1.79605e-16	0.336534	0
ENSRNOG00000012458	1.34722e-17	1.81413e-16	0.36143	0
ENSRNOG00000003068	1.35716e-17	1.8255e-16	-0.611486	1
ENSRNOG00000029490	1.36598e-17	1.83532e-16	-0.481965	1
ENSRNOG00000004217	1.39278e-17	1.86927e-16	0.383758	0
ENSRNOG00000024923	1.41382e-17	1.89542e-16	0.631053	1
ENSRNOG00000015179	1.43808e-17	1.92583e-16	-0.515741	1
ENSRNOG00000009156	1.44968e-17	1.93923e-16	0.327851	0
ENSRNOG00000006844	1.48344e-17	1.98221e-16	-0.352544	0
ENSRNOG00000004477	1.56474e-17	2.08855e-16	-0.377788	0
ENSRNOG00000008142	1.58914e-17	2.1188e-16	0.391818	0
ENSRNOG00000006864	1.64931e-17	2.19661e-16	-0.549781	1
ENSRNOG00000038176	1.69236e-17	2.25148e-16	0.34537	0
ENSRNOG00000004823	1.70153e-17	2.26122e-16	-0.705439	1
ENSRNOG00000004783	1.9073e-17	2.53191e-16	1.58647	1
ENSRNOG00000013728	1.92924e-17	2.55823e-16	0.658982	1
ENSRNOG00000001766	2.01983e-17	2.67545e-16	0.332938	0
ENSRNOG00000018770	2.02864e-17	2.6842e-16	1.32416	1
ENSRNOG00000014852	2.04365e-17	2.70113e-16	0.720984	1
ENSRNOG00000007124	2.19543e-17	2.89858e-16	-0.539917	1
ENSRNOG00000007601	2.24579e-17	2.96186e-16	-1.14901	1
ENSRNOG00000009683	2.31214e-17	3.04607e-16	0.267407	0
ENSRNOG00000021525	2.52979e-17	3.32921e-16	-0.344316	0
ENSRNOG00000007510	2.6037e-17	3.42277e-16	-1.20133	1
ENSRNOG00000048397	2.62814e-17	3.45117e-16	-0.29656	0
ENSRNOG00000008748	2.63764e-17	3.45992e-16	-0.405716	0
ENSRNOG00000019934	2.82828e-17	3.70599e-16	0.340791	0
ENSRNOG00000028674	2.87583e-17	3.76425e-16	-0.301827	0
ENSRNOG00000002943	3.02086e-17	3.94984e-16	-0.376537	0
ENSRNOG00000018086	3.25456e-17	4.25083e-16	-0.641516	1
ENSRNOG00000009039	3.42337e-17	4.46652e-16	-0.344334	0
ENSRNOG00000025189	3.55844e-17	4.63778e-16	-0.802611	1
ENSRNOG00000020698	3.7195e-17	4.84251e-16	0.481737	1
ENSRNOG00000017318	3.82542e-17	4.97509e-16	-0.418549	1
ENSRNOG00000010527	3.93449e-17	5.11147e-16	0.296359	0
ENSRNOG00000008597	4.08608e-17	5.30276e-16	-0.472421	1
ENSRNOG00000004458	4.09295e-17	5.30601e-16	0.50296	1
ENSRNOG00000020383	4.38644e-17	5.67926e-16	-0.452982	1
ENSRNOG00000021090	4.39019e-17	5.67926e-16	1.20608	1
ENSRNOG00000024012	4.46428e-17	5.76896e-16	-0.657027	1
ENSRNOG00000019228	4.49189e-17	5.79849e-16	-0.426469	1
ENSRNOG00000008637	4.50986e-17	5.81552e-16	-0.612153	1
ENSRNOG00000005600	4.64931e-17	5.989e-16	1.15256	1
ENSRNOG00000019145	4.74661e-17	6.10788e-16	0.277272	0
ENSRNOG00000017408	4.97549e-17	6.39564e-16	0.303214	0
ENSRNOG00000021405	5.42652e-17	6.96804e-16	0.307354	0
ENSRNOG00000011852	5.49942e-17	7.04946e-16	-0.338312	0
ENSRNOG00000020501	5.50151e-17	7.04946e-16	-0.833602	1
ENSRNOG00000008405	5.59113e-17	7.15677e-16	-0.586327	1
ENSRNOG00000008129	5.59883e-17	7.1591e-16	-0.831349	1
ENSRNOG00000022347	5.83342e-17	7.45123e-16	-0.51072	1
ENSRNOG00000024952	5.87476e-17	7.49616e-16	-0.39529	0
ENSRNOG00000018481	6.19723e-17	7.89936e-16	-0.280032	0
ENSRNOG00000007972	6.22968e-17	7.93241e-16	-0.536506	1
ENSRNOG00000018440	6.40693e-17	8.14959e-16	-0.604298	1
ENSRNOG00000004639	6.51737e-17	8.28141e-16	0.387296	0
ENSRNOG00000010475	6.62159e-17	8.40507e-16	0.480733	1
ENSRNOG00000042686	6.76066e-17	8.57265e-16	-0.395732	0
ENSRNOG00000013291	6.88558e-17	8.72198e-16	0.262981	0
ENSRNOG00000004125	6.94874e-17	8.79282e-16	0.387051	0
ENSRNOG00000003191	7.03924e-17	8.89809e-16	-0.590974	1
ENSRNOG00000004459	7.04748e-17	8.89928e-16	-0.476162	1
ENSRNOG00000002538	7.29152e-17	9.19789e-16	-0.422194	1
ENSRNOG00000013994	7.39072e-17	9.31338e-16	-0.401568	0
ENSRNOG00000010021	7.62938e-17	9.60419e-16	-0.388726	0
ENSRNOG00000006733	8.05762e-17	1.01328e-15	-0.568536	1
ENSRNOG00000030410	8.22927e-17	1.0338e-15	-0.735428	1
ENSRNOG00000005615	8.30798e-17	1.04261e-15	0.576463	1
ENSRNOG00000023202	8.48938e-17	1.06428e-15	0.277264	0
ENSRNOG00000012562	8.75745e-17	1.09675e-15	0.633914	1
ENSRNOG00000029995	8.78366e-17	1.09891e-15	0.336295	0
ENSRNOG00000027015	9.56084e-17	1.19491e-15	0.302316	0
ENSRNOG00000014722	1.02887e-16	1.28456e-15	-0.658064	1
ENSRNOG00000028441	1.04751e-16	1.30649e-15	0.495515	1
ENSRNOG00000018878	1.07316e-16	1.33711e-15	-0.383534	0
ENSRNOG00000013529	1.07707e-16	1.34061e-15	-0.279385	0
ENSRNOG00000015780	1.09137e-16	1.35702e-15	0.79291	1
ENSRNOG00000005424	1.09793e-16	1.36378e-15	0.269291	0
ENSRNOG00000022472	1.12592e-16	1.39712e-15	-0.372176	0
ENSRNOG00000009412	1.16466e-16	1.44372e-15	-0.54038	1
ENSRNOG00000023065	1.23804e-16	1.53313e-15	-0.458266	1
ENSRNOG00000011739	1.29747e-16	1.60509e-15	-0.29339	0
ENSRNOG00000016565	1.3969e-16	1.72635e-15	-0.518713	1
ENSRNOG00000015118	1.42472e-16	1.75893e-15	-0.345739	0
ENSRNOG00000010532	1.50489e-16	1.85603e-15	-0.511992	1
ENSRNOG00000013133	1.5859e-16	1.95396e-15	0.294906	0
ENSRNOG00000019573	1.78948e-16	2.20256e-15	0.276597	0
ENSRNOG00000005865	1.88762e-16	2.32102e-15	0.265625	0
ENSRNOG00000017129	1.8932e-16	2.32553e-15	0.309206	0
ENSRNOG00000047499	1.95282e-16	2.39634e-15	0.31033	0
ENSRNOG00000009085	1.96175e-16	2.40487e-15	-0.439631	1
ENSRNOG00000020617	2.02439e-16	2.47667e-15	-0.425284	1
ENSRNOG00000042213	2.02278e-16	2.47667e-15	0.510721	1
ENSRNOG00000014130	2.05258e-16	2.50865e-15	0.65212	1
ENSRNOG00000026753	2.06909e-16	2.52628e-15	0.411693	1
ENSRNOG00000019283	2.1001e-16	2.56158e-15	0.35137	0
ENSRNOG00000023467	2.16985e-16	2.644e-15	0.293033	0
ENSRNOG00000010353	2.24653e-16	2.7347e-15	0.282458	0
ENSRNOG00000015894	2.26018e-16	2.74857e-15	-0.49685	1
ENSRNOG00000003967	2.31618e-16	2.81386e-15	-0.345308	0
ENSRNOG00000024145	2.42504e-16	2.94317e-15	-0.465421	1
ENSRNOG00000013339	2.44357e-16	2.96271e-15	0.463353	1
ENSRNOG00000016085	2.61567e-16	3.16822e-15	0.484835	1
ENSRNOG00000001060	2.64762e-16	3.20373e-15	-0.538909	1
ENSRNOG00000033153	2.69253e-16	3.25483e-15	-0.555955	1
ENSRNOG00000022043	2.6969e-16	3.25689e-15	-0.37442	0
ENSRNOG00000023230	2.72494e-16	3.28748e-15	0.850554	1
ENSRNOG00000024793	2.79227e-16	3.36537e-15	-0.58174	1
ENSRNOG00000011987	2.89109e-16	3.48104e-15	-0.371867	0
ENSRNOG00000021003	2.98416e-16	3.58682e-15	0.677828	1
ENSRNOG00000023197	2.98484e-16	3.58682e-15	-0.461173	1
ENSRNOG00000037505	3.07652e-16	3.69334e-15	0.306035	0
ENSRNOG00000021129	3.19982e-16	3.83758e-15	0.529394	1
ENSRNOG00000020488	3.32929e-16	3.98892e-15	0.320339	0
ENSRNOG00000021347	3.5601e-16	4.26127e-15	0.507638	1
ENSRNOG00000001449	3.60294e-16	4.30831e-15	0.357616	0
ENSRNOG00000011981	3.78256e-16	4.51866e-15	-0.51261	1
ENSRNOG00000000695	4.0301e-16	4.80965e-15	-0.596	1
ENSRNOG00000042163	4.04324e-16	4.82061e-15	-0.466745	1
ENSRNOG00000016578	4.13647e-16	4.92693e-15	0.30143	0
ENSRNOG00000001404	4.22013e-16	5.02166e-15	-0.910607	1
ENSRNOG00000002795	4.30892e-16	5.12231e-15	-0.329204	0
ENSRNOG00000014834	4.33104e-16	5.14358e-15	0.333525	0
ENSRNOG00000004049	4.49248e-16	5.33012e-15	-0.342904	0
ENSRNOG00000016545	4.53749e-16	5.37828e-15	-0.60695	1
ENSRNOG00000018656	4.79173e-16	5.6741e-15	1.49176	1
ENSRNOG00000019009	4.87272e-16	5.76439e-15	0.824864	1
ENSRNOG00000011873	5.51762e-16	6.52097e-15	0.447075	1
ENSRNOG00000005917	5.68411e-16	6.71122e-15	-0.325871	0
ENSRNOG00000022196	5.88381e-16	6.94028e-15	0.33884	0
ENSRNOG00000046769	6.3416e-16	7.47302e-15	-0.378271	0
ENSRNOG00000016910	6.36041e-16	7.48794e-15	-0.551835	1
ENSRNOG00000007246	6.38437e-16	7.50888e-15	0.501987	1
ENSRNOG00000009414	6.66225e-16	7.82814e-15	-0.296723	0
ENSRNOG00000018000	6.72737e-16	7.89704e-15	-0.268922	0
ENSRNOG00000004218	6.77581e-16	7.94624e-15	0.489539	1
ENSRNOG00000010034	6.9425e-16	8.13388e-15	-0.32031	0
ENSRNOG00000002906	8.56049e-16	1.00199e-14	-0.780565	1
ENSRNOG00000047118	8.69081e-16	1.01626e-14	-0.556174	1
ENSRNOG00000007151	8.73738e-16	1.02073e-14	-0.598634	1
ENSRNOG00000020430	8.90626e-16	1.03946e-14	-0.305902	0
ENSRNOG00000010274	9.0746e-16	1.05809e-14	0.414148	1
ENSRNOG00000000826	1.02241e-15	1.19098e-14	-0.274272	0
ENSRNOG00000024566	1.03974e-15	1.21001e-14	1.17822	1
ENSRNOG00000012835	1.04409e-15	1.21391e-14	0.669714	1
ENSRNOG00000017766	1.10197e-15	1.27999e-14	0.791631	1
ENSRNOG00000013165	1.13928e-15	1.32206e-14	0.378581	0
ENSRNOG00000006304	1.14219e-15	1.32418e-14	0.570618	1
ENSRNOG00000007214	1.19604e-15	1.38529e-14	-0.441908	1
ENSRNOG00000016244	1.20872e-15	1.39864e-14	-0.421203	1
ENSRNOG00000039969	1.21687e-15	1.40674e-14	0.76617	1
ENSRNOG00000002520	1.29484e-15	1.49545e-14	0.250457	0
ENSRNOG00000012502	1.32529e-15	1.52917e-14	0.588555	1
ENSRNOG00000007398	1.33914e-15	1.54368e-14	-0.632339	1
ENSRNOG00000045535	1.41358e-15	1.62796e-14	-0.496292	1
ENSRNOG00000006410	1.4673e-15	1.68823e-14	-1.55206	1
ENSRNOG00000005434	1.49553e-15	1.71909e-14	-0.345146	0
ENSRNOG00000019048	1.52904e-15	1.75595e-14	0.252799	0
ENSRNOG00000003674	1.53947e-15	1.76626e-14	-0.294013	0
ENSRNOG00000006833	1.56661e-15	1.7957e-14	0.365585	0
ENSRNOG00000020067	1.60096e-15	1.83335e-14	0.60918	1
ENSRNOG00000015501	1.66298e-15	1.90258e-14	-0.411924	1
ENSRNOG00000001296	1.68134e-15	1.92178e-14	-0.495205	1
ENSRNOG00000024213	1.69742e-15	1.93834e-14	-0.467189	1
ENSRNOG00000008378	1.75274e-15	1.99963e-14	-0.410406	1
ENSRNOG00000005758	1.76057e-15	2.00668e-14	-0.732995	1
ENSRNOG00000004188	1.82605e-15	2.07937e-14	-0.613602	1
ENSRNOG00000049780	1.84996e-15	2.10463e-14	-0.324263	0
ENSRNOG00000013707	1.91914e-15	2.1813e-14	-0.462311	1
ENSRNOG00000025818	2.03678e-15	2.31284e-14	0.363889	0
ENSRNOG00000028521	2.05588e-15	2.33236e-14	0.316212	0
ENSRNOG00000020136	2.06753e-15	2.34339e-14	-0.399742	0
ENSRNOG00000015906	2.15796e-15	2.44361e-14	0.296714	0
ENSRNOG00000026280	2.19755e-15	2.48613e-14	-0.665412	1
ENSRNOG00000018865	2.23751e-15	2.52899e-14	-0.819501	1
ENSRNOG00000013024	2.28606e-15	2.58147e-14	1.41865	1
ENSRNOG00000001555	2.30799e-15	2.60382e-14	0.523922	1
ENSRNOG00000001686	2.35117e-15	2.65007e-14	-0.40209	0
ENSRNOG00000011891	2.40756e-15	2.71112e-14	0.350293	0
ENSRNOG00000004679	2.46008e-15	2.7677e-14	-0.89484	1
ENSRNOG00000049985	2.4729e-15	2.77956e-14	0.379011	0
ENSRNOG00000019519	2.57006e-15	2.8861e-14	-0.593671	1
ENSRNOG00000010910	2.58337e-15	2.89838e-14	0.398922	0
ENSRNOG00000016552	2.61896e-15	2.9356e-14	0.576186	1
ENSRNOG00000008055	2.70024e-15	3.02393e-14	0.688712	1
ENSRNOG00000022312	2.72297e-15	3.04658e-14	-0.481921	1
ENSRNOG00000006487	2.84008e-15	3.17469e-14	0.55784	1
ENSRNOG00000022720	2.87613e-15	3.21203e-14	0.386244	0
ENSRNOG00000001333	2.91058e-15	3.24753e-14	0.257239	0
ENSRNOG00000015134	2.91963e-15	3.25464e-14	0.337938	0
ENSRNOG00000013851	2.94846e-15	3.28377e-14	1.10558	1
ENSRNOG00000019840	3.02257e-15	3.36323e-14	-0.529353	1
ENSRNOG00000036964	3.14008e-15	3.4908e-14	-0.447916	1
ENSRNOG00000002294	3.19494e-15	3.54854e-14	-0.529121	1
ENSRNOG00000013317	3.3473e-15	3.71438e-14	-0.753698	1
ENSRNOG00000043426	3.37009e-15	3.73286e-14	-0.370055	0
ENSRNOG00000050490	3.36797e-15	3.73286e-14	1.01902	1
ENSRNOG00000045814	3.37599e-15	3.736e-14	-0.448557	1
ENSRNOG00000022015	3.4384e-15	3.80161e-14	-0.42729	1
ENSRNOG00000046357	3.8635e-15	4.26773e-14	-0.511688	1
ENSRNOG00000002212	4.04438e-15	4.46348e-14	0.373395	0
ENSRNOG00000006483	4.05755e-15	4.47396e-14	-0.273242	0
ENSRNOG00000015696	4.07137e-15	4.48514e-14	-0.459041	1
ENSRNOG00000033608	4.09625e-15	4.50847e-14	-0.29729	0
ENSRNOG00000032700	4.14854e-15	4.5619e-14	0.436128	1
ENSRNOG00000015962	4.34057e-15	4.76875e-14	-0.371983	0
ENSRNOG00000024605	4.40992e-15	4.84058e-14	-0.296788	0
ENSRNOG00000024595	4.48605e-15	4.9197e-14	-0.372907	0
ENSRNOG00000019322	4.57029e-15	5.00757e-14	0.382006	0
ENSRNOG00000046091	4.64063e-15	5.08007e-14	0.333746	0
ENSRNOG00000001241	4.65382e-15	5.08993e-14	-0.616399	1
ENSRNOG00000019069	4.76973e-15	5.21202e-14	0.392919	0
ENSRNOG00000011503	4.82937e-15	5.27246e-14	0.283399	0
ENSRNOG00000000815	4.85524e-15	5.29595e-14	-0.341603	0
ENSRNOG00000022582	4.92093e-15	5.36281e-14	-0.6586	1
ENSRNOG00000015057	4.95142e-15	5.3912e-14	-0.709462	1
ENSRNOG00000016396	4.96282e-15	5.39879e-14	0.325288	0
ENSRNOG00000023373	5.01076e-15	5.44607e-14	0.273351	0
ENSRNOG00000017905	5.13588e-15	5.57708e-14	0.259129	0
ENSRNOG00000003736	5.41264e-15	5.86814e-14	0.498325	1
ENSRNOG00000006118	5.41355e-15	5.86814e-14	0.697996	1
ENSRNOG00000034037	5.58941e-15	6.05337e-14	-0.362462	0
ENSRNOG00000008400	5.65654e-15	6.11519e-14	0.275316	0
ENSRNOG00000011480	5.65188e-15	6.11519e-14	-0.57735	1
ENSRNOG00000024322	5.68554e-15	6.14109e-14	-0.32811	0
ENSRNOG00000021056	5.72441e-15	6.1776e-14	0.774007	1
ENSRNOG00000010186	5.80615e-15	6.26026e-14	0.267881	0
ENSRNOG00000014828	5.93204e-15	6.39033e-14	-0.350216	0
ENSRNOG00000000827	5.96808e-15	6.42346e-14	-0.341453	0
ENSRNOG00000018417	6.12691e-15	6.58859e-14	-0.274952	0
ENSRNOG00000029956	6.19772e-15	6.65886e-14	0.671463	1
ENSRNOG00000047309	6.28472e-15	6.74638e-14	-0.493143	1
ENSRNOG00000000053	6.64817e-15	7.13023e-14	0.273383	0
ENSRNOG00000015285	6.67068e-15	7.14808e-14	-0.678842	1
ENSRNOG00000013653	7.03188e-15	7.5285e-14	0.444381	1
ENSRNOG00000020653	7.04299e-15	7.53377e-14	-0.758189	1
ENSRNOG00000006622	7.14585e-15	7.63708e-14	0.42369	1
ENSRNOG00000013763	7.35067e-15	7.8491e-14	-0.304372	0
ENSRNOG00000007036	7.49076e-15	7.99168e-14	0.287979	0
ENSRNOG00000007964	7.97189e-15	8.49753e-14	0.325448	0
ENSRNOG00000022607	8.23706e-15	8.77251e-14	0.575029	1
ENSRNOG00000021203	8.41702e-15	8.95632e-14	-0.310081	0
ENSRNOG00000010902	8.50011e-15	9.03684e-14	0.25311	0
ENSRNOG00000002908	8.74434e-15	9.28838e-14	-0.335162	0
ENSRNOG00000000576	9.1807e-15	9.74339e-14	0.561174	1
ENSRNOG00000024557	9.44008e-15	1.00099e-13	-0.969702	1
ENSRNOG00000027125	9.48919e-15	1.00533e-13	-0.575393	1
ENSRNOG00000008022	9.56372e-15	1.01234e-13	0.294711	0
ENSRNOG00000008065	9.63403e-15	1.0189e-13	-0.707748	1
ENSRNOG00000012404	9.941e-15	1.05045e-13	0.552229	1
ENSRNOG00000009459	1.00315e-14	1.05909e-13	0.291509	0
ENSRNOG00000014478	1.01804e-14	1.07388e-13	-0.299029	0
ENSRNOG00000042691	1.07019e-14	1.12792e-13	0.477897	1
ENSRNOG00000017787	1.0791e-14	1.13632e-13	0.286395	0
ENSRNOG00000010303	1.12222e-14	1.18071e-13	-0.386232	0
ENSRNOG00000016216	1.12586e-14	1.18352e-13	-0.55608	1
ENSRNOG00000013954	1.18874e-14	1.24854e-13	-0.979591	1
ENSRNOG00000019382	1.22901e-14	1.28904e-13	0.747662	1
ENSRNOG00000010150	1.22942e-14	1.28904e-13	-0.376875	0
ENSRNOG00000002751	1.26578e-14	1.32602e-13	-0.778198	1
ENSRNOG00000003956	1.27779e-14	1.33744e-13	-0.557037	1
ENSRNOG00000006670	1.29087e-14	1.34998e-13	0.43417	1
ENSRNOG00000043357	1.3884e-14	1.45073e-13	-0.41852	1
ENSRNOG00000039551	1.39439e-14	1.45574e-13	-0.477748	1
ENSRNOG00000020737	1.39748e-14	1.45771e-13	0.36754	0
ENSRNOG00000019819	1.52174e-14	1.58597e-13	-0.436935	1
ENSRNOG00000004268	1.57562e-14	1.64072e-13	-0.508818	1
ENSRNOG00000009381	1.58868e-14	1.6529e-13	0.295917	0
ENSRNOG00000016405	1.62386e-14	1.68807e-13	-0.481107	1
ENSRNOG00000008364	1.6559e-14	1.7199e-13	-0.248588	0
ENSRNOG00000002802	1.66299e-14	1.72579e-13	0.603991	1
ENSRNOG00000015615	1.72031e-14	1.78375e-13	-1.27969	1
ENSRNOG00000036604	1.73818e-14	1.80076e-13	-0.453638	1
ENSRNOG00000007678	1.78563e-14	1.84834e-13	0.52864	1
ENSRNOG00000049179	1.86938e-14	1.93339e-13	0.464196	1
ENSRNOG00000016486	1.92506e-14	1.98929e-13	0.346537	0
ENSRNOG00000011245	1.9289e-14	1.99156e-13	-0.365094	0
ENSRNOG00000016769	1.95578e-14	2.0176e-13	-0.616518	1
ENSRNOG00000003144	1.9628e-14	2.02313e-13	-0.592135	1
ENSRNOG00000012237	2.04893e-14	2.11012e-13	-0.33624	0
ENSRNOG00000028624	2.09042e-14	2.15103e-13	-0.843913	1
ENSRNOG00000019657	2.18861e-14	2.25017e-13	-0.275971	0
ENSRNOG00000049724	2.25405e-14	2.31549e-13	-0.737499	1
ENSRNOG00000034240	2.29266e-14	2.35316e-13	0.333636	0
ENSRNOG00000016190	2.31187e-14	2.37089e-13	-0.294182	0
ENSRNOG00000003213	2.45196e-14	2.51243e-13	0.288054	0
ENSRNOG00000001185	2.56692e-14	2.62802e-13	-0.290452	0
ENSRNOG00000033639	2.62106e-14	2.68119e-13	0.36474	0
ENSRNOG00000014616	2.66558e-14	2.72444e-13	-0.269199	0
ENSRNOG00000016454	2.68861e-14	2.74415e-13	0.315995	0
ENSRNOG00000020723	2.68937e-14	2.74415e-13	0.252241	0
ENSRNOG00000048277	2.73195e-14	2.78526e-13	-0.261875	0
ENSRNOG00000010258	2.80161e-14	2.85389e-13	0.431763	1
ENSRNOG00000010017	2.87453e-14	2.92339e-13	-0.32601	0
ENSRNOG00000013160	2.87464e-14	2.92339e-13	-0.261631	0
ENSRNOG00000020915	2.91054e-14	2.95743e-13	0.434077	1
ENSRNOG00000049552	2.95554e-14	3.00065e-13	-0.66697	1
ENSRNOG00000029064	2.97199e-14	3.01484e-13	-0.587986	1
ENSRNOG00000014276	3.0751e-14	3.11684e-13	-0.713314	1
ENSRNOG00000018848	3.109e-14	3.14857e-13	0.332508	0
ENSRNOG00000012927	3.22184e-14	3.26014e-13	0.299378	0
ENSRNOG00000013423	3.25334e-14	3.28762e-13	0.330384	0
ENSRNOG00000015242	3.2544e-14	3.28762e-13	-0.777144	1
ENSRNOG00000004423	3.29018e-14	3.321e-13	-0.393918	0
ENSRNOG00000046253	3.29448e-14	3.32259e-13	-0.265969	0
ENSRNOG00000027194	3.52416e-14	3.55129e-13	-0.448879	1
ENSRNOG00000022273	3.59957e-14	3.62428e-13	-0.245336	0
ENSRNOG00000007422	3.71962e-14	3.74206e-13	-0.370979	0
ENSRNOG00000000664	3.85329e-14	3.87334e-13	-0.364919	0
ENSRNOG00000010342	4.04214e-14	4.05981e-13	-0.583506	1
ENSRNOG00000018716	4.12864e-14	4.14328e-13	1.0197	1
ENSRNOG00000005918	4.18695e-14	4.19833e-13	-0.431621	1
ENSRNOG00000001516	4.25339e-14	4.26144e-13	-0.369474	0
ENSRNOG00000002121	4.35398e-14	4.35863e-13	-0.281558	0
ENSRNOG00000008236	4.44097e-14	4.44207e-13	-0.352009	0
ENSRNOG00000026748	4.51536e-14	4.51277e-13	-0.382308	0
ENSRNOG00000048660	4.60566e-14	4.59924e-13	-0.542513	1
ENSRNOG00000050510	4.68846e-14	4.67808e-13	-0.300845	0
ENSRNOG00000033573	4.80734e-14	4.79277e-13	0.539097	1
ENSRNOG00000000936	4.8747e-14	4.85595e-13	-0.603343	1
ENSRNOG00000007947	4.87886e-14	4.85612e-13	-1.26615	1
ENSRNOG00000018574	4.88788e-14	4.86112e-13	0.306188	0
ENSRNOG00000024027	4.93012e-14	4.89913e-13	0.402268	0
ENSRNOG00000009088	5.08515e-14	5.04907e-13	-0.247818	0
ENSRNOG00000010668	5.20418e-14	5.16304e-13	-0.276237	0
ENSRNOG00000012264	5.22285e-14	5.17734e-13	0.47806	1
ENSRNOG00000019463	5.23987e-14	5.18998e-13	0.341575	0
ENSRNOG00000011763	5.28101e-14	5.22648e-13	0.245274	0
ENSRNOG00000020308	5.32118e-14	5.26196e-13	-0.319909	0
ENSRNOG00000016528	5.37717e-14	5.31301e-13	-0.379537	0
ENSRNOG00000012163	5.4072e-14	5.3376e-13	0.265604	0
ENSRNOG00000022485	5.41083e-14	5.3376e-13	0.286313	0
ENSRNOG00000027857	5.48145e-14	5.40289e-13	-0.455814	1
ENSRNOG00000014832	5.58186e-14	5.49741e-13	0.426053	1
ENSRNOG00000006004	5.68182e-14	5.59133e-13	0.263395	0
ENSRNOG00000009652	5.94718e-14	5.84774e-13	-0.240147	0
ENSRNOG00000004521	5.9944e-14	5.88941e-13	0.535251	1
ENSRNOG00000009430	6.11187e-14	5.99998e-13	0.298075	0
ENSRNOG00000015686	6.49352e-14	6.36951e-13	-0.285973	0
ENSRNOG00000010996	6.5659e-14	6.43532e-13	0.381127	0
ENSRNOG00000019508	6.59507e-14	6.45871e-13	-0.558551	1
ENSRNOG00000029862	6.75948e-14	6.6144e-13	-0.824171	1
ENSRNOG00000037718	6.82436e-14	6.67252e-13	-1.12102	1
ENSRNOG00000049464	6.95076e-14	6.79066e-13	0.292157	0
ENSRNOG00000005135	7.00045e-14	6.83372e-13	0.464723	1
ENSRNOG00000024879	7.08367e-14	6.90942e-13	-0.318994	0
ENSRNOG00000017191	7.12702e-14	6.94613e-13	-0.338485	0
ENSRNOG00000008598	7.24725e-14	7.05766e-13	0.581379	1
ENSRNOG00000012270	7.37296e-14	7.17434e-13	0.458153	1
ENSRNOG00000021682	7.41046e-14	7.20507e-13	-0.47199	1
ENSRNOG00000017460	7.52752e-14	7.31305e-13	-0.363167	0
ENSRNOG00000010855	7.67679e-14	7.45212e-13	-0.34814	0
ENSRNOG00000039807	7.6989e-14	7.46199e-13	-0.410797	1
ENSRNOG00000047545	7.69922e-14	7.46199e-13	3.20436	1
ENSRNOG00000002934	7.85711e-14	7.60896e-13	-0.680275	1
ENSRNOG00000028087	7.90185e-14	7.6462e-13	-0.465548	1
ENSRNOG00000014964	7.91581e-14	7.65363e-13	0.273467	0
ENSRNOG00000008638	7.96138e-14	7.69158e-13	0.25869	0
ENSRNOG00000024543	8.14797e-14	7.86561e-13	-0.499245	1
ENSRNOG00000003403	8.21302e-14	7.92211e-13	0.337317	0
ENSRNOG00000014192	8.39073e-14	8.08712e-13	0.319305	0
ENSRNOG00000023587	8.64422e-14	8.32485e-13	-0.647856	1
ENSRNOG00000010031	8.89739e-14	8.56189e-13	0.270395	0
ENSRNOG00000005301	9.08975e-14	8.74009e-13	-0.316132	0
ENSRNOG00000006628	9.30845e-14	8.94332e-13	-0.265898	0
ENSRNOG00000042426	9.39695e-14	9.02122e-13	-0.348542	0
ENSRNOG00000003969	1.04588e-13	1.00327e-12	-0.481607	1
ENSRNOG00000012865	1.04828e-13	1.00478e-12	-0.236106	0
ENSRNOG00000038973	1.11638e-13	1.06921e-12	-0.354871	0
ENSRNOG00000004003	1.16195e-13	1.11199e-12	0.298243	0
ENSRNOG00000013356	1.21804e-13	1.16475e-12	-0.281471	0
ENSRNOG00000021052	1.22355e-13	1.16909e-12	0.271883	0
ENSRNOG00000004951	1.23721e-13	1.18122e-12	-0.348556	0
ENSRNOG00000020088	1.24708e-13	1.18971e-12	0.500797	1
ENSRNOG00000025602	1.26432e-13	1.20521e-12	-0.304907	0
ENSRNOG00000011341	1.32499e-13	1.26206e-12	0.284531	0
ENSRNOG00000022268	1.36809e-13	1.30209e-12	0.487786	1
ENSRNOG00000008711	1.41365e-13	1.3444e-12	-0.340714	0
ENSRNOG00000009488	1.47903e-13	1.40548e-12	-1.53443	1
ENSRNOG00000023410	1.58537e-13	1.50536e-12	0.239858	0
ENSRNOG00000010071	1.63705e-13	1.55322e-12	1.10727	1
ENSRNOG00000010515	1.64048e-13	1.55526e-12	0.946457	1
ENSRNOG00000012549	1.66295e-13	1.57534e-12	-0.280774	0
ENSRNOG00000022967	1.67127e-13	1.58199e-12	-0.347756	0
ENSRNOG00000019018	1.6981e-13	1.60614e-12	-0.289454	0
ENSRNOG00000012892	1.74945e-13	1.65342e-12	-0.243231	0
ENSRNOG00000042353	1.77752e-13	1.67865e-12	-0.321169	0
ENSRNOG00000016346	1.91254e-13	1.80398e-12	0.282897	0
ENSRNOG00000020668	1.9132e-13	1.80398e-12	0.259513	0
ENSRNOG00000018662	1.91781e-13	1.80575e-12	-0.311691	0
ENSRNOG00000020463	1.91804e-13	1.80575e-12	0.266569	0
ENSRNOG00000013911	1.94251e-13	1.82737e-12	-0.312453	0
ENSRNOG00000003872	2.00116e-13	1.88109e-12	-0.341748	0
ENSRNOG00000007141	2.04292e-13	1.91591e-12	-0.264126	0
ENSRNOG00000015916	2.04013e-13	1.91591e-12	-0.387106	0
ENSRNOG00000020264	2.0427e-13	1.91591e-12	-0.298032	0
ENSRNOG00000008214	2.06557e-13	1.93565e-12	-0.354523	0
ENSRNOG00000001059	2.10957e-13	1.97536e-12	0.394963	0
ENSRNOG00000024907	2.15041e-13	2.01206e-12	-0.368834	0
ENSRNOG00000019639	2.15584e-13	2.01404e-12	-0.346574	0
ENSRNOG00000047023	2.15457e-13	2.01404e-12	-0.339009	0
ENSRNOG00000014887	2.19388e-13	2.04802e-12	-0.610661	1
ENSRNOG00000018825	2.21695e-13	2.06796e-12	-0.554023	1
ENSRNOG00000012764	2.26751e-13	2.11351e-12	0.526793	1
ENSRNOG00000010780	2.28138e-13	2.12481e-12	-0.372686	0
ENSRNOG00000039415	2.30609e-13	2.14454e-12	0.282523	0
ENSRNOG00000009170	2.30486e-13	2.14454e-12	-0.298834	0
ENSRNOG00000007284	2.32597e-13	2.16138e-12	0.376575	0
ENSRNOG00000028896	2.41096e-13	2.23864e-12	0.47043	1
ENSRNOG00000042467	2.47399e-13	2.29542e-12	-0.255547	0
ENSRNOG00000011141	2.49034e-13	2.30707e-12	0.261736	0
ENSRNOG00000003645	2.49022e-13	2.30707e-12	0.259734	0
ENSRNOG00000026610	2.52582e-13	2.33816e-12	0.259877	0
ENSRNOG00000002026	2.55687e-13	2.3651e-12	-0.861049	1
ENSRNOG00000013620	2.56843e-13	2.37399e-12	0.297406	0
ENSRNOG00000022753	2.60201e-13	2.4032e-12	-0.377843	0
ENSRNOG00000003398	2.68604e-13	2.47894e-12	-0.496102	1
ENSRNOG00000043416	2.69916e-13	2.48915e-12	-0.998899	1
ENSRNOG00000014718	2.79727e-13	2.57768e-12	0.53699	1
ENSRNOG00000001815	2.87509e-13	2.64739e-12	0.466823	1
ENSRNOG00000043337	2.99129e-13	2.7523e-12	0.239831	0
ENSRNOG00000018898	3.02032e-13	2.77691e-12	-0.381574	0
ENSRNOG00000001629	3.03363e-13	2.78705e-12	-0.342563	0
ENSRNOG00000030522	3.08007e-13	2.82758e-12	-0.466327	1
ENSRNOG00000013376	3.0899e-13	2.83446e-12	0.522655	1
ENSRNOG00000027012	3.13256e-13	2.87143e-12	0.70562	1
ENSRNOG00000046560	3.23036e-13	2.95885e-12	0.704383	1
ENSRNOG00000003834	3.25397e-13	2.97824e-12	0.266468	0
ENSRNOG00000013441	3.28972e-13	3.0087e-12	0.941145	1
ENSRNOG00000040108	3.33163e-13	3.04474e-12	-1.05709	1
ENSRNOG00000005929	3.35129e-13	3.06041e-12	-0.55981	1
ENSRNOG00000008056	3.49458e-13	3.18887e-12	-0.676076	1
ENSRNOG00000000588	3.55488e-13	3.24147e-12	0.927743	1
ENSRNOG00000019489	3.61669e-13	3.29536e-12	-0.390273	0
ENSRNOG00000040257	3.78147e-13	3.44292e-12	0.263634	0
ENSRNOG00000017509	3.90783e-13	3.5553e-12	0.299917	0
ENSRNOG00000014254	3.95412e-13	3.59473e-12	-0.327528	0
ENSRNOG00000003189	4.0127e-13	3.64527e-12	-0.732575	1
ENSRNOG00000038002	4.05779e-13	3.68348e-12	-0.597957	1
ENSRNOG00000018132	4.12168e-13	3.73869e-12	0.291213	0
ENSRNOG00000003936	4.13492e-13	3.74791e-12	0.424991	1
ENSRNOG00000020881	4.17614e-13	3.78246e-12	0.516248	1
ENSRNOG00000012791	4.1846e-13	3.7873e-12	-0.408902	0
ENSRNOG00000004505	4.2292e-13	3.82482e-12	-0.468785	1
ENSRNOG00000008709	4.36216e-13	3.94214e-12	-0.46032	1
ENSRNOG00000009921	4.38854e-13	3.96303e-12	0.246722	0
ENSRNOG00000026407	4.40361e-13	3.96488e-12	-0.529079	1
ENSRNOG00000003803	4.40293e-13	3.96488e-12	0.390684	0
ENSRNOG00000017233	4.39693e-13	3.96488e-12	-0.596387	1
ENSRNOG00000021440	4.40096e-13	3.96488e-12	0.317455	0
ENSRNOG00000047986	4.50117e-13	4.04972e-12	0.381042	0
ENSRNOG00000001845	4.52982e-13	4.07249e-12	-0.263149	0
ENSRNOG00000002341	4.5381e-13	4.07692e-12	-0.363098	0
ENSRNOG00000009015	4.64647e-13	4.1712e-12	-0.239364	0
ENSRNOG00000018487	4.6664e-13	4.186e-12	0.23028	0
ENSRNOG00000015667	4.74945e-13	4.25737e-12	0.25657	0
ENSRNOG00000048004	4.76583e-13	4.2689e-12	1.28103	1
ENSRNOG00000048190	4.83752e-13	4.32993e-12	0.756605	1
ENSRNOG00000001957	4.85203e-13	4.33973e-12	0.554282	1
ENSRNOG00000013309	4.88917e-13	4.36974e-12	-0.70357	1
ENSRNOG00000011387	4.89557e-13	4.37225e-12	0.607295	1
ENSRNOG00000017106	4.90495e-13	4.37742e-12	0.232157	0
ENSRNOG00000019743	5.08689e-13	4.53646e-12	-0.270038	0
ENSRNOG00000017212	5.23306e-13	4.6634e-12	0.87874	1
ENSRNOG00000005276	5.36244e-13	4.7752e-12	-0.253123	0
ENSRNOG00000013018	5.49075e-13	4.88588e-12	0.6259	1
ENSRNOG00000020205	5.51503e-13	4.9039e-12	-0.616552	1
ENSRNOG00000020692	5.86157e-13	5.20824e-12	-0.444905	1
ENSRNOG00000008305	6.08452e-13	5.40239e-12	0.238232	0
ENSRNOG00000019340	6.30259e-13	5.59194e-12	-0.444784	1
ENSRNOG00000002878	6.32239e-13	5.60543e-12	0.269377	0
ENSRNOG00000016037	6.337e-13	5.61429e-12	0.87052	1
ENSRNOG00000024848	6.50377e-13	5.75785e-12	0.266497	0
ENSRNOG00000029763	6.52326e-13	5.77091e-12	-1.54531	1
ENSRNOG00000001706	6.54791e-13	5.7885e-12	-0.611397	1
ENSRNOG00000022448	6.59608e-13	5.82686e-12	-0.357819	0
ENSRNOG00000007329	6.64802e-13	5.86848e-12	0.268763	0
ENSRNOG00000021669	6.8068e-13	6.00429e-12	0.648424	1
ENSRNOG00000011789	6.85055e-13	6.0385e-12	-0.587529	1
ENSRNOG00000008629	6.96895e-13	6.13843e-12	0.230921	0
ENSRNOG00000006675	7.12848e-13	6.27441e-12	0.314481	0
ENSRNOG00000010410	7.1347e-13	6.27534e-12	0.237788	0
ENSRNOG00000031174	7.31716e-13	6.43118e-12	-0.306386	0
ENSRNOG00000000942	7.5964e-13	6.67178e-12	0.46551	1
ENSRNOG00000021005	7.66277e-13	6.72523e-12	-0.348462	0
ENSRNOG00000027257	7.81321e-13	6.85232e-12	-0.341964	0
ENSRNOG00000018110	7.96209e-13	6.97786e-12	-0.510595	1
ENSRNOG00000016509	8.03151e-13	7.03364e-12	0.241945	0
ENSRNOG00000010350	8.16879e-13	7.14872e-12	-0.536698	1
ENSRNOG00000005041	8.27879e-13	7.23977e-12	0.302834	0
ENSRNOG00000008049	8.28898e-13	7.24348e-12	0.410301	1
ENSRNOG00000011544	8.33908e-13	7.27681e-12	0.322959	0
ENSRNOG00000017981	8.33615e-13	7.27681e-12	1.10606	1
ENSRNOG00000017552	8.39391e-13	7.31941e-12	-0.368767	0
ENSRNOG00000015382	8.41145e-13	7.32946e-12	1.08682	1
ENSRNOG00000018903	8.46472e-13	7.37061e-12	-0.657323	1
ENSRNOG00000018599	8.55203e-13	7.4413e-12	-0.238361	0
ENSRNOG00000021805	8.78561e-13	7.63909e-12	-0.335293	0
ENSRNOG00000002203	9.25937e-13	8.04528e-12	0.47368	1
ENSRNOG00000003151	9.46137e-13	8.21492e-12	0.280157	0
ENSRNOG00000008173	9.62403e-13	8.34632e-12	-0.316397	0
ENSRNOG00000015339	9.63327e-13	8.34632e-12	0.378904	0
ENSRNOG00000027622	9.62797e-13	8.34632e-12	-0.247593	0
ENSRNOG00000011931	1.02864e-12	8.90584e-12	-0.32608	0
ENSRNOG00000026204	1.05312e-12	9.11134e-12	0.298192	0
ENSRNOG00000014372	1.10417e-12	9.54617e-12	-0.411412	1
ENSRNOG00000004145	1.11552e-12	9.63753e-12	-0.75167	1
ENSRNOG00000019555	1.16224e-12	1.0034e-11	-0.244804	0
ENSRNOG00000048152	1.19085e-12	1.02737e-11	-0.315726	0
ENSRNOG00000038370	1.20864e-12	1.04198e-11	0.26059	0
ENSRNOG00000017066	1.22484e-12	1.0552e-11	0.293822	0
ENSRNOG00000021528	1.23718e-12	1.06508e-11	-0.269512	0
ENSRNOG00000033206	1.24828e-12	1.07387e-11	-0.228303	0
ENSRNOG00000016349	1.25577e-12	1.07956e-11	0.328343	0
ENSRNOG00000008258	1.30996e-12	1.12535e-11	-0.456362	1
ENSRNOG00000025991	1.31152e-12	1.12589e-11	-0.302927	0
ENSRNOG00000011027	1.36866e-12	1.17411e-11	0.237047	0
ENSRNOG00000020905	1.38868e-12	1.19045e-11	-0.600968	1
ENSRNOG00000003875	1.39065e-12	1.1913e-11	-0.451419	1
ENSRNOG00000020081	1.41011e-12	1.20712e-11	-0.313826	0
ENSRNOG00000012826	1.49779e-12	1.28128e-11	-0.381183	0
ENSRNOG00000043094	1.50412e-12	1.28579e-11	-0.705659	1
ENSRNOG00000000476	1.50986e-12	1.28979e-11	-0.342466	0
ENSRNOG00000050729	1.52338e-12	1.30043e-11	-0.509619	1
ENSRNOG00000016551	1.54685e-12	1.31954e-11	0.852169	1
ENSRNOG00000025052	1.5734e-12	1.34125e-11	-0.361577	0
ENSRNOG00000025028	1.62812e-12	1.38692e-11	-0.350873	0
ENSRNOG00000024312	1.63371e-12	1.39071e-11	-0.405837	0
ENSRNOG00000024411	1.64046e-12	1.39451e-11	-0.512224	1
ENSRNOG00000005406	1.63988e-12	1.39451e-11	0.314812	0
ENSRNOG00000049127	1.65786e-12	1.40832e-11	-0.227878	0
ENSRNOG00000005874	1.66604e-12	1.41428e-11	-1.06082	1
ENSRNOG00000013408	1.67738e-12	1.42291e-11	-0.46819	1
ENSRNOG00000046482	1.69095e-12	1.43342e-11	0.84153	1
ENSRNOG00000025252	1.71322e-12	1.45129e-11	-0.36835	0
ENSRNOG00000047235	1.72498e-12	1.46024e-11	-0.297909	0
ENSRNOG00000019681	1.76326e-12	1.49161e-11	-0.553125	1
ENSRNOG00000011280	1.82704e-12	1.54448e-11	-0.597922	1
ENSRNOG00000003714	1.86748e-12	1.57757e-11	0.29647	0
ENSRNOG00000020232	1.91663e-12	1.61797e-11	-0.31452	0
ENSRNOG00000018745	1.92439e-12	1.6234e-11	-0.479203	1
ENSRNOG00000005389	1.93685e-12	1.63278e-11	-0.284158	0
ENSRNOG00000016559	2.04052e-12	1.71898e-11	-0.270725	0
ENSRNOG00000015180	2.07042e-12	1.74296e-11	0.362817	0
ENSRNOG00000015588	2.07518e-12	1.74576e-11	-0.292596	0
ENSRNOG00000014588	2.09729e-12	1.76314e-11	0.326505	0
ENSRNOG00000045698	2.15171e-12	1.80765e-11	0.366604	0
ENSRNOG00000004500	2.17384e-12	1.82498e-11	0.227257	0
ENSRNOG00000016725	2.19868e-12	1.84456e-11	-0.329023	0
ENSRNOG00000039278	2.23523e-12	1.87393e-11	-0.384321	0
ENSRNOG00000017557	2.24862e-12	1.88386e-11	-0.703455	1
ENSRNOG00000049751	2.26394e-12	1.89409e-11	0.539584	1
ENSRNOG00000016391	2.26394e-12	1.89409e-11	0.539584	1
ENSRNOG00000017426	2.35592e-12	1.96968e-11	0.24476	0
ENSRNOG00000004925	2.4263e-12	2.02714e-11	0.49849	1
ENSRNOG00000037443	2.49754e-12	2.08523e-11	0.25569	0
ENSRNOG00000006298	2.61e-12	2.17762e-11	-0.30163	0
ENSRNOG00000011815	2.62367e-12	2.18753e-11	0.339374	0
ENSRNOG00000006238	2.62921e-12	2.19065e-11	0.305427	0
ENSRNOG00000008987	2.6483e-12	2.20505e-11	0.267291	0
ENSRNOG00000017285	2.73338e-12	2.27433e-11	-0.415598	1
ENSRNOG00000023786	2.97616e-12	2.47464e-11	0.222821	0
ENSRNOG00000046333	2.98108e-12	2.47704e-11	-0.552348	1
ENSRNOG00000011402	3.15468e-12	2.61772e-11	0.380889	0
ENSRNOG00000017294	3.15407e-12	2.61772e-11	0.597781	1
ENSRNOG00000015052	3.36247e-12	2.78824e-11	-0.865421	1
ENSRNOG00000024019	3.54191e-12	2.93504e-11	-0.459579	1
ENSRNOG00000012928	3.57499e-12	2.96043e-11	-0.330046	0
ENSRNOG00000003990	3.73867e-12	3.09387e-11	0.234156	0
ENSRNOG00000043002	3.74773e-12	3.09926e-11	-0.502737	1
ENSRNOG00000047394	3.79671e-12	3.13764e-11	0.274615	0
ENSRNOG00000025061	3.80381e-12	3.14137e-11	0.59335	1
ENSRNOG00000014291	3.91422e-12	3.23036e-11	-0.249443	0
ENSRNOG00000003214	3.94041e-12	3.24977e-11	-0.664225	1
ENSRNOG00000020068	4.04277e-12	3.33194e-11	-0.34014	0
ENSRNOG00000023828	4.08266e-12	3.36215e-11	-0.567643	1
ENSRNOG00000022343	4.08496e-12	3.36215e-11	-0.52833	1
ENSRNOG00000019713	4.12835e-12	3.39557e-11	-0.311432	0
ENSRNOG00000028090	4.16304e-12	3.42179e-11	-0.25926	0
ENSRNOG00000001701	4.1926e-12	3.44376e-11	-0.837402	1
ENSRNOG00000013736	4.23083e-12	3.47282e-11	0.286344	0
ENSRNOG00000010637	4.33296e-12	3.55425e-11	-0.610834	1
ENSRNOG00000006727	4.41113e-12	3.61594e-11	-0.425276	1
ENSRNOG00000000633	4.46279e-12	3.65583e-11	-0.3739	0
ENSRNOG00000027151	4.48105e-12	3.66831e-11	0.278628	0
ENSRNOG00000006985	4.53715e-12	3.71174e-11	0.269549	0
ENSRNOG00000000795	4.59585e-12	3.75724e-11	-0.435463	1
ENSRNOG00000047860	4.89778e-12	4.00139e-11	-0.785441	1
ENSRNOG00000032948	4.93399e-12	4.02826e-11	-0.326113	0
ENSRNOG00000009593	5.09139e-12	4.15168e-11	-0.55859	1
ENSRNOG00000003121	5.09197e-12	4.15168e-11	-0.959571	1
ENSRNOG00000018515	5.20234e-12	4.23883e-11	-0.373669	0
ENSRNOG00000004403	5.20599e-12	4.23896e-11	0.355768	0
ENSRNOG00000003881	5.27303e-12	4.29068e-11	-0.222475	0
ENSRNOG00000006280	5.33684e-12	4.3397e-11	0.713935	1
ENSRNOG00000033740	5.36193e-12	4.3572e-11	-0.36908	0
ENSRNOG00000046871	5.68478e-12	4.61646e-11	-0.514943	1
ENSRNOG00000009474	5.76111e-12	4.67533e-11	-0.252559	0
ENSRNOG00000019635	5.85691e-12	4.74991e-11	0.258533	0
ENSRNOG00000048873	5.89295e-12	4.77596e-11	0.266602	0
ENSRNOG00000024717	5.90313e-12	4.78102e-11	1.66889	1
ENSRNOG00000007080	5.97634e-12	4.8371e-11	-0.930313	1
ENSRNOG00000009094	5.98904e-12	4.84416e-11	-0.32962	0
ENSRNOG00000047967	6.07302e-12	4.90883e-11	-0.725258	1
ENSRNOG00000003247	6.30271e-12	5.0911e-11	0.423631	1
ENSRNOG00000019330	6.34139e-12	5.11895e-11	0.261372	0
ENSRNOG00000020717	6.43282e-12	5.18931e-11	0.408923	0
ENSRNOG00000006623	6.73813e-12	5.43201e-11	0.235912	0
ENSRNOG00000017916	6.75082e-12	5.43863e-11	0.254063	0
ENSRNOG00000000299	7.20207e-12	5.79833e-11	0.289018	0
ENSRNOG00000007249	7.21658e-12	5.80617e-11	0.508037	1
ENSRNOG00000009887	7.29759e-12	5.86748e-11	-0.238643	0
ENSRNOG00000001455	7.30413e-12	5.86886e-11	-0.284087	0
ENSRNOG00000015317	7.3522e-12	5.90358e-11	-0.361393	0
ENSRNOG00000031368	7.39935e-12	5.93752e-11	0.226193	0
ENSRNOG00000012681	7.45754e-12	5.98028e-11	0.277601	0
ENSRNOG00000001104	7.51528e-12	6.02261e-11	0.325596	0
ENSRNOG00000006028	7.60778e-12	6.09273e-11	-0.342813	0
ENSRNOG00000001414	7.61812e-12	6.097e-11	0.516042	1
ENSRNOG00000007975	7.6698e-12	6.13433e-11	-0.267872	0
ENSRNOG00000007687	7.81845e-12	6.24501e-11	1.43595	1
ENSRNOG00000023931	7.81448e-12	6.24501e-11	1.01944	1
ENSRNOG00000048267	8.28277e-12	6.61155e-11	-0.466035	1
ENSRNOG00000007224	8.33226e-12	6.6467e-11	0.360918	0
ENSRNOG00000018106	8.53439e-12	6.80348e-11	-0.836502	1
ENSRNOG00000002309	8.75297e-12	6.97316e-11	1.12673	1
ENSRNOG00000007845	8.80506e-12	7.01007e-11	0.281347	0
ENSRNOG00000009195	8.82065e-12	7.01789e-11	0.245709	0
ENSRNOG00000000540	8.9645e-12	7.12769e-11	-0.280019	0
ENSRNOG00000048834	9.20928e-12	7.31753e-11	-0.237243	0
ENSRNOG00000019423	9.23624e-12	7.33416e-11	-0.280515	0
ENSRNOG00000022702	9.26579e-12	7.35283e-11	-0.252117	0
ENSRNOG00000016280	9.41482e-12	7.46623e-11	-0.30432	0
ENSRNOG00000014426	9.52048e-12	7.54511e-11	-0.516062	1
ENSRNOG00000015691	9.7397e-12	7.71382e-11	1.11147	1
ENSRNOG00000025130	9.95358e-12	7.87809e-11	0.679901	1
ENSRNOG00000027360	1.01442e-11	8.02374e-11	0.246028	0
ENSRNOG00000011454	1.03374e-11	8.17128e-11	-0.735506	1
ENSRNOG00000004152	1.03706e-11	8.19219e-11	0.416099	1
ENSRNOG00000049215	1.04361e-11	8.23856e-11	-0.63709	1
ENSRNOG00000001429	1.04517e-11	8.2455e-11	-0.28912	0
ENSRNOG00000039417	1.04623e-11	8.24852e-11	0.27132	0
ENSRNOG00000017523	1.05391e-11	8.30374e-11	-0.414298	1
ENSRNOG00000023309	1.08372e-11	8.53303e-11	-0.514542	1
ENSRNOG00000012394	1.08759e-11	8.55799e-11	0.2715	0
ENSRNOG00000021609	1.11467e-11	8.76541e-11	-0.80279	1
ENSRNOG00000028211	1.1174e-11	8.77554e-11	0.263677	0
ENSRNOG00000002473	1.11682e-11	8.77554e-11	-0.36632	0
ENSRNOG00000000763	1.13497e-11	8.90777e-11	-0.620247	1
ENSRNOG00000005641	1.16956e-11	9.17336e-11	-0.422762	1
ENSRNOG00000021264	1.17406e-11	9.20271e-11	0.297926	0
ENSRNOG00000011024	1.17989e-11	9.23651e-11	0.322411	0
ENSRNOG00000004281	1.17972e-11	9.23651e-11	-0.804936	1
ENSRNOG00000012733	1.20268e-11	9.40887e-11	0.426208	1
ENSRNOG00000016173	1.20818e-11	9.44588e-11	0.288588	0
ENSRNOG00000032026	1.22245e-11	9.55128e-11	-0.974716	1
ENSRNOG00000010567	1.24355e-11	9.70989e-11	-0.279593	0
ENSRNOG00000013514	1.31017e-11	1.02235e-10	0.335129	0
ENSRNOG00000022857	1.31197e-11	1.0231e-10	-0.65481	1
ENSRNOG00000000814	1.34737e-11	1.05004e-10	-0.588811	1
ENSRNOG00000000613	1.35169e-11	1.05273e-10	0.257258	0
ENSRNOG00000016921	1.36818e-11	1.06489e-10	0.340531	0
ENSRNOG00000024839	1.38616e-11	1.07819e-10	-0.528276	1
ENSRNOG00000014256	1.39474e-11	1.08418e-10	0.370798	0
ENSRNOG00000011762	1.4169e-11	1.1007e-10	0.292134	0
ENSRNOG00000021314	1.43135e-11	1.11121e-10	0.270486	0
ENSRNOG00000039754	1.44049e-11	1.11759e-10	-0.269229	0
ENSRNOG00000027368	1.46768e-11	1.13796e-10	0.401353	0
ENSRNOG00000024813	1.47247e-11	1.14095e-10	0.639009	1
ENSRNOG00000008666	1.53905e-11	1.19179e-10	-0.379486	0
ENSRNOG00000012503	1.54256e-11	1.19375e-10	-0.321246	0
ENSRNOG00000023261	1.56529e-11	1.21057e-10	-0.80035	1
ENSRNOG00000005374	1.57148e-11	1.21458e-10	0.4596	1
ENSRNOG00000021061	1.58585e-11	1.22491e-10	-0.44307	1
ENSRNOG00000016949	1.61049e-11	1.24315e-10	0.369601	0
ENSRNOG00000026178	1.62788e-11	1.25578e-10	-0.268472	0
ENSRNOG00000030478	1.63625e-11	1.26144e-10	0.641708	1
ENSRNOG00000006076	1.67618e-11	1.2914e-10	-1.10834	1
ENSRNOG00000018387	1.68293e-11	1.29578e-10	-0.287753	0
ENSRNOG00000007253	1.68449e-11	1.29616e-10	0.403348	0
ENSRNOG00000006505	1.70458e-11	1.31079e-10	-0.513507	1
ENSRNOG00000007174	1.73731e-11	1.33512e-10	0.250589	0
ENSRNOG00000006441	1.74103e-11	1.33653e-10	-1.36876	1
ENSRNOG00000027849	1.74134e-11	1.33653e-10	0.364851	0
ENSRNOG00000000802	1.76596e-11	1.35457e-10	-0.609902	1
ENSRNOG00000032447	1.77088e-11	1.35749e-10	-0.442325	1
ENSRNOG00000014199	1.79434e-11	1.3746e-10	-0.667859	1
ENSRNOG00000024061	1.82072e-11	1.39394e-10	-0.87172	1
ENSRNOG00000008046	1.83331e-11	1.4027e-10	0.502826	1
ENSRNOG00000010849	1.86731e-11	1.42781e-10	0.3658	0
ENSRNOG00000027087	1.9515e-11	1.49125e-10	-0.414847	1
ENSRNOG00000036662	1.97927e-11	1.51152e-10	0.357158	0
ENSRNOG00000012019	1.99272e-11	1.52084e-10	-0.354878	0
ENSRNOG00000004339	2.00028e-11	1.52565e-10	0.228652	0
ENSRNOG00000016987	2.04065e-11	1.55547e-10	0.280623	0
ENSRNOG00000020487	2.05754e-11	1.56737e-10	-0.266497	0
ENSRNOG00000016770	2.07252e-11	1.57779e-10	-0.259223	0
ENSRNOG00000021399	2.12744e-11	1.61829e-10	-0.252942	0
ENSRNOG00000037162	2.12839e-11	1.61829e-10	0.361448	0
ENSRNOG00000024867	2.22902e-11	1.69375e-10	-0.546585	1
ENSRNOG00000015848	2.23609e-11	1.69806e-10	-0.490628	1
ENSRNOG00000024250	2.24036e-11	1.70024e-10	-0.432887	1
ENSRNOG00000005388	2.30843e-11	1.75081e-10	-0.307329	0
ENSRNOG00000023764	2.34597e-11	1.77818e-10	-0.361481	0
ENSRNOG00000016010	2.35292e-11	1.78233e-10	0.276226	0
ENSRNOG00000004100	2.44133e-11	1.84815e-10	0.247004	0
ENSRNOG00000017496	2.45231e-11	1.85531e-10	-0.305529	0
ENSRNOG00000014856	2.45963e-11	1.85969e-10	0.230362	0
ENSRNOG00000019596	2.47307e-11	1.86869e-10	0.36205	0
ENSRNOG00000009719	2.50507e-11	1.8917e-10	0.348745	0
ENSRNOG00000016360	2.58687e-11	1.95226e-10	-0.302424	0
ENSRNOG00000048996	2.59596e-11	1.95791e-10	-0.837712	1
ENSRNOG00000017220	2.60087e-11	1.9604e-10	-0.356406	0
ENSRNOG00000032669	2.62896e-11	1.98034e-10	0.251452	0
ENSRNOG00000015085	2.65013e-11	1.99505e-10	0.660282	1
ENSRNOG00000019080	2.66126e-11	2.0022e-10	-0.300788	0
ENSRNOG00000023548	2.73631e-11	2.05739e-10	-0.527593	1
ENSRNOG00000026120	2.74038e-11	2.05917e-10	-0.308005	0
ENSRNOG00000009446	2.79093e-11	2.09587e-10	-0.581888	1
ENSRNOG00000001204	2.9246e-11	2.1949e-10	0.209868	0
ENSRNOG00000046439	2.92799e-11	2.19608e-10	0.343486	0
ENSRNOG00000013216	2.9825e-11	2.23559e-10	0.342114	0
ENSRNOG00000001064	3.02148e-11	2.26341e-10	0.255034	0
ENSRNOG00000010326	3.0336e-11	2.27063e-10	0.896315	1
ENSRNOG00000010284	3.03485e-11	2.27063e-10	-0.89609	1
ENSRNOG00000020811	3.10423e-11	2.32112e-10	0.217495	0
ENSRNOG00000033915	3.13639e-11	2.34372e-10	0.41302	1
ENSRNOG00000009812	3.29745e-11	2.46257e-10	-0.242069	0
ENSRNOG00000050437	3.31487e-11	2.47406e-10	0.297737	0
ENSRNOG00000038106	3.42668e-11	2.55594e-10	0.239063	0
ENSRNOG00000012002	3.43206e-11	2.55839e-10	0.318856	0
ENSRNOG00000019235	3.47311e-11	2.58741e-10	0.269994	0
ENSRNOG00000001956	3.53987e-11	2.63553e-10	-0.578444	1
ENSRNOG00000008696	3.60777e-11	2.68444e-10	0.343226	0
ENSRNOG00000002899	3.65538e-11	2.7182e-10	0.319264	0
ENSRNOG00000007756	3.69339e-11	2.74479e-10	0.354571	0
ENSRNOG00000042620	3.74953e-11	2.78481e-10	-0.609163	1
ENSRNOG00000039017	3.86085e-11	2.86574e-10	0.259086	0
ENSRNOG00000020346	3.87496e-11	2.87446e-10	-0.264971	0
ENSRNOG00000047028	4.01202e-11	2.97432e-10	-0.281545	0
ENSRNOG00000022999	4.02846e-11	2.98288e-10	-0.804538	1
ENSRNOG00000010176	4.02749e-11	2.98288e-10	0.218867	0
ENSRNOG00000042482	4.05147e-11	2.99809e-10	0.225717	0
ENSRNOG00000002275	4.13042e-11	3.05465e-10	0.565954	1
ENSRNOG00000019020	4.22719e-11	3.12433e-10	-0.445886	1
ENSRNOG00000023393	4.26758e-11	3.15226e-10	-0.370212	0
ENSRNOG00000018273	4.2843e-11	3.16269e-10	0.249473	0
ENSRNOG00000009145	4.2936e-11	3.16764e-10	-0.712469	1
ENSRNOG00000028366	4.32753e-11	3.19073e-10	-0.44575	1
ENSRNOG00000002735	4.37215e-11	3.22168e-10	0.220142	0
ENSRNOG00000010536	4.47294e-11	3.29396e-10	0.364671	0
ENSRNOG00000046497	4.51856e-11	3.32554e-10	0.276075	0
ENSRNOG00000015078	4.53691e-11	3.33703e-10	0.286424	0
ENSRNOG00000024809	4.72321e-11	3.47196e-10	0.319418	0
ENSRNOG00000002876	4.81643e-11	3.53835e-10	-0.503787	1
ENSRNOG00000018997	4.85063e-11	3.56132e-10	-0.485447	1
ENSRNOG00000028358	4.85408e-11	3.5617e-10	0.241687	0
ENSRNOG00000005871	4.86582e-11	3.56817e-10	0.338591	0
ENSRNOG00000018532	4.91582e-11	3.60143e-10	0.401169	0
ENSRNOG00000025160	4.91709e-11	3.60143e-10	-0.330176	0
ENSRNOG00000011015	4.98195e-11	3.64674e-10	0.385384	0
ENSRNOG00000017932	5.07572e-11	3.71314e-10	-0.505667	1
ENSRNOG00000001086	5.09191e-11	3.72275e-10	0.372819	0
ENSRNOG00000000640	5.1389e-11	3.75486e-10	1.44427	1
ENSRNOG00000015518	5.28262e-11	3.85755e-10	0.208295	0
ENSRNOG00000004923	5.33667e-11	3.89468e-10	0.237373	0
ENSRNOG00000017231	5.49098e-11	4.00489e-10	-0.394351	0
ENSRNOG00000019333	5.66464e-11	4.12908e-10	0.217235	0
ENSRNOG00000002783	5.67969e-11	4.13758e-10	0.206704	0
ENSRNOG00000028430	5.68549e-11	4.13932e-10	0.800759	1
ENSRNOG00000049430	5.7024e-11	4.14916e-10	-0.344352	0
ENSRNOG00000049517	5.71529e-11	4.15605e-10	0.305408	0
ENSRNOG00000010877	5.82472e-11	4.23309e-10	-0.279257	0
ENSRNOG00000017420	5.83048e-11	4.23475e-10	-0.521457	1
ENSRNOG00000003822	5.88871e-11	4.2745e-10	0.372585	0
ENSRNOG00000039079	5.93278e-11	4.30392e-10	-0.313842	0
ENSRNOG00000016378	5.95342e-11	4.31632e-10	0.508719	1
ENSRNOG00000025424	6.02394e-11	4.36484e-10	0.352199	0
ENSRNOG00000019165	6.08647e-11	4.40753e-10	-0.268864	0
ENSRNOG00000020952	6.13363e-11	4.43904e-10	-0.758604	1
ENSRNOG00000025454	6.18013e-11	4.47004e-10	-0.368209	0
ENSRNOG00000022894	6.2104e-11	4.48927e-10	-0.440383	1
ENSRNOG00000008620	6.23197e-11	4.50219e-10	0.269142	0
ENSRNOG00000003264	6.53844e-11	4.72079e-10	-0.303786	0
ENSRNOG00000049181	6.61844e-11	4.77571e-10	0.284364	0
ENSRNOG00000043267	6.65862e-11	4.80186e-10	-0.477281	1
ENSRNOG00000013692	6.68148e-11	4.81549e-10	-0.534994	1
ENSRNOG00000002028	6.77586e-11	4.88062e-10	-0.532724	1
ENSRNOG00000000639	6.83358e-11	4.91929e-10	-0.360249	0
ENSRNOG00000000062	6.89493e-11	4.96052e-10	0.319108	0
ENSRNOG00000033345	6.98755e-11	5.02418e-10	0.287221	0
ENSRNOG00000016834	7.01479e-11	5.04079e-10	0.278237	0
ENSRNOG00000021750	7.0242e-11	5.04458e-10	0.638185	1
ENSRNOG00000003050	7.10234e-11	5.09769e-10	-0.287557	0
ENSRNOG00000014084	7.14005e-11	5.12173e-10	0.229275	0
ENSRNOG00000045553	7.35282e-11	5.27126e-10	-0.432938	1
ENSRNOG00000010795	7.48616e-11	5.36369e-10	0.299991	0
ENSRNOG00000048870	7.5853e-11	5.43152e-10	-0.282845	0
ENSRNOG00000014118	7.7237e-11	5.52737e-10	0.284486	0
ENSRNOG00000031827	7.83408e-11	5.60307e-10	0.218155	0
ENSRNOG00000004807	7.94732e-11	5.68061e-10	0.299158	0
ENSRNOG00000011025	7.95288e-11	5.68061e-10	-0.329586	0
ENSRNOG00000043193	7.9565e-11	5.68061e-10	-0.950773	1
ENSRNOG00000009739	7.96998e-11	5.6869e-10	-0.217376	0
ENSRNOG00000006966	7.98372e-11	5.69337e-10	-0.84087	1
ENSRNOG00000021053	8.00828e-11	5.70754e-10	0.206222	0
ENSRNOG00000009040	8.29036e-11	5.90512e-10	-0.394693	0
ENSRNOG00000028380	8.63154e-11	6.14455e-10	-0.331004	0
ENSRNOG00000017354	8.79162e-11	6.25485e-10	0.292394	0
ENSRNOG00000014352	8.82906e-11	6.27781e-10	-0.26285	0
ENSRNOG00000020883	8.86625e-11	6.30058e-10	-0.856751	1
ENSRNOG00000033520	8.9322e-11	6.34374e-10	1.7743	1
ENSRNOG00000009675	9.03421e-11	6.41244e-10	-0.220442	0
ENSRNOG00000003508	9.12086e-11	6.47018e-10	-0.531546	1
ENSRNOG00000043210	9.17862e-11	6.50736e-10	-0.203315	0
ENSRNOG00000038445	9.26185e-11	6.56255e-10	1.02954	1
ENSRNOG00000003563	9.36052e-11	6.6286e-10	-0.24584	0
ENSRNOG00000050158	9.38194e-11	6.6399e-10	0.858146	1
ENSRNOG00000011668	9.42509e-11	6.66657e-10	0.236049	0
ENSRNOG00000008427	9.54775e-11	6.7494e-10	0.25756	0
ENSRNOG00000025476	9.57146e-11	6.76224e-10	0.51739	1
ENSRNOG00000018985	1.02591e-10	7.24387e-10	0.238822	0
ENSRNOG00000003889	1.02668e-10	7.24512e-10	0.357449	0
ENSRNOG00000004361	1.0303e-10	7.26644e-10	-0.237656	0
ENSRNOG00000037567	1.04696e-10	7.37962e-10	-0.373619	0
ENSRNOG00000000561	1.05462e-10	7.42936e-10	-1.07869	1
ENSRNOG00000023473	1.05811e-10	7.44961e-10	1.19582	1
ENSRNOG00000050424	1.06535e-10	7.49625e-10	-0.331916	0
ENSRNOG00000010894	1.07342e-10	7.54864e-10	-0.440504	1
ENSRNOG00000024501	1.09203e-10	7.67512e-10	-0.876388	1
ENSRNOG00000016260	1.09735e-10	7.70804e-10	-0.213254	0
ENSRNOG00000004200	1.10885e-10	7.78434e-10	-0.748089	1
ENSRNOG00000021463	1.12107e-10	7.86561e-10	-0.60423	1
ENSRNOG00000011317	1.12734e-10	7.90499e-10	0.280615	0
ENSRNOG00000046242	1.15004e-10	8.05958e-10	-0.62247	1
ENSRNOG00000011830	1.15462e-10	8.08699e-10	0.330094	0
ENSRNOG00000025527	1.16317e-10	8.14216e-10	-0.588789	1
ENSRNOG00000010205	1.17231e-10	8.20148e-10	0.438756	1
ENSRNOG00000009068	1.189e-10	8.31344e-10	0.479153	1
ENSRNOG00000037655	1.19664e-10	8.36206e-10	-0.332208	0
ENSRNOG00000009032	1.23075e-10	8.59546e-10	1.21772	1
ENSRNOG00000018339	1.23536e-10	8.62274e-10	0.357924	0
ENSRNOG00000029336	1.25063e-10	8.72431e-10	0.278697	0
ENSRNOG00000012185	1.25569e-10	8.7546e-10	-0.501949	1
ENSRNOG00000002112	1.27373e-10	8.87531e-10	0.255644	0
ENSRNOG00000018870	1.29953e-10	9.04984e-10	-0.599313	1
ENSRNOG00000015144	1.31819e-10	9.17458e-10	0.245436	0
ENSRNOG00000012178	1.33195e-10	9.26132e-10	0.239875	0
ENSRNOG00000015685	1.33218e-10	9.26132e-10	-0.36222	0
ENSRNOG00000006180	1.34829e-10	9.36798e-10	0.282164	0
ENSRNOG00000002884	1.37158e-10	9.5244e-10	0.379338	0
ENSRNOG00000018294	1.37968e-10	9.57519e-10	0.312778	0
ENSRNOG00000007699	1.40975e-10	9.77827e-10	-0.250188	0
ENSRNOG00000025371	1.43185e-10	9.9259e-10	0.568596	1
ENSRNOG00000007948	1.43822e-10	9.96443e-10	-0.401046	0
ENSRNOG00000012659	1.44188e-10	9.98406e-10	-0.485555	1
ENSRNOG00000020893	1.46907e-10	1.01666e-09	-0.226415	0
ENSRNOG00000024040	1.49303e-10	1.03265e-09	-0.286924	0
ENSRNOG00000022395	1.51522e-10	1.04741e-09	0.293841	0
ENSRNOG00000032391	1.52175e-10	1.05132e-09	0.220853	0
ENSRNOG00000005426	1.52951e-10	1.05608e-09	-0.481516	1
ENSRNOG00000048495	1.53386e-10	1.05849e-09	0.215481	0
ENSRNOG00000017427	1.57822e-10	1.08848e-09	-0.378263	0
ENSRNOG00000011184	1.57933e-10	1.08863e-09	-0.820508	1
ENSRNOG00000012001	1.61654e-10	1.11364e-09	0.347841	0
ENSRNOG00000003029	1.65598e-10	1.13953e-09	0.20617	0
ENSRNOG00000011627	1.6552e-10	1.13953e-09	0.276963	0
ENSRNOG00000008012	1.71418e-10	1.17891e-09	0.396803	0
ENSRNOG00000017132	1.72709e-10	1.18712e-09	0.447785	1
ENSRNOG00000022356	1.73577e-10	1.19241e-09	-0.576236	1
ENSRNOG00000019740	1.74353e-10	1.19707e-09	0.681846	1
ENSRNOG00000012004	1.74816e-10	1.19957e-09	0.356087	0
ENSRNOG00000014483	1.78674e-10	1.22535e-09	0.251335	0
ENSRNOG00000010966	1.801e-10	1.23444e-09	0.200868	0
ENSRNOG00000018886	1.83703e-10	1.25842e-09	0.352407	0
ENSRNOG00000038483	1.85874e-10	1.27258e-09	0.336747	0
ENSRNOG00000042189	1.86592e-10	1.27678e-09	0.371795	0
ENSRNOG00000006221	1.87786e-10	1.28422e-09	-0.2549	0
ENSRNOG00000005610	1.88628e-10	1.28926e-09	0.232053	0
ENSRNOG00000005710	1.89648e-10	1.2955e-09	0.277388	0
ENSRNOG00000010712	1.95922e-10	1.33761e-09	0.44109	1
ENSRNOG00000005886	1.9713e-10	1.34435e-09	-0.413224	1
ENSRNOG00000019730	1.97084e-10	1.34435e-09	-0.260005	0
ENSRNOG00000003117	1.98614e-10	1.35371e-09	0.203011	0
ENSRNOG00000001736	2.0018e-10	1.36362e-09	-0.363276	0
ENSRNOG00000020350	2.00644e-10	1.36602e-09	-0.557271	1
ENSRNOG00000010653	2.01965e-10	1.37424e-09	0.835135	1
ENSRNOG00000009950	2.06222e-10	1.40243e-09	0.340339	0
ENSRNOG00000020302	2.0886e-10	1.41957e-09	-0.523161	1
ENSRNOG00000017431	2.09536e-10	1.42337e-09	0.385931	0
ENSRNOG00000011261	2.11807e-10	1.43775e-09	-0.260533	0
ENSRNOG00000016413	2.12007e-10	1.43775e-09	-0.798475	1
ENSRNOG00000003496	2.11915e-10	1.43775e-09	1.02536	1
ENSRNOG00000032202	2.12272e-10	1.43874e-09	0.328698	0
ENSRNOG00000010960	2.14668e-10	1.45417e-09	-0.444544	1
ENSRNOG00000000467	2.17065e-10	1.46959e-09	-0.274087	0
ENSRNOG00000004502	2.18584e-10	1.47905e-09	-0.481917	1
ENSRNOG00000026833	2.20314e-10	1.48993e-09	-0.21667	0
ENSRNOG00000001834	2.22165e-10	1.50162e-09	-0.446018	1
ENSRNOG00000013887	2.2248e-10	1.50291e-09	-1.42182	1
ENSRNOG00000046207	2.25876e-10	1.52501e-09	-0.485936	1
ENSRNOG00000023348	2.3052e-10	1.5555e-09	-0.24904	0
ENSRNOG00000002546	2.31539e-10	1.56151e-09	0.289204	0
ENSRNOG00000038746	2.33961e-10	1.5761e-09	-0.59247	1
ENSRNOG00000017822	2.33876e-10	1.5761e-09	0.282131	0
ENSRNOG00000010047	2.34276e-10	1.57735e-09	-0.316002	0
ENSRNOG00000012563	2.35503e-10	1.58473e-09	-0.531931	1
ENSRNOG00000013631	2.35698e-10	1.58517e-09	0.353736	0
ENSRNOG00000027250	2.36e-10	1.58632e-09	0.21815	0
ENSRNOG00000008902	2.37607e-10	1.59624e-09	0.198934	0
ENSRNOG00000015133	2.43775e-10	1.63677e-09	0.279505	0
ENSRNOG00000042084	2.45765e-10	1.64923e-09	0.312787	0
ENSRNOG00000004972	2.47248e-10	1.65826e-09	0.54366	1
ENSRNOG00000008444	2.48602e-10	1.66643e-09	0.384896	0
ENSRNOG00000003927	2.49661e-10	1.6726e-09	0.959711	1
ENSRNOG00000016848	2.5032e-10	1.6761e-09	-0.521816	1
ENSRNOG00000001557	2.51079e-10	1.68026e-09	0.223542	0
ENSRNOG00000033588	2.52296e-10	1.68747e-09	-3.02598	1
ENSRNOG00000010889	2.60366e-10	1.74049e-09	0.393527	0
ENSRNOG00000018131	2.67347e-10	1.78618e-09	-0.863799	1
ENSRNOG00000016208	2.69871e-10	1.80205e-09	-0.82112	1
ENSRNOG00000001111	2.73977e-10	1.82847e-09	-0.81719	1
ENSRNOG00000006611	2.75291e-10	1.83623e-09	-0.428833	1
ENSRNOG00000016166	2.84527e-10	1.89679e-09	-0.198891	0
ENSRNOG00000014049	2.85511e-10	1.90231e-09	0.402134	0
ENSRNOG00000018689	2.91225e-10	1.93932e-09	0.430636	1
ENSRNOG00000017297	2.94657e-10	1.9611e-09	-0.26654	0
ENSRNOG00000021628	3.06816e-10	2.04091e-09	-0.587998	1
ENSRNOG00000017307	3.10078e-10	2.06149e-09	-0.592525	1
ENSRNOG00000006779	3.19311e-10	2.12171e-09	-0.350962	0
ENSRNOG00000016636	3.20311e-10	2.1272e-09	-0.290628	0
ENSRNOG00000020191	3.21262e-10	2.13235e-09	-0.251707	0
ENSRNOG00000029658	3.32464e-10	2.2055e-09	-0.3489	0
ENSRNOG00000015912	3.3839e-10	2.24358e-09	-0.298806	0
ENSRNOG00000023538	3.42331e-10	2.26848e-09	-0.493451	1
ENSRNOG00000021781	3.44614e-10	2.28237e-09	-0.242522	0
ENSRNOG00000029427	3.64147e-10	2.41042e-09	1.17509	1
ENSRNOG00000051002	3.70048e-10	2.44682e-09	-0.975516	1
ENSRNOG00000049491	3.70048e-10	2.44682e-09	-0.975516	1
ENSRNOG00000026008	3.70891e-10	2.45106e-09	-0.30762	0
ENSRNOG00000011421	3.8279e-10	2.52832e-09	0.235572	0
ENSRNOG00000025669	3.85588e-10	2.54542e-09	-0.431045	1
ENSRNOG00000010390	3.89222e-10	2.56802e-09	-0.397764	0
ENSRNOG00000006412	3.89942e-10	2.57138e-09	0.253461	0
ENSRNOG00000033570	3.92729e-10	2.58835e-09	-0.360933	0
ENSRNOG00000020450	3.93696e-10	2.59332e-09	-0.473754	1
ENSRNOG00000012318	3.94099e-10	2.59457e-09	0.556191	1
ENSRNOG00000001885	3.99483e-10	2.6286e-09	-0.254067	0
ENSRNOG00000013149	4.01402e-10	2.6398e-09	-0.339108	0
ENSRNOG00000003343	4.02151e-10	2.6433e-09	0.197995	0
ENSRNOG00000045863	4.10131e-10	2.69429e-09	0.369851	0
ENSRNOG00000027249	4.1045e-10	2.69494e-09	-0.623784	1
ENSRNOG00000020020	4.19694e-10	2.75414e-09	-0.382264	0
ENSRNOG00000019052	4.32465e-10	2.83642e-09	-0.239961	0
ENSRNOG00000013687	4.34141e-10	2.84588e-09	-0.476106	1
ENSRNOG00000017967	4.34701e-10	2.84802e-09	-0.292653	0
ENSRNOG00000003048	4.43385e-10	2.90335e-09	0.271237	0
ENSRNOG00000033747	4.48044e-10	2.93228e-09	-0.253712	0
ENSRNOG00000010593	4.51499e-10	2.9533e-09	-0.412433	1
ENSRNOG00000007023	4.57159e-10	2.98872e-09	-0.351979	0
ENSRNOG00000019922	4.667e-10	3.04946e-09	-0.451712	1
ENSRNOG00000003549	4.81472e-10	3.14429e-09	-0.236476	0
ENSRNOG00000018859	4.93388e-10	3.22039e-09	0.633391	1
ENSRNOG00000010602	4.97877e-10	3.24794e-09	0.322184	0
ENSRNOG00000001058	5.0902e-10	3.31885e-09	-0.23091	0
ENSRNOG00000015280	5.10262e-10	3.32513e-09	-0.253884	0
ENSRNOG00000050419	5.10529e-10	3.32513e-09	0.596312	1
ENSRNOG00000047213	5.12659e-10	3.33722e-09	0.361964	0
ENSRNOG00000026177	5.20381e-10	3.38567e-09	-0.450061	1
ENSRNOG00000020225	5.55138e-10	3.60988e-09	0.276185	0
ENSRNOG00000043077	5.57347e-10	3.62231e-09	-0.277454	0
ENSRNOG00000021685	5.60977e-10	3.64396e-09	1.48774	1
ENSRNOG00000022014	5.71668e-10	3.71142e-09	0.236939	0
ENSRNOG00000050323	5.75256e-10	3.73273e-09	-0.214874	0
ENSRNOG00000039666	5.83004e-10	3.78098e-09	-0.92601	1
ENSRNOG00000012343	5.87624e-10	3.80892e-09	0.296795	0
ENSRNOG00000037225	5.97737e-10	3.87241e-09	0.274115	0
ENSRNOG00000027914	6.04398e-10	3.91348e-09	-0.250458	0
ENSRNOG00000016128	6.06925e-10	3.92775e-09	-0.573452	1
ENSRNOG00000008244	6.11156e-10	3.95303e-09	-0.43056	1
ENSRNOG00000048291	6.15297e-10	3.9777e-09	-0.356512	0
ENSRNOG00000008713	6.27251e-10	4.05282e-09	-0.19468	0
ENSRNOG00000018198	6.32418e-10	4.08404e-09	0.307975	0
ENSRNOG00000011944	6.39764e-10	4.12929e-09	-0.289362	0
ENSRNOG00000014288	6.41635e-10	4.13917e-09	-0.650119	1
ENSRNOG00000000974	6.459e-10	4.16448e-09	-0.500706	1
ENSRNOG00000001501	6.66618e-10	4.29578e-09	-0.244777	0
ENSRNOG00000036894	6.74087e-10	4.34162e-09	-0.342854	0
ENSRNOG00000025302	6.76226e-10	4.35309e-09	0.854972	1
ENSRNOG00000008898	6.77488e-10	4.35891e-09	0.328781	0
ENSRNOG00000003712	6.96227e-10	4.47711e-09	0.27236	0
ENSRNOG00000013169	7.18543e-10	4.61817e-09	0.223059	0
ENSRNOG00000036691	7.37838e-10	4.73969e-09	-0.310851	0
ENSRNOG00000007805	7.42421e-10	4.76661e-09	0.744962	1
ENSRNOG00000047922	7.54872e-10	4.84399e-09	0.35993	0
ENSRNOG00000003567	7.55936e-10	4.84827e-09	-0.357803	0
ENSRNOG00000013804	7.58696e-10	4.86341e-09	0.26085	0
ENSRNOG00000017641	7.66691e-10	4.91207e-09	0.624817	1
ENSRNOG00000046874	7.68144e-10	4.91879e-09	-0.218444	0
ENSRNOG00000001255	7.82495e-10	5.00805e-09	0.277868	0
ENSRNOG00000030622	7.9381e-10	5.07779e-09	-0.59685	1
ENSRNOG00000006789	7.95088e-10	5.0833e-09	0.806468	1
ENSRNOG00000011718	7.95798e-10	5.08517e-09	-0.260621	0
ENSRNOG00000042682	8.0673e-10	5.15232e-09	0.285492	0
ENSRNOG00000045799	8.14592e-10	5.19981e-09	0.220289	0
ENSRNOG00000049087	8.15517e-10	5.20298e-09	0.405387	0
ENSRNOG00000014668	8.30539e-10	5.29604e-09	0.319781	0
ENSRNOG00000021330	8.33305e-10	5.3109e-09	0.546925	1
ENSRNOG00000010589	8.38411e-10	5.34065e-09	-0.213109	0
ENSRNOG00000002137	8.63401e-10	5.49696e-09	-0.487057	1
ENSRNOG00000013768	8.65135e-10	5.50512e-09	-0.686063	1
ENSRNOG00000017575	8.80065e-10	5.59719e-09	0.339092	0
ENSRNOG00000037658	8.81428e-10	5.60294e-09	-0.526876	1
ENSRNOG00000013798	8.93275e-10	5.67528e-09	-0.246448	0
ENSRNOG00000015300	9.03448e-10	5.73692e-09	-0.343206	0
ENSRNOG00000042901	9.05573e-10	5.74741e-09	0.20434	0
ENSRNOG00000000513	9.14909e-10	5.80364e-09	-0.385378	0
ENSRNOG00000005228	9.21352e-10	5.84147e-09	-0.237097	0
ENSRNOG00000043150	9.25198e-10	5.8628e-09	-0.230221	0
ENSRNOG00000022576	9.40814e-10	5.95865e-09	-0.345105	0
ENSRNOG00000001762	9.8052e-10	6.2069e-09	-0.194568	0
ENSRNOG00000027432	9.8979e-10	6.26233e-09	1.07746	1
ENSRNOG00000017839	9.9473e-10	6.29031e-09	0.277074	0
ENSRNOG00000029207	1.00333e-09	6.34137e-09	-0.636472	1
ENSRNOG00000013370	1.00815e-09	6.36858e-09	0.331488	0
ENSRNOG00000008843	1.01011e-09	6.37762e-09	-0.317065	0
ENSRNOG00000019027	1.01072e-09	6.37817e-09	-0.21997	0
ENSRNOG00000009788	1.01495e-09	6.40153e-09	0.214557	0
ENSRNOG00000014753	1.01689e-09	6.41045e-09	-0.306731	0
ENSRNOG00000042702	1.02651e-09	6.46779e-09	-0.395949	0
ENSRNOG00000002757	1.03993e-09	6.54552e-09	-0.372813	0
ENSRNOG00000004726	1.03971e-09	6.54552e-09	0.198536	0
ENSRNOG00000020678	1.05711e-09	6.65024e-09	-0.325715	0
ENSRNOG00000014516	1.05926e-09	6.6603e-09	-0.59568	1
ENSRNOG00000019975	1.07357e-09	6.7468e-09	0.213169	0
ENSRNOG00000013055	1.07846e-09	6.77403e-09	-0.595054	1
ENSRNOG00000018413	1.08568e-09	6.81586e-09	-0.349017	0
ENSRNOG00000021881	1.08782e-09	6.82581e-09	0.204371	0
ENSRNOG00000019486	1.08906e-09	6.83004e-09	-0.681211	1
ENSRNOG00000023318	1.10504e-09	6.9267e-09	1.86233	1
ENSRNOG00000006002	1.12865e-09	7.07106e-09	0.302063	0
ENSRNOG00000021185	1.12986e-09	7.07497e-09	-0.35387	0
ENSRNOG00000047517	1.1388e-09	7.1273e-09	-0.675952	1
ENSRNOG00000030213	1.14056e-09	7.13466e-09	-0.316775	0
ENSRNOG00000032376	1.1813e-09	7.38568e-09	-0.618308	1
ENSRNOG00000009125	1.18617e-09	7.41232e-09	0.249556	0
ENSRNOG00000013552	1.18714e-09	7.41462e-09	0.266555	0
ENSRNOG00000029980	1.1977e-09	7.4767e-09	-0.628902	1
ENSRNOG00000022871	1.19837e-09	7.47705e-09	0.423952	1
ENSRNOG00000019180	1.20484e-09	7.51358e-09	-0.241843	0
ENSRNOG00000015925	1.22589e-09	7.64094e-09	0.4079	0
ENSRNOG00000022712	1.23807e-09	7.71292e-09	0.591671	1
ENSRNOG00000011195	1.24697e-09	7.76437e-09	-0.514089	1
ENSRNOG00000015396	1.29089e-09	8.03372e-09	-0.31818	0
ENSRNOG00000025832	1.29838e-09	8.07626e-09	-0.315393	0
ENSRNOG00000002941	1.30959e-09	8.14183e-09	0.20397	0
ENSRNOG00000018939	1.34655e-09	8.36731e-09	-0.212267	0
ENSRNOG00000009076	1.3621e-09	8.45532e-09	0.199879	0
ENSRNOG00000015558	1.36171e-09	8.45532e-09	-0.425345	1
ENSRNOG00000015632	1.37881e-09	8.55469e-09	0.266264	0
ENSRNOG00000014530	1.38064e-09	8.56165e-09	-0.596784	1
ENSRNOG00000023129	1.40283e-09	8.69483e-09	-0.404538	0
ENSRNOG00000018951	1.40596e-09	8.70979e-09	-0.589802	1
ENSRNOG00000020479	1.41072e-09	8.73484e-09	0.262222	0
ENSRNOG00000026965	1.45546e-09	9.00726e-09	0.29362	0
ENSRNOG00000020420	1.48894e-09	9.20976e-09	0.346858	0
ENSRNOG00000016795	1.4926e-09	9.22308e-09	-0.281486	0
ENSRNOG00000010743	1.49219e-09	9.22308e-09	-0.48774	1
ENSRNOG00000043866	1.49785e-09	9.25083e-09	0.348367	0
ENSRNOG00000037620	1.50648e-09	9.29937e-09	0.507844	1
ENSRNOG00000018456	1.52939e-09	9.43604e-09	0.248081	0
ENSRNOG00000042988	1.53767e-09	9.48232e-09	-0.567383	1
ENSRNOG00000027511	1.5644e-09	9.64222e-09	-0.818668	1
ENSRNOG00000003827	1.56677e-09	9.65197e-09	0.267684	0
ENSRNOG00000018364	1.56956e-09	9.66425e-09	-0.262809	0
ENSRNOG00000002129	1.57113e-09	9.66905e-09	0.523744	1
ENSRNOG00000007917	1.57977e-09	9.71728e-09	0.705414	1
ENSRNOG00000018087	1.59429e-09	9.80167e-09	-0.746272	1
ENSRNOG00000011814	1.60616e-09	9.86965e-09	-0.352311	0
ENSRNOG00000004245	1.61792e-09	9.93627e-09	-0.45162	1
ENSRNOG00000010716	1.61863e-09	9.93627e-09	-0.923479	1
ENSRNOG00000021548	1.62001e-09	9.93968e-09	0.533815	1
ENSRNOG00000007127	1.67224e-09	1.0255e-08	-0.483723	1
ENSRNOG00000018356	1.68827e-09	1.03481e-08	-0.273754	0
ENSRNOG00000006797	1.72199e-09	1.05495e-08	0.361691	0
ENSRNOG00000007266	1.73126e-09	1.05956e-08	-0.626034	1
ENSRNOG00000042758	1.73105e-09	1.05956e-08	-0.29331	0
ENSRNOG00000015971	1.8153e-09	1.11044e-08	0.252767	0
ENSRNOG00000002593	1.85185e-09	1.13222e-08	-0.852731	1
ENSRNOG00000026128	1.86181e-09	1.13774e-08	-0.318031	0
ENSRNOG00000023089	1.86845e-09	1.14123e-08	1.21043	1
ENSRNOG00000014916	1.88668e-09	1.15178e-08	0.211577	0
ENSRNOG00000020261	1.90012e-09	1.15941e-08	0.273391	0
ENSRNOG00000001889	1.90412e-09	1.16127e-08	-0.407586	0
ENSRNOG00000014678	1.94171e-09	1.1836e-08	-0.348992	0
ENSRNOG00000021379	1.96039e-09	1.19439e-08	0.440247	1
[truncated: 10,175 more rows]

## Sheet: in vitro liver high dose 24h
Table S10. In vitro gene expression in liver 24h after high dose treatment.
Ensembl gene id (rat norvegicus)	p-value	q-valule	beta-value	DEGs
ENSRNOG00000005690	0	0	-3.96957	1
ENSRNOG00000012067	0	0	6.09178	1
ENSRNOG00000028896	0	0	3.88837	1
ENSRNOG00000021405	0	0	3.23468	1
ENSRNOG00000013552	2.46508e-281	5.95071e-278	2.7938	1
ENSRNOG00000047945	7.48726e-265	1.50619e-261	4.84738	1
ENSRNOG00000013973	8.41363e-242	1.45075e-238	3.65931	1
ENSRNOG00000049727	8.98909e-217	1.35623e-213	-2.92539	1
ENSRNOG00000020928	4.56803e-191	6.12623e-188	2.59508	1
ENSRNOG00000009273	3.40499e-189	4.10983e-186	-2.6856	1
ENSRNOG00000046643	1.23487e-181	1.35499e-178	2.34796	1
ENSRNOG00000029386	7.85529e-176	7.90111e-173	3.37023	1
ENSRNOG00000048088	2.21394e-174	2.05555e-171	2.72844	1
ENSRNOG00000008412	3.99913e-172	3.44782e-169	2.20518	1
ENSRNOG00000011635	9.4476e-169	7.60217e-166	2.84222	1
ENSRNOG00000009949	1.44266e-142	1.08831e-139	2.76191	1
ENSRNOG00000010527	1.59974e-139	1.13581e-136	1.98545	1
ENSRNOG00000019500	5.13951e-131	3.44633e-128	-6.9236	1
ENSRNOG00000029223	1.30288e-128	8.27674e-126	4.05624	1
ENSRNOG00000011696	1.30866e-127	7.89778e-125	2.17111	1
ENSRNOG00000015078	1.92511e-127	1.10648e-124	2.16736	1
ENSRNOG00000017469	4.28465e-121	2.35071e-118	2.32954	1
ENSRNOG00000010725	7.1594e-120	3.75713e-117	4.18502	1
ENSRNOG00000024848	2.96945e-116	1.49339e-113	1.79327	1
ENSRNOG00000020420	1.10049e-114	5.31317e-112	2.51273	1
ENSRNOG00000022242	1.66748e-110	7.74097e-108	2.35919	1
ENSRNOG00000021201	2.20442e-110	9.85455e-108	2.94282	1
ENSRNOG00000006631	2.70814e-108	1.1674e-105	-1.78203	1
ENSRNOG00000017601	2.76347e-106	1.15017e-103	1.775	1
ENSRNOG00000032560	5.46988e-106	2.20072e-103	2.83986	1
ENSRNOG00000029744	7.19618e-106	2.80187e-103	2.13634	1
ENSRNOG00000009438	1.16884e-103	4.40871e-101	1.87562	1
ENSRNOG00000012458	1.0213e-102	3.73548e-100	1.64478	1
ENSRNOG00000006526	6.33711e-101	2.24967e-98	1.63832	1
ENSRNOG00000004290	5.39965e-98	1.86211e-95	-2.10506	1
ENSRNOG00000000814	1.37836e-94	4.62132e-92	-1.89484	1
ENSRNOG00000006709	1.65109e-94	5.38612e-92	1.5839	1
ENSRNOG00000037188	2.37897e-94	7.55636e-92	1.58827	1
ENSRNOG00000028548	6.21927e-94	1.92478e-91	1.72928	1
ENSRNOG00000025130	6.25683e-91	1.888e-88	1.7619	1
ENSRNOG00000010524	2.06449e-90	6.07765e-88	1.59381	1
ENSRNOG00000015562	1.26526e-89	3.63613e-87	-1.6194	1
ENSRNOG00000006146	4.84438e-89	1.35981e-86	-2.02162	1
ENSRNOG00000043131	1.20921e-88	3.31709e-86	-2.34425	1
ENSRNOG00000017381	1.4275e-88	3.82887e-86	1.54921	1
ENSRNOG00000012034	7.37162e-88	1.93425e-85	2.14628	1
ENSRNOG00000022256	1.10601e-87	2.84032e-85	2.34776	1
ENSRNOG00000014835	1.38802e-87	3.49029e-85	1.76798	1
ENSRNOG00000010238	1.68025e-86	4.13889e-84	1.58546	1
ENSRNOG00000000443	3.31869e-85	8.01133e-83	2.26408	1
ENSRNOG00000020990	1.87373e-84	4.43449e-82	-3.47497	1
ENSRNOG00000017414	8.37584e-84	1.94416e-81	2.16791	1
ENSRNOG00000050117	1.66155e-83	3.78394e-81	-2.48523	1
ENSRNOG00000009875	5.52735e-83	1.23546e-80	5.78825	1
ENSRNOG00000018282	7.12351e-83	1.56329e-80	1.61129	1
ENSRNOG00000000768	7.43287e-83	1.60205e-80	2.70419	1
ENSRNOG00000008996	8.10241e-83	1.71572e-80	2.02876	1
ENSRNOG00000046834	6.05128e-82	1.25929e-79	1.54124	1
ENSRNOG00000014387	9.32222e-82	1.9071e-79	-2.47762	1
ENSRNOG00000001066	1.29485e-79	2.6048e-77	1.452	1
ENSRNOG00000007080	1.4096e-79	2.78917e-77	2.38965	1
ENSRNOG00000010947	8.73264e-79	1.70005e-76	1.53433	1
ENSRNOG00000004964	9.63971e-77	1.84685e-74	1.51813	1
ENSRNOG00000000924	1.02591e-75	1.9348e-73	-1.73502	1
ENSRNOG00000003620	1.15035e-75	2.13612e-73	1.40935	1
ENSRNOG00000027491	4.90604e-75	8.97211e-73	-3.05192	1
ENSRNOG00000000041	1.46716e-73	2.64308e-71	1.41044	1
ENSRNOG00000011330	3.28605e-73	5.83275e-71	2.30495	1
ENSRNOG00000009449	5.15582e-73	9.01896e-71	-1.38135	1
ENSRNOG00000021206	1.3144e-72	2.26641e-70	1.61604	1
ENSRNOG00000010833	1.90993e-72	3.24688e-70	-2.35293	1
ENSRNOG00000003217	3.65892e-72	6.13377e-70	1.79614	1
ENSRNOG00000018755	5.33484e-72	8.82075e-70	1.5357	1
ENSRNOG00000015780	7.56667e-71	1.23418e-68	-1.44911	1
ENSRNOG00000033386	2.22236e-70	3.57651e-68	1.35436	1
ENSRNOG00000019328	4.15469e-70	6.59831e-68	-2.23544	1
ENSRNOG00000006302	4.83821e-70	7.58406e-68	-1.38538	1
ENSRNOG00000004111	9.73768e-70	1.50684e-67	1.46466	1
ENSRNOG00000016348	2.24669e-69	3.4326e-67	1.37532	1
ENSRNOG00000028993	2.39237e-68	3.60948e-66	-1.87387	1
ENSRNOG00000011280	1.10056e-66	1.63997e-64	-2.08922	1
ENSRNOG00000002946	2.69644e-66	3.96903e-64	2.62174	1
ENSRNOG00000030719	3.08896e-66	4.49202e-64	-1.31108	1
ENSRNOG00000030475	4.81339e-66	6.91638e-64	-2.06163	1
ENSRNOG00000002597	6.38802e-66	9.07099e-64	1.82606	1
ENSRNOG00000011944	1.64464e-65	2.30823e-63	-1.38415	1
ENSRNOG00000012772	3.5864e-65	4.97561e-63	-1.7411	1
ENSRNOG00000002834	5.28802e-65	7.253e-63	-1.91308	1
ENSRNOG00000009086	6.69471e-65	9.07923e-63	1.52911	1
ENSRNOG00000013179	8.7726e-65	1.1765e-62	1.37216	1
ENSRNOG00000011971	1.22653e-64	1.62684e-62	1.3373	1
ENSRNOG00000014791	3.06509e-64	4.02127e-62	1.38339	1
ENSRNOG00000017689	5.96051e-64	7.73584e-62	1.33446	1
ENSRNOG00000002728	1.79064e-63	2.29925e-61	1.72445	1
ENSRNOG00000021750	6.16658e-63	7.8348e-61	2.41242	1
ENSRNOG00000016552	9.21192e-63	1.15821e-60	1.27769	1
ENSRNOG00000000925	1.2723e-62	1.58316e-60	-1.58245	1
ENSRNOG00000029830	8.26268e-62	1.01766e-59	-4.21212	1
ENSRNOG00000023588	9.64703e-62	1.17616e-59	1.55363	1
ENSRNOG00000007546	2.12233e-61	2.56166e-59	-2.36487	1
ENSRNOG00000040108	2.22329e-60	2.65695e-58	1.88656	1
ENSRNOG00000024115	9.94992e-60	1.17741e-57	2.14648	1
ENSRNOG00000017628	1.15877e-59	1.3579e-57	1.40754	1
ENSRNOG00000023509	1.22689e-58	1.4239e-56	-1.2296	1
ENSRNOG00000010210	3.18695e-58	3.66348e-56	-1.25119	1
ENSRNOG00000009785	4.58051e-58	5.21573e-56	-1.74964	1
ENSRNOG00000004276	1.48518e-57	1.67534e-55	1.2547	1
ENSRNOG00000026124	1.53523e-57	1.71576e-55	1.81784	1
ENSRNOG00000046313	5.86341e-57	6.49279e-55	1.94302	1
ENSRNOG00000000053	8.33877e-57	9.14991e-55	1.60886	1
ENSRNOG00000011351	1.38783e-56	1.50911e-54	-1.57187	1
ENSRNOG00000018445	1.91741e-56	2.06635e-54	1.63157	1
ENSRNOG00000042228	1.96049e-56	2.09408e-54	1.3295	1
ENSRNOG00000002403	4.59698e-56	4.86715e-54	-1.20017	1
ENSRNOG00000043098	1.13436e-55	1.19059e-53	-1.3606	1
ENSRNOG00000025198	3.64001e-55	3.7875e-53	-1.26828	1
ENSRNOG00000047067	9.72543e-55	1.0033e-52	-2.01433	1
ENSRNOG00000005975	3.40587e-54	3.4838e-52	-2.31004	1
ENSRNOG00000012622	4.84819e-54	4.91745e-52	1.26755	1
ENSRNOG00000007234	1.01032e-53	1.01621e-51	1.18993	1
ENSRNOG00000009054	1.41379e-53	1.41028e-51	1.18257	1
ENSRNOG00000033697	1.58719e-53	1.57028e-51	-1.40697	1
ENSRNOG00000005573	5.93582e-53	5.82483e-51	1.90314	1
ENSRNOG00000005608	1.37394e-52	1.33737e-50	1.57749	1
ENSRNOG00000002802	1.74796e-52	1.68783e-50	1.25131	1
ENSRNOG00000013291	2.92829e-52	2.80512e-50	1.16224	1
ENSRNOG00000007697	3.8401e-52	3.6496e-50	1.17952	1
ENSRNOG00000021029	3.87429e-52	3.65333e-50	2.74229	1
ENSRNOG00000017672	8.15337e-52	7.62877e-50	1.17663	1
ENSRNOG00000042620	1.0394e-51	9.65039e-50	-1.7919	1
ENSRNOG00000020205	1.04863e-51	9.6618e-50	1.38758	1
ENSRNOG00000009629	1.68058e-51	1.53671e-49	-1.15325	1
ENSRNOG00000013541	1.82962e-51	1.66042e-49	1.15238	1
ENSRNOG00000001728	5.55187e-51	5.00082e-49	1.28164	1
ENSRNOG00000001926	8.41011e-51	7.51926e-49	1.21215	1
ENSRNOG00000011141	1.02995e-50	9.14077e-49	1.21726	1
ENSRNOG00000004303	2.06592e-50	1.82012e-48	1.2718	1
ENSRNOG00000007243	2.9004e-50	2.5368e-48	2.09835	1
ENSRNOG00000020377	3.20759e-50	2.78529e-48	1.23297	1
ENSRNOG00000018257	6.40601e-50	5.5229e-48	1.26515	1
ENSRNOG00000013808	1.43669e-49	1.22985e-47	1.41035	1
ENSRNOG00000029543	1.60136e-49	1.36116e-47	1.58642	1
ENSRNOG00000005248	1.72734e-49	1.45797e-47	-1.21656	1
ENSRNOG00000026647	2.18064e-49	1.8278e-47	1.1396	1
ENSRNOG00000002792	1.61236e-48	1.34215e-46	1.99899	1
ENSRNOG00000011913	1.80772e-48	1.49446e-46	1.1333	1
ENSRNOG00000012787	1.94106e-48	1.59378e-46	1.49724	1
ENSRNOG00000000795	2.08155e-48	1.69759e-46	1.69394	1
ENSRNOG00000013736	1.14138e-47	9.24597e-46	1.11709	1
ENSRNOG00000016173	3.35306e-47	2.6981e-45	1.10292	1
ENSRNOG00000007764	3.75716e-47	3.00324e-45	1.14272	1
ENSRNOG00000012387	4.2298e-47	3.3588e-45	1.32194	1
ENSRNOG00000014964	1.4905e-46	1.17584e-44	1.44614	1
ENSRNOG00000007319	1.69165e-46	1.32586e-44	-1.79652	1
ENSRNOG00000023410	2.57822e-46	2.00768e-44	1.23586	1
ENSRNOG00000033245	5.15895e-46	3.99157e-44	1.39181	1
ENSRNOG00000046889	6.30866e-46	4.85004e-44	1.22817	1
ENSRNOG00000030914	6.98412e-46	5.33534e-44	-1.75399	1
ENSRNOG00000021390	7.21415e-46	5.4764e-44	2.64412	1
ENSRNOG00000007237	1.00156e-45	7.5555e-44	1.46092	1
ENSRNOG00000009574	3.72806e-45	2.79489e-43	3.6901	1
ENSRNOG00000032882	5.7081e-45	4.25289e-43	-1.96342	1
ENSRNOG00000019587	5.78016e-45	4.28015e-43	1.38241	1
ENSRNOG00000015285	7.90985e-45	5.82146e-43	-1.50082	1
ENSRNOG00000033923	2.76124e-44	2.01989e-42	-1.35035	1
ENSRNOG00000006094	2.78818e-44	2.02731e-42	-1.13018	1
ENSRNOG00000037911	3.33371e-44	2.40945e-42	4.88714	1
ENSRNOG00000046529	3.39709e-44	2.42621e-42	-2.67821	1
ENSRNOG00000019737	3.39517e-44	2.42621e-42	2.23091	1
ENSRNOG00000006118	3.86735e-44	2.74582e-42	1.7123	1
ENSRNOG00000002934	6.42806e-44	4.53723e-42	1.1991	1
ENSRNOG00000014066	7.00503e-44	4.91574e-42	-1.0616	1
ENSRNOG00000014372	7.23464e-44	5.04752e-42	1.1693	1
ENSRNOG00000018899	7.58512e-44	5.26163e-42	1.21905	1
ENSRNOG00000050860	8.67476e-44	5.98311e-42	1.55582	1
ENSRNOG00000001889	2.79891e-43	1.91948e-41	1.06995	1
ENSRNOG00000010079	3.20869e-43	2.18807e-41	-1.08226	1
ENSRNOG00000010128	4.5271e-43	3.06978e-41	1.07761	1
ENSRNOG00000008015	4.79326e-43	3.2321e-41	2.07021	1
ENSRNOG00000007047	5.05698e-43	3.39099e-41	-1.39729	1
ENSRNOG00000017163	5.38282e-43	3.58954e-41	-1.44552	1
ENSRNOG00000010960	7.81997e-43	5.1861e-41	-1.0445	1
ENSRNOG00000014481	9.39307e-43	6.19532e-41	1.12155	1
ENSRNOG00000036604	1.06408e-42	6.98015e-41	-1.37671	1
ENSRNOG00000021314	1.28301e-42	8.37074e-41	1.08829	1
ENSRNOG00000007281	1.88129e-42	1.22082e-40	1.07622	1
ENSRNOG00000025994	2.48693e-42	1.6052e-40	1.68456	1
ENSRNOG00000007639	2.83051e-42	1.81725e-40	1.0446	1
ENSRNOG00000015669	5.6714e-42	3.62189e-40	1.36693	1
ENSRNOG00000004903	5.74982e-42	3.65265e-40	1.07997	1
ENSRNOG00000023896	5.788e-42	3.65765e-40	1.49086	1
ENSRNOG00000016099	6.35435e-42	3.99463e-40	1.33065	1
ENSRNOG00000004027	6.4597e-42	4.03982e-40	1.06709	1
ENSRNOG00000004763	1.03223e-41	6.4222e-40	1.57855	1
ENSRNOG00000009636	1.37434e-41	8.50682e-40	1.50467	1
ENSRNOG00000002208	2.94124e-41	1.81127e-39	1.0613	1
ENSRNOG00000038047	3.21763e-41	1.97141e-39	-1.78643	1
ENSRNOG00000024016	8.18708e-41	4.99081e-39	1.02372	1
ENSRNOG00000000495	9.67848e-41	5.87032e-39	-1.06189	1
ENSRNOG00000046091	1.25675e-40	7.58447e-39	3.45182	1
ENSRNOG00000009899	6.17783e-40	3.70977e-38	-1.07553	1
ENSRNOG00000003233	7.4487e-40	4.45078e-38	1.0758	1
ENSRNOG00000003310	9.07371e-40	5.39506e-38	1.08993	1
ENSRNOG00000027125	1.64437e-39	9.72919e-38	2.69326	1
ENSRNOG00000027456	1.87422e-39	1.1035e-37	1.30641	1
ENSRNOG00000001052	3.02729e-39	1.77376e-37	-1.08528	1
ENSRNOG00000016325	3.57522e-39	2.07466e-37	1.01273	1
ENSRNOG00000018867	3.57245e-39	2.07466e-37	1.36969	1
ENSRNOG00000011677	3.76468e-39	2.17415e-37	1.12739	1
ENSRNOG00000010890	5.82717e-39	3.34924e-37	1.00114	1
ENSRNOG00000008301	7.43239e-39	4.25161e-37	0.996105	1
ENSRNOG00000017311	8.91984e-39	5.07842e-37	1.5374	1
ENSRNOG00000016690	9.852e-39	5.5828e-37	1.28529	1
ENSRNOG00000008676	1.48152e-38	8.35605e-37	1.12473	1
ENSRNOG00000012508	4.16823e-38	2.34003e-36	1.07537	1
ENSRNOG00000019142	4.32642e-38	2.41759e-36	1.0168	1
ENSRNOG00000013152	1.10552e-37	6.14914e-36	-0.993348	1
ENSRNOG00000015442	1.51666e-37	8.3973e-36	1.15658	1
ENSRNOG00000020851	1.60779e-37	8.82091e-36	1.12069	1
ENSRNOG00000042838	1.60632e-37	8.82091e-36	1.45917	1
ENSRNOG00000043866	3.53275e-37	1.92943e-35	-1.74331	1
ENSRNOG00000014378	4.22621e-37	2.29777e-35	1.58068	1
ENSRNOG00000012613	6.47462e-37	3.50442e-35	1.21665	1
ENSRNOG00000002331	8.45214e-37	4.55435e-35	-2.12469	1
ENSRNOG00000042901	8.84615e-37	4.74547e-35	0.981476	1
ENSRNOG00000012681	1.55842e-36	8.32307e-35	0.988763	1
ENSRNOG00000018003	1.78508e-36	9.49161e-35	1.02177	1
ENSRNOG00000005390	1.81115e-36	9.58799e-35	-1.08181	1
ENSRNOG00000014361	2.1053e-36	1.10965e-34	1.80242	1
ENSRNOG00000017428	2.33e-36	1.22123e-34	-0.960004	1
ENSRNOG00000021110	2.33724e-36	1.22123e-34	1.22942	1
ENSRNOG00000014367	2.7989e-36	1.45615e-34	1.68139	1
ENSRNOG00000018225	5.15417e-36	2.66999e-34	-0.96481	1
ENSRNOG00000001843	7.79953e-36	4.02309e-34	-1.05613	1
ENSRNOG00000007564	9.54536e-36	4.90266e-34	1.60553	1
ENSRNOG00000018436	1.17396e-35	6.00409e-34	1.30648	1
ENSRNOG00000008902	1.72422e-35	8.78114e-34	1.04859	1
ENSRNOG00000016156	2.0667e-35	1.04811e-33	1.65787	1
ENSRNOG00000010065	2.53952e-35	1.28251e-33	-1.70126	1
ENSRNOG00000048881	2.86699e-35	1.44186e-33	-2.01653	1
ENSRNOG00000016419	4.91653e-35	2.46235e-33	-0.941968	1
ENSRNOG00000001242	5.55139e-35	2.76881e-33	1.30887	1
ENSRNOG00000017223	7.49283e-35	3.72175e-33	0.946695	1
ENSRNOG00000009572	8.6367e-35	4.27234e-33	1.35517	1
ENSRNOG00000008781	8.8814e-35	4.37545e-33	1.10047	1
ENSRNOG00000027833	1.15375e-34	5.66089e-33	-0.976494	1
ENSRNOG00000013687	1.91934e-34	9.37914e-33	1.20583	1
ENSRNOG00000014061	2.39772e-34	1.16695e-32	0.983292	1
ENSRNOG00000025527	2.99789e-34	1.45319e-32	2.19241	1
ENSRNOG00000004141	3.0203e-34	1.4582e-32	1.17449	1
ENSRNOG00000013747	3.30854e-34	1.591e-32	-1.20029	1
ENSRNOG00000025648	3.54555e-34	1.69821e-32	-2.40153	1
ENSRNOG00000019147	4.15444e-34	1.98198e-32	1.71273	1
ENSRNOG00000021575	4.48304e-34	2.13033e-32	1.23985	1
ENSRNOG00000007331	5.00191e-34	2.36757e-32	-1.08273	1
ENSRNOG00000034139	5.69268e-34	2.68401e-32	1.38234	1
ENSRNOG00000003430	6.66574e-34	3.12059e-32	0.929074	1
ENSRNOG00000012528	6.67036e-34	3.12059e-32	1.07127	1
ENSRNOG00000011612	6.82032e-34	3.17843e-32	-0.927601	1
ENSRNOG00000025476	1.70385e-33	7.90981e-32	1.64125	1
ENSRNOG00000033010	1.99006e-33	9.20307e-32	-1.23514	1
ENSRNOG00000007625	2.00409e-33	9.23259e-32	-1.45601	1
ENSRNOG00000006623	2.28704e-33	1.0496e-31	0.966218	1
ENSRNOG00000007213	2.33621e-33	1.06811e-31	-1.07387	1
ENSRNOG00000028274	2.75693e-33	1.2557e-31	0.918103	1
ENSRNOG00000007415	2.87714e-33	1.30553e-31	-2.48469	1
ENSRNOG00000023463	2.96981e-33	1.34253e-31	0.936209	1
ENSRNOG00000013241	4.19873e-33	1.891e-31	1.40021	1
ENSRNOG00000016659	9.29842e-33	4.17219e-31	1.00647	1
ENSRNOG00000013963	1.06604e-32	4.7656e-31	-0.912471	1
ENSRNOG00000017286	1.30389e-32	5.80736e-31	1.23629	1
ENSRNOG00000017319	2.06822e-32	9.17772e-31	1.72147	1
ENSRNOG00000023521	2.12426e-32	9.39188e-31	-1.14214	1
ENSRNOG00000003232	2.22835e-32	9.8161e-31	0.93539	1
ENSRNOG00000004342	2.33425e-32	1.02452e-30	-0.899242	1
ENSRNOG00000032297	2.55087e-32	1.11554e-30	1.14679	1
ENSRNOG00000007393	3.05379e-32	1.33066e-30	-0.921899	1
ENSRNOG00000006280	4.75755e-32	2.0656e-30	1.41782	1
ENSRNOG00000005284	6.49273e-32	2.80886e-30	1.66703	1
ENSRNOG00000001369	6.60707e-32	2.84812e-30	1.98979	1
ENSRNOG00000030639	6.66846e-32	2.86435e-30	-2.0349	1
ENSRNOG00000025074	6.80398e-32	2.9122e-30	0.93521	1
ENSRNOG00000028688	6.98028e-32	2.9771e-30	-1.04406	1
ENSRNOG00000033444	8.55461e-32	3.63571e-30	0.930919	1
ENSRNOG00000001979	8.6808e-32	3.67639e-30	-0.911503	1
ENSRNOG00000042543	1.34341e-31	5.66959e-30	-2.63222	1
ENSRNOG00000017878	2.54737e-31	1.07132e-29	1.14523	1
ENSRNOG00000012640	2.58457e-31	1.08319e-29	-1.01951	1
ENSRNOG00000016581	2.62848e-31	1.09778e-29	1.63643	1
ENSRNOG00000049464	2.70785e-31	1.12703e-29	-0.92795	1
ENSRNOG00000027938	3.07317e-31	1.27468e-29	-0.973705	1
ENSRNOG00000037621	3.61456e-31	1.4941e-29	-3.19004	1
ENSRNOG00000002187	5.74813e-31	2.36792e-29	1.5693	1
ENSRNOG00000009597	5.88816e-31	2.41735e-29	1.36539	1
ENSRNOG00000000419	5.99313e-31	2.45211e-29	1.03786	1
ENSRNOG00000039858	6.53199e-31	2.66355e-29	0.931013	1
ENSRNOG00000028812	6.56938e-31	2.66978e-29	-2.04105	1
ENSRNOG00000036877	9.43352e-31	3.82089e-29	-3.13585	1
ENSRNOG00000017272	1.12971e-30	4.56041e-29	-0.907733	1
ENSRNOG00000026488	1.38041e-30	5.55387e-29	1.20472	1
ENSRNOG00000027784	1.46647e-30	5.88049e-29	-0.962238	1
ENSRNOG00000049385	1.9893e-30	7.95063e-29	1.51524	1
ENSRNOG00000037549	2.00327e-30	7.98004e-29	4.18165	1
ENSRNOG00000011598	2.28101e-30	9.05652e-29	1.11977	1
ENSRNOG00000005046	2.32379e-30	9.19611e-29	-1.06685	1
ENSRNOG00000018598	2.78122e-30	1.09704e-28	1.56958	1
ENSRNOG00000011216	2.83831e-30	1.11591e-28	-0.888953	1
ENSRNOG00000008933	3.14912e-30	1.23409e-28	0.93795	1
ENSRNOG00000028064	3.46898e-30	1.35503e-28	1.18217	1
ENSRNOG00000046333	3.93832e-30	1.53311e-28	1.32751	1
ENSRNOG00000039504	3.95025e-30	1.53311e-28	1.19702	1
ENSRNOG00000006052	4.13761e-30	1.60067e-28	0.924819	1
ENSRNOG00000023376	4.34487e-30	1.67548e-28	-0.91594	1
ENSRNOG00000010461	4.48948e-30	1.72573e-28	2.3181	1
ENSRNOG00000019332	6.93215e-30	2.65622e-28	-0.908167	1
ENSRNOG00000013409	1.01535e-29	3.87826e-28	-1.00259	1
ENSRNOG00000002121	1.14337e-29	4.35346e-28	-0.880586	1
ENSRNOG00000038571	1.16003e-29	4.38921e-28	-1.03443	1
ENSRNOG00000048236	1.16003e-29	4.38921e-28	-1.03443	1
ENSRNOG00000005954	1.22075e-29	4.60452e-28	-1.03413	1
ENSRNOG00000005932	1.62867e-29	6.12401e-28	-0.859913	1
ENSRNOG00000027230	1.71894e-29	6.44335e-28	-3.51275	1
ENSRNOG00000008174	2.42135e-29	9.04819e-28	-0.887188	1
ENSRNOG00000020309	3.21743e-29	1.19859e-27	-1.81704	1
ENSRNOG00000015139	4.63237e-29	1.72039e-27	1.22995	1
ENSRNOG00000016167	7.20975e-29	2.66938e-27	1.04913	1
ENSRNOG00000002832	7.75921e-29	2.86403e-27	0.943459	1
ENSRNOG00000046007	8.04335e-29	2.95986e-27	1.09226	1
ENSRNOG00000018198	1.58266e-28	5.8063e-27	1.08471	1
ENSRNOG00000020651	1.61663e-28	5.91295e-27	-1.18841	1
ENSRNOG00000012580	1.82636e-28	6.65987e-27	-1.2322	1
ENSRNOG00000004222	2.50089e-28	9.09209e-27	-1.66555	1
ENSRNOG00000019422	2.5403e-28	9.20763e-27	1.96015	1
ENSRNOG00000009625	2.67205e-28	9.65617e-27	1.44729	1
ENSRNOG00000023109	3.0584e-28	1.10194e-26	1.25053	1
ENSRNOG00000048043	3.53373e-28	1.26941e-26	1.66799	1
ENSRNOG00000002911	4.68401e-28	1.67763e-26	1.15823	1
ENSRNOG00000008443	6.17774e-28	2.20608e-26	1.09933	1
ENSRNOG00000003890	6.20867e-28	2.21058e-26	-0.856158	1
ENSRNOG00000001245	6.56407e-28	2.32412e-26	1.11447	1
ENSRNOG00000037134	6.56606e-28	2.32412e-26	-2.21015	1
ENSRNOG00000046540	7.80761e-28	2.75549e-26	1.43522	1
ENSRNOG00000025274	1.00653e-27	3.54193e-26	0.895751	1
ENSRNOG00000019217	1.38569e-27	4.86198e-26	1.49978	1
ENSRNOG00000008638	1.55383e-27	5.43616e-26	0.919147	1
ENSRNOG00000012764	1.62156e-27	5.65671e-26	1.18049	1
ENSRNOG00000000777	1.65163e-27	5.74499e-26	1.77156	1
ENSRNOG00000034116	1.71348e-27	5.94302e-26	-0.960769	1
ENSRNOG00000014443	1.78372e-27	6.16892e-26	1.11489	1
ENSRNOG00000002783	1.86113e-27	6.41824e-26	0.91225	1
ENSRNOG00000019099	2.39565e-27	8.23802e-26	-1.22418	1
ENSRNOG00000022298	3.1333e-27	1.0744e-25	1.39636	1
ENSRNOG00000050729	3.73347e-27	1.27657e-25	1.19699	1
ENSRNOG00000010935	5.19996e-27	1.77298e-25	0.82811	1
ENSRNOG00000010752	5.25354e-27	1.7862e-25	0.819186	1
ENSRNOG00000022911	6.71418e-27	2.27641e-25	-1.11161	1
ENSRNOG00000010780	9.71447e-27	3.28442e-25	0.903884	1
ENSRNOG00000008965	1.25109e-26	4.21806e-25	1.62341	1
ENSRNOG00000017427	1.45584e-26	4.89471e-25	-0.938092	1
ENSRNOG00000008095	1.4898e-26	4.99498e-25	1.60511	1
ENSRNOG00000036649	1.56773e-26	5.2417e-25	-2.01965	1
ENSRNOG00000014616	1.64149e-26	5.47313e-25	-0.813239	1
ENSRNOG00000020350	2.00365e-26	6.66228e-25	-1.09904	1
ENSRNOG00000012611	2.18094e-26	7.23187e-25	1.66606	1
ENSRNOG00000004502	2.23261e-26	7.38289e-25	0.896243	1
ENSRNOG00000018487	2.49413e-26	8.22519e-25	-0.914058	1
ENSRNOG00000020060	2.58599e-26	8.50487e-25	-1.18582	1
ENSRNOG00000049028	2.78923e-26	9.14836e-25	2.20773	1
ENSRNOG00000004367	3.10599e-26	1.01597e-24	1.38414	1
ENSRNOG00000018087	3.12145e-26	1.01827e-24	0.986208	1
ENSRNOG00000002385	4.21261e-26	1.37052e-24	1.89942	1
ENSRNOG00000046875	5.35208e-26	1.73655e-24	1.58451	1
ENSRNOG00000005542	5.9551e-26	1.92703e-24	0.980405	1
ENSRNOG00000010134	7.66728e-26	2.47444e-24	-0.976144	1
ENSRNOG00000009946	8.78712e-26	2.82828e-24	0.804454	1
ENSRNOG00000014543	9.03545e-26	2.90048e-24	0.863322	1
ENSRNOG00000008046	9.49939e-26	3.04132e-24	2.5475	1
ENSRNOG00000028768	1.12301e-25	3.5859e-24	1.57852	1
ENSRNOG00000014684	1.15021e-25	3.66306e-24	1.41071	1
ENSRNOG00000027341	1.23335e-25	3.91751e-24	-2.659	1
ENSRNOG00000013353	1.43607e-25	4.54944e-24	0.93085	1
ENSRNOG00000019219	1.68035e-25	5.30939e-24	1.18279	1
ENSRNOG00000001448	1.76299e-25	5.55597e-24	1.01533	1
ENSRNOG00000010133	1.9356e-25	6.08402e-24	0.861813	1
ENSRNOG00000021276	1.98888e-25	6.23526e-24	-0.839913	1
ENSRNOG00000013213	2.00481e-25	6.26894e-24	1.46591	1
ENSRNOG00000030712	2.02213e-25	6.30674e-24	1.65038	1
ENSRNOG00000019573	2.04207e-25	6.35253e-24	0.93302	1
ENSRNOG00000012843	2.23848e-25	6.94561e-24	1.15367	1
ENSRNOG00000032669	2.52313e-25	7.80875e-24	1.01055	1
ENSRNOG00000004972	3.20827e-25	9.90378e-24	1.13475	1
ENSRNOG00000017114	3.31591e-25	1.021e-23	0.878205	1
ENSRNOG00000016037	4.04478e-25	1.24225e-23	1.79122	1
ENSRNOG00000023561	4.76916e-25	1.46101e-23	1.55411	1
ENSRNOG00000033038	5.1392e-25	1.57038e-23	3.92665	1
ENSRNOG00000017416	6.52668e-25	1.98932e-23	1.00364	1
ENSRNOG00000013410	7.309e-25	2.22216e-23	-1.07261	1
ENSRNOG00000037225	8.63257e-25	2.61797e-23	0.84303	1
ENSRNOG00000002278	9.32839e-25	2.8219e-23	-0.860417	1
ENSRNOG00000042163	9.84685e-25	2.97129e-23	0.913438	1
ENSRNOG00000022657	1.02018e-24	3.07073e-23	0.872517	1
ENSRNOG00000014840	1.30429e-24	3.91612e-23	-0.855373	1
ENSRNOG00000005830	1.3787e-24	4.12925e-23	3.76823	1
ENSRNOG00000033787	1.50021e-24	4.48206e-23	1.86226	1
ENSRNOG00000003491	1.58787e-24	4.73224e-23	0.828918	1
ENSRNOG00000049860	1.89325e-24	5.62844e-23	3.8839	1
ENSRNOG00000050869	2.67613e-24	7.93633e-23	1.26438	1
ENSRNOG00000010027	3.0209e-24	8.93684e-23	-0.826167	1
ENSRNOG00000009276	3.10963e-24	9.17682e-23	1.03341	1
ENSRNOG00000002322	3.4091e-24	1.0036e-22	0.900748	1
ENSRNOG00000018204	3.68805e-24	1.08308e-22	1.08061	1
ENSRNOG00000002142	3.77415e-24	1.10568e-22	-0.959691	1
ENSRNOG00000012852	4.01331e-24	1.1729e-22	-0.773237	1
ENSRNOG00000020590	4.14159e-24	1.20746e-22	1.33678	1
ENSRNOG00000021345	4.30361e-24	1.25168e-22	1.22055	1
ENSRNOG00000009982	4.75997e-24	1.38108e-22	0.851646	1
ENSRNOG00000017849	4.79047e-24	1.38659e-22	1.1773	1
ENSRNOG00000028092	4.91965e-24	1.42058e-22	4.50461	1
ENSRNOG00000016299	4.95216e-24	1.42655e-22	-0.783482	1
ENSRNOG00000033192	4.96827e-24	1.42778e-22	0.781127	1
ENSRNOG00000013704	5.27472e-24	1.51225e-22	0.967697	1
ENSRNOG00000019342	5.6769e-24	1.6237e-22	0.773062	1
ENSRNOG00000030625	7.81616e-24	2.22502e-22	1.07411	1
ENSRNOG00000020440	7.80764e-24	2.22502e-22	1.42016	1
ENSRNOG00000008209	9.56338e-24	2.716e-22	0.767942	1
ENSRNOG00000045829	1.05118e-23	2.97833e-22	0.776512	1
ENSRNOG00000032398	1.07691e-23	3.0441e-22	-0.78563	1
ENSRNOG00000011287	1.18407e-23	3.33918e-22	0.763617	1
ENSRNOG00000015317	1.25771e-23	3.5386e-22	-0.761836	1
ENSRNOG00000006787	1.54919e-23	4.34855e-22	0.874117	1
ENSRNOG00000009267	1.67341e-23	4.68633e-22	-0.796729	1
ENSRNOG00000002202	1.77541e-23	4.96047e-22	-0.992658	1
ENSRNOG00000042182	1.81259e-23	5.05264e-22	-0.789421	1
ENSRNOG00000003464	1.98739e-23	5.51805e-22	-0.924885	1
ENSRNOG00000047028	1.98869e-23	5.51805e-22	0.821152	1
ENSRNOG00000038258	2.34944e-23	6.50407e-22	0.9159	1
ENSRNOG00000007917	2.3591e-23	6.51587e-22	1.54968	1
ENSRNOG00000006670	3.12593e-23	8.61416e-22	1.06805	1
ENSRNOG00000027839	3.59249e-23	9.8773e-22	-0.909395	1
ENSRNOG00000018400	3.87769e-23	1.06372e-21	0.885591	1
ENSRNOG00000038916	3.9389e-23	1.07806e-21	0.971605	1
ENSRNOG00000006889	4.63337e-23	1.26527e-21	0.805712	1
ENSRNOG00000005871	4.68601e-23	1.27675e-21	0.949109	1
ENSRNOG00000004442	4.88732e-23	1.3286e-21	0.927733	1
ENSRNOG00000007092	4.98268e-23	1.35148e-21	0.802624	1
ENSRNOG00000004482	6.19154e-23	1.6756e-21	0.999364	1
ENSRNOG00000018524	7.12617e-23	1.92423e-21	-0.76728	1
ENSRNOG00000020255	7.38044e-23	1.98844e-21	-0.845118	1
ENSRNOG00000013309	8.70124e-23	2.33906e-21	0.885937	1
ENSRNOG00000027024	8.87686e-23	2.38097e-21	2.10544	1
ENSRNOG00000004033	9.1822e-23	2.45741e-21	-1.19416	1
ENSRNOG00000013791	9.95757e-23	2.65902e-21	-0.74844	1
ENSRNOG00000019723	1.03611e-22	2.76067e-21	-0.966898	1
ENSRNOG00000008364	1.04563e-22	2.7799e-21	-0.816347	1
ENSRNOG00000032472	1.07381e-22	2.84855e-21	-0.774351	1
ENSRNOG00000015036	1.19665e-22	3.16745e-21	0.784819	1
ENSRNOG00000020457	1.27922e-22	3.37859e-21	-0.813783	1
ENSRNOG00000002579	1.33315e-22	3.51335e-21	1.60482	1
ENSRNOG00000016286	1.48532e-22	3.90585e-21	0.872143	1
ENSRNOG00000018870	1.62993e-22	4.27679e-21	1.35664	1
ENSRNOG00000018736	1.68685e-22	4.4141e-21	0.861896	1
ENSRNOG00000020308	1.68957e-22	4.4141e-21	-0.767887	1
ENSRNOG00000021145	1.79366e-22	4.67592e-21	1.47241	1
ENSRNOG00000008090	1.90533e-22	4.95631e-21	0.74448	1
ENSRNOG00000007713	2.50512e-22	6.50254e-21	-0.806849	1
ENSRNOG00000013994	3.22972e-22	8.36539e-21	-0.738158	1
ENSRNOG00000001171	3.31154e-22	8.55895e-21	-0.870691	1
ENSRNOG00000005540	3.34118e-22	8.6171e-21	-0.760813	1
ENSRNOG00000011568	3.36831e-22	8.66856e-21	-3.31641	1
ENSRNOG00000026821	3.39438e-22	8.71707e-21	-0.736781	1
ENSRNOG00000030182	3.46651e-22	8.88339e-21	0.822131	1
ENSRNOG00000016384	3.82072e-22	9.77036e-21	0.741649	1
ENSRNOG00000009568	4.71596e-22	1.20342e-20	0.750876	1
ENSRNOG00000015421	4.94459e-22	1.25645e-20	1.0921	1
ENSRNOG00000032327	4.94461e-22	1.25645e-20	1.40881	1
ENSRNOG00000001806	5.2825e-22	1.33949e-20	0.799691	1
ENSRNOG00000019035	5.38562e-22	1.36278e-20	-2.18916	1
ENSRNOG00000014142	6.73879e-22	1.70162e-20	1.86567	1
ENSRNOG00000025899	6.84275e-22	1.72426e-20	-0.800494	1
ENSRNOG00000023226	8.37628e-22	2.10628e-20	0.7755	1
ENSRNOG00000009031	8.44377e-22	2.11884e-20	1.04906	1
ENSRNOG00000000723	8.77691e-22	2.19787e-20	0.948681	1
ENSRNOG00000019058	9.42717e-22	2.35582e-20	2.21692	1
ENSRNOG00000047931	9.60894e-22	2.39628e-20	0.754247	1
ENSRNOG00000028625	9.89778e-22	2.46322e-20	1.22886	1
ENSRNOG00000004101	1.11285e-21	2.7638e-20	1.33385	1
ENSRNOG00000037198	1.38901e-21	3.44257e-20	0.873344	1
ENSRNOG00000022268	1.48411e-21	3.67075e-20	1.20212	1
ENSRNOG00000018163	1.55671e-21	3.84243e-20	-3.03201	1
ENSRNOG00000001295	1.66891e-21	4.11096e-20	-1.94585	1
ENSRNOG00000045738	1.76266e-21	4.33306e-20	-0.803721	1
ENSRNOG00000030486	1.79288e-21	4.3984e-20	3.86611	1
ENSRNOG00000000172	1.9478e-21	4.76876e-20	0.809331	1
ENSRNOG00000013974	1.9735e-21	4.8219e-20	0.951465	1
ENSRNOG00000007457	2.18535e-21	5.32873e-20	1.02176	1
ENSRNOG00000008785	2.30774e-21	5.61581e-20	0.786709	1
ENSRNOG00000008487	2.48694e-21	6.03971e-20	0.723594	1
ENSRNOG00000014117	2.72209e-21	6.59752e-20	-0.830211	1
ENSRNOG00000016807	2.73911e-21	6.62546e-20	1.25142	1
ENSRNOG00000024104	3.32585e-21	8.02859e-20	-0.727018	1
ENSRNOG00000011284	3.35241e-21	8.07657e-20	-0.726839	1
ENSRNOG00000043337	3.5554e-21	8.54853e-20	0.953408	1
ENSRNOG00000018920	3.76133e-21	9.02569e-20	-0.747584	1
ENSRNOG00000050317	3.97854e-21	9.52797e-20	-0.725646	1
ENSRNOG00000011276	4.17132e-21	9.96986e-20	0.772195	1
ENSRNOG00000047158	4.46739e-21	1.06564e-19	-0.81803	1
ENSRNOG00000025160	4.63758e-21	1.10405e-19	-1.42717	1
ENSRNOG00000023476	5.94734e-21	1.41308e-19	-3.04193	1
ENSRNOG00000010888	5.98418e-21	1.41904e-19	-0.827178	1
ENSRNOG00000007387	1.08281e-20	2.56266e-19	0.786291	1
ENSRNOG00000007920	1.16328e-20	2.74771e-19	0.888327	1
ENSRNOG00000009550	1.20029e-20	2.82959e-19	0.7106	1
ENSRNOG00000006077	1.31941e-20	3.10433e-19	-0.71689	1
ENSRNOG00000004414	1.35448e-20	3.18065e-19	0.713978	1
ENSRNOG00000015113	1.42891e-20	3.34892e-19	-0.74425	1
ENSRNOG00000028941	1.44987e-20	3.39146e-19	-1.07391	1
ENSRNOG00000025979	1.51241e-20	3.53091e-19	2.31214	1
ENSRNOG00000003172	1.5296e-20	3.56414e-19	0.755271	1
ENSRNOG00000010064	1.56434e-20	3.63807e-19	-0.715952	1
ENSRNOG00000020679	1.67203e-20	3.88105e-19	0.727259	1
ENSRNOG00000018205	1.68165e-20	3.89587e-19	-0.904616	1
ENSRNOG00000016474	1.71131e-20	3.957e-19	1.15851	1
ENSRNOG00000018122	1.75548e-20	4.05136e-19	0.875102	1
ENSRNOG00000047087	1.81279e-20	4.17564e-19	-1.04903	1
ENSRNOG00000013439	1.83811e-20	4.22591e-19	0.786543	1
ENSRNOG00000016108	2.14066e-20	4.91211e-19	-0.815013	1
ENSRNOG00000018494	2.18209e-20	4.99768e-19	-1.01671	1
ENSRNOG00000003370	2.632e-20	6.01671e-19	0.828019	1
ENSRNOG00000005347	3.07022e-20	7.0052e-19	1.01218	1
ENSRNOG00000004692	3.61488e-20	8.23238e-19	6.32405	1
ENSRNOG00000014907	3.67149e-20	8.34556e-19	0.726294	1
ENSRNOG00000005660	3.73252e-20	8.46832e-19	0.918524	1
ENSRNOG00000014087	4.64506e-20	1.05189e-18	0.838941	1
ENSRNOG00000005556	5.03697e-20	1.13851e-18	0.730203	1
ENSRNOG00000004749	5.32417e-20	1.20117e-18	-0.696276	1
ENSRNOG00000042237	5.42804e-20	1.22232e-18	0.794367	1
ENSRNOG00000043094	6.92045e-20	1.55549e-18	-0.83238	1
ENSRNOG00000001990	7.45883e-20	1.67338e-18	1.32535	1
ENSRNOG00000011178	7.64912e-20	1.71289e-18	-2.30004	1
ENSRNOG00000003066	8.00238e-20	1.78868e-18	-1.1814	1
ENSRNOG00000017965	8.28946e-20	1.84942e-18	-0.696014	1
ENSRNOG00000006778	8.59673e-20	1.91091e-18	0.742676	1
ENSRNOG00000029763	8.59238e-20	1.91091e-18	3.79269	1
ENSRNOG00000006926	8.73882e-20	1.93892e-18	-1.65439	1
ENSRNOG00000010593	1.01163e-19	2.24044e-18	0.711111	1
ENSRNOG00000008738	1.04653e-19	2.31348e-18	1.17397	1
ENSRNOG00000049957	1.04951e-19	2.31582e-18	0.889372	1
ENSRNOG00000019018	1.1772e-19	2.59284e-18	0.820766	1
ENSRNOG00000016460	1.27067e-19	2.79362e-18	0.78565	1
ENSRNOG00000043377	1.40776e-19	3.08939e-18	0.802215	1
ENSRNOG00000030726	1.49744e-19	3.28024e-18	0.731934	1
ENSRNOG00000033402	1.51812e-19	3.31951e-18	0.927787	1
ENSRNOG00000016950	1.66623e-19	3.63679e-18	-0.712066	1
ENSRNOG00000017244	2.012e-19	4.38355e-18	1.5505	1
ENSRNOG00000012892	2.06964e-19	4.501e-18	0.688995	1
ENSRNOG00000012655	2.20176e-19	4.77972e-18	1.20214	1
ENSRNOG00000049437	2.26974e-19	4.91845e-18	-1.38056	1
ENSRNOG00000009761	2.43977e-19	5.27741e-18	0.799735	1
ENSRNOG00000003533	2.46889e-19	5.33086e-18	-0.912856	1
ENSRNOG00000019626	2.84083e-19	6.12299e-18	1.09678	1
ENSRNOG00000018639	3.18522e-19	6.85305e-18	-0.868937	1
ENSRNOG00000048267	4.20373e-19	9.0283e-18	-0.762834	1
ENSRNOG00000018266	4.31561e-19	9.25211e-18	1.55407	1
ENSRNOG00000010156	4.4986e-19	9.62731e-18	-0.848736	1
ENSRNOG00000016675	5.21789e-19	1.11469e-17	3.78172	1
ENSRNOG00000003956	5.32485e-19	1.13553e-17	-0.828797	1
ENSRNOG00000004172	5.54137e-19	1.17962e-17	0.807661	1
ENSRNOG00000001296	5.65762e-19	1.20224e-17	-0.820417	1
ENSRNOG00000002397	6.87349e-19	1.45805e-17	1.16002	1
ENSRNOG00000009826	7.90332e-19	1.67356e-17	1.08471	1
ENSRNOG00000014702	8.75153e-19	1.84993e-17	0.928223	1
ENSRNOG00000048949	8.94336e-19	1.88717e-17	0.915867	1
ENSRNOG00000014597	9.54788e-19	2.01122e-17	-0.72372	1
ENSRNOG00000020614	9.73659e-19	2.0474e-17	0.894782	1
ENSRNOG00000004205	1.04866e-18	2.20128e-17	1.38808	1
ENSRNOG00000027940	1.07223e-18	2.24684e-17	2.81806	1
ENSRNOG00000018770	1.46259e-18	3.05952e-17	1.4005	1
ENSRNOG00000003119	1.48411e-18	3.09917e-17	0.755772	1
ENSRNOG00000039861	1.51595e-18	3.16019e-17	0.783414	1
ENSRNOG00000004009	1.58297e-18	3.29422e-17	1.42801	1
ENSRNOG00000015239	1.75913e-18	3.65451e-17	0.674667	1
ENSRNOG00000000323	1.77281e-18	3.67661e-17	1.25507	1
ENSRNOG00000020468	1.89738e-18	3.92819e-17	0.9313	1
ENSRNOG00000011723	2.11492e-18	4.37107e-17	-0.91003	1
ENSRNOG00000017765	2.18928e-18	4.51703e-17	0.665569	1
ENSRNOG00000014948	2.26899e-18	4.67351e-17	-0.91064	1
ENSRNOG00000019478	2.31075e-18	4.7514e-17	0.803625	1
ENSRNOG00000030830	2.38487e-18	4.89547e-17	-0.752293	1
ENSRNOG00000014297	2.40448e-18	4.92735e-17	0.746037	1
ENSRNOG00000001466	2.43838e-18	4.98835e-17	1.72494	1
ENSRNOG00000042607	2.56437e-18	5.23721e-17	-0.842828	1
ENSRNOG00000016374	2.73641e-18	5.57913e-17	1.58957	1
ENSRNOG00000037610	2.96683e-18	6.03872e-17	-2.20238	1
ENSRNOG00000020562	3.49438e-18	7.10053e-17	0.983928	1
ENSRNOG00000014698	3.63082e-18	7.36538e-17	0.702489	1
ENSRNOG00000016398	4.39288e-18	8.89632e-17	0.823679	1
ENSRNOG00000014251	4.40623e-18	8.9084e-17	1.05598	1
ENSRNOG00000012189	4.80497e-18	9.69832e-17	0.925952	1
ENSRNOG00000030683	4.92914e-18	9.93235e-17	-0.659282	1
ENSRNOG00000018824	5.49819e-18	1.10605e-16	-0.821192	1
ENSRNOG00000012960	5.67927e-18	1.14058e-16	-0.94981	1
ENSRNOG00000031634	6.31114e-18	1.26537e-16	1.24967	1
ENSRNOG00000001006	6.54894e-18	1.31087e-16	2.16116	1
ENSRNOG00000003884	6.62007e-18	1.32292e-16	1.57915	1
ENSRNOG00000025164	7.21275e-18	1.43897e-16	-1.45311	1
ENSRNOG00000018346	7.86522e-18	1.56655e-16	0.768952	1
ENSRNOG00000047898	8.05137e-18	1.60099e-16	1.15376	1
ENSRNOG00000019413	8.48834e-18	1.6851e-16	-0.968685	1
ENSRNOG00000002826	9.56307e-18	1.89534e-16	0.717229	1
ENSRNOG00000021097	9.6859e-18	1.91654e-16	0.866277	1
ENSRNOG00000002580	9.73122e-18	1.92235e-16	-0.737444	1
ENSRNOG00000050899	1.01472e-17	2.00126e-16	-1.35866	1
ENSRNOG00000016848	1.03221e-17	2.03242e-16	0.979551	1
ENSRNOG00000010789	1.05906e-17	2.0819e-16	0.738205	1
ENSRNOG00000037632	1.13521e-17	2.22797e-16	1.52347	1
ENSRNOG00000001730	1.19137e-17	2.3344e-16	-0.650654	1
ENSRNOG00000002097	1.32069e-17	2.58359e-16	-0.870738	1
ENSRNOG00000047986	1.42529e-17	2.7837e-16	1.80699	1
ENSRNOG00000032546	1.44888e-17	2.8252e-16	-0.669882	1
ENSRNOG00000008144	1.54581e-17	3.00934e-16	0.689168	1
ENSRNOG00000013251	1.87462e-17	3.64359e-16	0.763772	1
ENSRNOG00000002470	1.89927e-17	3.68555e-16	3.26908	1
ENSRNOG00000008870	1.92903e-17	3.73731e-16	-0.892441	1
ENSRNOG00000014783	1.99928e-17	3.8672e-16	1.38328	1
ENSRNOG00000009096	2.11376e-17	4.08208e-16	0.679655	1
ENSRNOG00000008941	2.16317e-17	4.17083e-16	0.694043	1
ENSRNOG00000021437	2.66402e-17	5.12834e-16	1.14254	1
ENSRNOG00000015191	2.6956e-17	5.18087e-16	0.690289	1
ENSRNOG00000027151	2.85033e-17	5.46956e-16	-0.657678	1
ENSRNOG00000005758	3.02072e-17	5.78731e-16	1.30033	1
ENSRNOG00000007587	3.03432e-17	5.80415e-16	-0.730488	1
ENSRNOG00000018729	3.17812e-17	6.06961e-16	-0.889967	1
ENSRNOG00000011007	3.49009e-17	6.65489e-16	-0.64556	1
ENSRNOG00000015054	3.54179e-17	6.74282e-16	-0.920172	1
ENSRNOG00000001890	3.68087e-17	6.99655e-16	-0.853681	1
ENSRNOG00000047393	3.82875e-17	7.2662e-16	0.729944	1
ENSRNOG00000026605	4.18695e-17	7.93352e-16	0.933248	1
ENSRNOG00000003927	4.22384e-17	7.99087e-16	0.927258	1
ENSRNOG00000014718	4.96378e-17	9.37602e-16	-0.715103	1
ENSRNOG00000050682	5.23135e-17	9.866e-16	-2.71269	1
ENSRNOG00000007793	5.39009e-17	1.01495e-15	-0.639687	1
ENSRNOG00000029740	5.78526e-17	1.08766e-15	-0.729383	1
ENSRNOG00000024886	5.82934e-17	1.09425e-15	0.674919	1
ENSRNOG00000017762	5.99261e-17	1.12315e-15	1.48993	1
ENSRNOG00000021808	6.03237e-17	1.1271e-15	0.905566	1
ENSRNOG00000046890	6.03014e-17	1.1271e-15	0.848199	1
ENSRNOG00000045884	6.14567e-17	1.14649e-15	1.19122	1
ENSRNOG00000019598	6.55623e-17	1.2212e-15	-0.636608	1
ENSRNOG00000029501	6.6341e-17	1.2338e-15	0.636958	1
ENSRNOG00000019982	6.65254e-17	1.23533e-15	0.860788	1
ENSRNOG00000006807	6.7621e-17	1.25374e-15	1.0256	1
ENSRNOG00000014691	6.9207e-17	1.28118e-15	1.15071	1
ENSRNOG00000045568	7.85004e-17	1.451e-15	-0.676609	1
ENSRNOG00000046763	8.10539e-17	1.4959e-15	0.961548	1
ENSRNOG00000028017	8.31106e-17	1.53152e-15	0.760706	1
ENSRNOG00000016976	8.36486e-17	1.53908e-15	-0.635519	1
ENSRNOG00000001956	8.67299e-17	1.59335e-15	0.872402	1
ENSRNOG00000023548	9.06559e-17	1.66294e-15	0.958008	1
ENSRNOG00000022839	9.32282e-17	1.70753e-15	-0.936497	1
ENSRNOG00000009734	1.1195e-16	2.04732e-15	0.666742	1
ENSRNOG00000019768	1.20126e-16	2.19353e-15	0.634923	1
ENSRNOG00000004341	1.20597e-16	2.1988e-15	0.826475	1
ENSRNOG00000029147	1.21058e-16	2.20388e-15	-1.59252	1
ENSRNOG00000004217	1.24175e-16	2.25722e-15	-0.880647	1
ENSRNOG00000007077	1.32158e-16	2.39872e-15	-0.63405	1
ENSRNOG00000013809	1.58127e-16	2.86576e-15	-0.628128	1
ENSRNOG00000002262	1.58728e-16	2.87233e-15	-0.658739	1
ENSRNOG00000001402	1.59232e-16	2.87312e-15	0.744146	1
ENSRNOG00000010302	1.59247e-16	2.87312e-15	3.81919	1
ENSRNOG00000032737	1.627e-16	2.93102e-15	0.749777	1
ENSRNOG00000019556	1.6568e-16	2.98026e-15	1.0931	1
ENSRNOG00000016484	1.71369e-16	3.07801e-15	-0.823817	1
ENSRNOG00000010475	1.73451e-16	3.11077e-15	0.634827	1
ENSRNOG00000018232	1.74289e-16	3.12118e-15	-0.663056	1
ENSRNOG00000019140	1.76089e-16	3.14873e-15	-0.708434	1
ENSRNOG00000004503	1.90655e-16	3.40415e-15	1.21452	1
ENSRNOG00000007964	1.97257e-16	3.51682e-15	-0.729096	1
ENSRNOG00000016551	2.11667e-16	3.76818e-15	-1.03982	1
ENSRNOG00000019862	2.18046e-16	3.87601e-15	1.40512	1
ENSRNOG00000003566	2.18586e-16	3.8799e-15	0.658397	1
ENSRNOG00000030954	2.25676e-16	3.99987e-15	-0.674262	1
ENSRNOG00000001603	2.28299e-16	4.04043e-15	-0.799256	1
ENSRNOG00000018366	2.34927e-16	4.15164e-15	-0.768858	1
ENSRNOG00000016044	2.40192e-16	4.23848e-15	-1.20042	1
ENSRNOG00000008431	2.46745e-16	4.34775e-15	-0.757497	1
ENSRNOG00000016595	2.53157e-16	4.45082e-15	0.63658	1
ENSRNOG00000017915	2.53332e-16	4.45082e-15	-0.684183	1
ENSRNOG00000030724	2.6316e-16	4.61678e-15	2.69629	1
ENSRNOG00000007091	2.68801e-16	4.7089e-15	1.06752	1
ENSRNOG00000013690	2.89631e-16	5.06645e-15	-0.817972	1
ENSRNOG00000007284	2.94556e-16	5.14515e-15	-0.729059	1
ENSRNOG00000048462	3.06429e-16	5.3448e-15	-0.816532	1
ENSRNOG00000042855	3.0816e-16	5.36722e-15	0.708187	1
ENSRNOG00000020264	3.13558e-16	5.45337e-15	0.638541	1
ENSRNOG00000016541	3.15258e-16	5.47506e-15	0.630448	1
ENSRNOG00000020318	3.35606e-16	5.82006e-15	-0.897651	1
ENSRNOG00000000860	3.40042e-16	5.88854e-15	-0.844959	1
ENSRNOG00000021053	3.79252e-16	6.55812e-15	0.621113	1
ENSRNOG00000001736	3.89988e-16	6.73093e-15	-0.773047	1
ENSRNOG00000029726	3.90361e-16	6.73093e-15	0.878089	1
ENSRNOG00000015445	3.93362e-16	6.77301e-15	1.80479	1
ENSRNOG00000002807	4.30605e-16	7.4037e-15	-0.792392	1
ENSRNOG00000004062	4.39279e-16	7.54209e-15	0.828157	1
ENSRNOG00000002093	4.77744e-16	8.19087e-15	0.865742	1
ENSRNOG00000024061	5.09675e-16	8.72592e-15	1.58458	1
ENSRNOG00000014530	5.14013e-16	8.78774e-15	1.24647	1
ENSRNOG00000018567	5.20097e-16	8.87916e-15	-0.630705	1
ENSRNOG00000038908	5.48436e-16	9.34975e-15	0.952339	1
ENSRNOG00000047661	5.65702e-16	9.6305e-15	0.758516	1
ENSRNOG00000010645	5.75153e-16	9.7776e-15	-0.908996	1
ENSRNOG00000020238	6.13974e-16	1.04229e-14	0.904372	1
ENSRNOG00000026844	6.22502e-16	1.05528e-14	-1.04591	1
ENSRNOG00000051002	6.6373e-16	1.12202e-14	2.47965	1
ENSRNOG00000049491	6.6373e-16	1.12202e-14	2.47965	1
ENSRNOG00000001957	6.915e-16	1.16733e-14	-1.34445	1
ENSRNOG00000007817	7.05935e-16	1.19003e-14	-0.660632	1
ENSRNOG00000020232	7.4658e-16	1.2568e-14	-0.657299	1
ENSRNOG00000010410	7.75032e-16	1.30287e-14	0.653949	1
ENSRNOG00000022189	8.65479e-16	1.4529e-14	-0.694848	1
ENSRNOG00000034084	9.04037e-16	1.51552e-14	0.710959	1
ENSRNOG00000025365	9.07609e-16	1.5194e-14	0.999356	1
ENSRNOG00000019000	9.41534e-16	1.57401e-14	0.755698	1
ENSRNOG00000023334	1.13649e-15	1.8973e-14	0.609339	1
ENSRNOG00000018781	1.23872e-15	2.0651e-14	-0.856513	1
ENSRNOG00000043059	1.29121e-15	2.14964e-14	0.97974	1
ENSRNOG00000023465	1.30803e-15	2.17464e-14	0.845851	1
ENSRNOG00000016827	1.35106e-15	2.2431e-14	0.615134	1
ENSRNOG00000004725	1.38176e-15	2.29091e-14	-0.950687	1
ENSRNOG00000021262	1.41573e-15	2.34401e-14	-0.644445	1
ENSRNOG00000011875	1.52307e-15	2.51828e-14	0.855921	1
ENSRNOG00000008452	1.52958e-15	2.52559e-14	0.621714	1
ENSRNOG00000015027	1.56739e-15	2.58448e-14	0.848667	1
ENSRNOG00000005998	1.649e-15	2.71534e-14	0.891373	1
ENSRNOG00000006999	1.72481e-15	2.83629e-14	0.854759	1
ENSRNOG00000048718	1.74919e-15	2.87247e-14	-0.777135	1
ENSRNOG00000030715	1.7541e-15	2.87662e-14	0.606296	1
ENSRNOG00000005804	1.80434e-15	2.95501e-14	-0.66606	1
ENSRNOG00000016496	1.81524e-15	2.96882e-14	0.604514	1
ENSRNOG00000004786	1.87953e-15	3.06982e-14	0.81424	1
ENSRNOG00000010630	1.92831e-15	3.14523e-14	0.630907	1
ENSRNOG00000001338	2.21256e-15	3.604e-14	0.664202	1
ENSRNOG00000008159	2.39201e-15	3.89105e-14	-0.655659	1
ENSRNOG00000015588	2.41922e-15	3.93001e-14	-0.804639	1
ENSRNOG00000025998	2.48047e-15	4.0241e-14	1.02756	1
ENSRNOG00000019484	2.51369e-15	4.07252e-14	-0.621121	1
ENSRNOG00000014549	2.54008e-15	4.10975e-14	0.655079	1
ENSRNOG00000033529	2.55834e-15	4.13376e-14	0.704041	1
ENSRNOG00000001582	2.62775e-15	4.24023e-14	-0.799431	1
ENSRNOG00000046353	2.72159e-15	4.3858e-14	1.32477	1
ENSRNOG00000017523	2.91112e-15	4.68496e-14	0.631279	1
ENSRNOG00000015456	3.02947e-15	4.86894e-14	-0.672432	1
ENSRNOG00000010917	3.13214e-15	5.02726e-14	-1.13619	1
ENSRNOG00000016097	3.38068e-15	5.41896e-14	0.982909	1
ENSRNOG00000008586	3.44402e-15	5.51317e-14	-0.841551	1
ENSRNOG00000013017	3.4644e-15	5.53845e-14	1.92763	1
ENSRNOG00000003189	3.6719e-15	5.86241e-14	-1.25215	1
ENSRNOG00000028701	3.75318e-15	5.98426e-14	0.755813	1
ENSRNOG00000019700	3.85611e-15	6.14026e-14	0.882815	1
ENSRNOG00000009310	4.0042e-15	6.36767e-14	-0.604372	1
ENSRNOG00000006236	4.06952e-15	6.46305e-14	-0.889273	1
ENSRNOG00000017852	4.14891e-15	6.57183e-14	-0.602806	1
ENSRNOG00000040205	4.14504e-15	6.57183e-14	0.646111	1
ENSRNOG00000001425	4.24027e-15	6.70774e-14	1.42167	1
ENSRNOG00000013304	4.35652e-15	6.88222e-14	-0.597002	1
ENSRNOG00000025948	4.36197e-15	6.88222e-14	1.15031	1
ENSRNOG00000010402	4.39889e-15	6.93141e-14	1.55518	1
ENSRNOG00000004298	4.51006e-15	7.09731e-14	0.812819	1
ENSRNOG00000016357	4.62314e-15	7.26579e-14	1.62099	1
ENSRNOG00000030106	5.05629e-15	7.9362e-14	-2.07392	1
ENSRNOG00000012142	5.15516e-15	8.08088e-14	1.0201	1
ENSRNOG00000011517	5.25249e-15	8.22277e-14	-0.693155	1
ENSRNOG00000008754	5.37665e-15	8.40624e-14	-0.605362	1
ENSRNOG00000008292	5.68579e-15	8.87806e-14	-0.605248	1
ENSRNOG00000009104	5.70071e-15	8.88986e-14	-0.738651	1
ENSRNOG00000004821	6.20144e-15	9.65824e-14	0.794401	1
ENSRNOG00000038574	6.28118e-15	9.76982e-14	1.60709	1
ENSRNOG00000008305	6.46355e-15	1.00406e-13	0.594594	1
ENSRNOG00000043006	6.56942e-15	1.01919e-13	0.601556	1
ENSRNOG00000007601	6.771e-15	1.04911e-13	-1.20303	1
ENSRNOG00000032364	6.83445e-15	1.05759e-13	-0.701994	1
ENSRNOG00000014118	6.95545e-15	1.07493e-13	0.785041	1
ENSRNOG00000008666	7.04049e-15	1.08668e-13	-0.702362	1
ENSRNOG00000003649	7.53021e-15	1.16079e-13	0.862007	1
ENSRNOG00000047854	8.99787e-15	1.38526e-13	3.24911	1
ENSRNOG00000001333	9.10372e-15	1.39977e-13	0.681463	1
ENSRNOG00000026753	9.26808e-15	1.42323e-13	-0.629005	1
ENSRNOG00000015152	9.43375e-15	1.44683e-13	0.981267	1
ENSRNOG00000031993	9.57418e-15	1.4665e-13	0.650807	1
ENSRNOG00000019542	9.88414e-15	1.51206e-13	0.917535	1
ENSRNOG00000010214	1.00804e-14	1.53851e-13	0.778185	1
ENSRNOG00000020027	1.00826e-14	1.53851e-13	-3.7107	1
ENSRNOG00000031138	1.01175e-14	1.54189e-13	0.657793	1
ENSRNOG00000015691	1.14575e-14	1.74392e-13	0.919336	1
ENSRNOG00000000843	1.19942e-14	1.82229e-13	1.22024	1
ENSRNOG00000002643	1.20027e-14	1.82229e-13	-0.643525	1
ENSRNOG00000047493	1.28844e-14	1.95371e-13	1.67654	1
ENSRNOG00000016932	1.33889e-14	2.02765e-13	-0.667497	1
ENSRNOG00000007918	1.37774e-14	2.08388e-13	-0.897169	1
ENSRNOG00000017751	1.41275e-14	2.13415e-13	-0.889537	1
ENSRNOG00000013267	1.51061e-14	2.27914e-13	0.601021	1
ENSRNOG00000019059	1.66371e-14	2.50699e-13	0.989208	1
ENSRNOG00000042785	1.8663e-14	2.80877e-13	-0.71408	1
ENSRNOG00000030466	2.01715e-14	3.03201e-13	0.674933	1
ENSRNOG00000028236	2.05975e-14	3.09219e-13	-1.63395	1
ENSRNOG00000016273	2.1866e-14	3.27854e-13	-0.581743	1
ENSRNOG00000028025	2.2831e-14	3.41899e-13	-1.1731	1
ENSRNOG00000009945	2.29787e-14	3.43684e-13	0.58139	1
ENSRNOG00000000827	2.32396e-14	3.47156e-13	0.582604	1
ENSRNOG00000002922	2.36025e-14	3.5214e-13	-1.35222	1
ENSRNOG00000002061	2.37962e-14	3.54593e-13	0.741047	1
ENSRNOG00000015496	2.47487e-14	3.68331e-13	-0.613644	1
ENSRNOG00000024066	2.58713e-14	3.84565e-13	-0.750796	1
ENSRNOG00000030058	2.62726e-14	3.9005e-13	0.792778	1
ENSRNOG00000001609	2.64919e-14	3.92822e-13	0.797127	1
ENSRNOG00000018304	2.77473e-14	4.10932e-13	-0.581979	1
ENSRNOG00000007478	3.0628e-14	4.53039e-13	-0.577545	1
ENSRNOG00000002568	3.15682e-14	4.66375e-13	0.920919	1
ENSRNOG00000029134	3.30042e-14	4.86993e-13	0.932564	1
ENSRNOG00000022767	3.31916e-14	4.89161e-13	-1.92454	1
ENSRNOG00000021802	3.47689e-14	5.11782e-13	0.860743	1
ENSRNOG00000018339	3.49537e-14	5.13875e-13	1.11587	1
ENSRNOG00000011907	3.5956e-14	5.27967e-13	2.077	1
ENSRNOG00000005868	3.60844e-14	5.29209e-13	-0.644682	1
ENSRNOG00000006494	3.62771e-14	5.31389e-13	2.02754	1
ENSRNOG00000049826	3.79079e-14	5.54605e-13	1.36048	1
ENSRNOG00000015072	3.82912e-14	5.59533e-13	-0.62622	1
ENSRNOG00000023533	3.91373e-14	5.71206e-13	0.603842	1
ENSRNOG00000017593	4.0589e-14	5.91678e-13	-0.837336	1
ENSRNOG00000017577	4.17145e-14	6.07352e-13	1.08952	1
ENSRNOG00000021381	4.27772e-14	6.22074e-13	0.837883	1
ENSRNOG00000000455	4.71902e-14	6.85422e-13	0.65457	1
ENSRNOG00000010107	4.82292e-14	6.99671e-13	-0.576228	1
ENSRNOG00000017932	4.88696e-14	7.0811e-13	0.732916	1
ENSRNOG00000020989	4.92252e-14	7.12408e-13	1.02186	1
ENSRNOG00000018877	4.94652e-14	7.15024e-13	-0.687579	1
ENSRNOG00000012939	5.01603e-14	7.24205e-13	0.853156	1
ENSRNOG00000016910	5.08263e-14	7.32943e-13	0.697213	1
ENSRNOG00000011994	5.19113e-14	7.47696e-13	0.572072	1
ENSRNOG00000048990	5.31104e-14	7.64056e-13	3.62118	1
ENSRNOG00000016456	5.45204e-14	7.83406e-13	0.748524	1
ENSRNOG00000032246	5.62512e-14	8.07315e-13	-1.97311	1
ENSRNOG00000019680	6.30652e-14	9.04035e-13	0.579147	1
ENSRNOG00000047977	6.48404e-14	9.28379e-13	0.600242	1
ENSRNOG00000012862	6.88584e-14	9.84741e-13	1.55239	1
ENSRNOG00000019009	7.40166e-14	1.05725e-12	1.06618	1
ENSRNOG00000001865	7.48663e-14	1.06813e-12	0.91568	1
ENSRNOG00000012216	7.54921e-14	1.07578e-12	0.775659	1
ENSRNOG00000004294	7.56358e-14	1.07618e-12	3.96427	1
ENSRNOG00000011258	7.56979e-14	1.07618e-12	0.647805	1
ENSRNOG00000023778	7.9305e-14	1.12613e-12	0.983841	1
ENSRNOG00000008138	8.01869e-14	1.13732e-12	3.28252	1
ENSRNOG00000024595	8.24705e-14	1.16833e-12	-0.607967	1
ENSRNOG00000004405	8.3311e-14	1.17886e-12	0.600576	1
ENSRNOG00000027976	8.64845e-14	1.22233e-12	1.24202	1
ENSRNOG00000009263	9.0285e-14	1.27455e-12	1.21439	1
ENSRNOG00000004147	9.10882e-14	1.28439e-12	1.12024	1
ENSRNOG00000022943	9.15283e-14	1.28909e-12	0.573565	1
ENSRNOG00000007886	9.20704e-14	1.29521e-12	0.788845	1
ENSRNOG00000004581	9.53008e-14	1.33909e-12	0.570055	1
ENSRNOG00000014976	1.03167e-13	1.44794e-12	1.61878	1
ENSRNOG00000018599	1.04776e-13	1.46881e-12	-0.625801	1
ENSRNOG00000000781	1.06643e-13	1.49325e-12	1.00882	1
ENSRNOG00000023587	1.08839e-13	1.52223e-12	-0.644586	1
ENSRNOG00000007088	1.10705e-13	1.54654e-12	-0.56439	1
ENSRNOG00000048394	1.12552e-13	1.57053e-12	0.922723	1
ENSRNOG00000017109	1.13186e-13	1.57755e-12	0.796007	1
ENSRNOG00000024563	1.17244e-13	1.63222e-12	0.75528	1
ENSRNOG00000009788	1.19611e-13	1.66325e-12	0.595723	1
ENSRNOG00000024322	1.25264e-13	1.73985e-12	0.605869	1
ENSRNOG00000013078	1.2634e-13	1.75279e-12	-0.619149	1
ENSRNOG00000020952	1.2851e-13	1.78084e-12	0.605508	1
ENSRNOG00000018076	1.36184e-13	1.88502e-12	0.567226	1
ENSRNOG00000034240	1.46664e-13	2.02777e-12	-0.576556	1
ENSRNOG00000027012	1.54913e-13	2.13936e-12	0.837987	1
ENSRNOG00000015052	1.59453e-13	2.19954e-12	-0.955339	1
ENSRNOG00000023400	1.61673e-13	2.22761e-12	0.592149	1
ENSRNOG00000042714	1.70108e-13	2.34117e-12	0.682914	1
ENSRNOG00000001414	1.7864e-13	2.45579e-12	-0.575849	1
ENSRNOG00000021176	1.8186e-13	2.49721e-12	0.672922	1
ENSRNOG00000000567	1.89444e-13	2.5984e-12	-0.612992	1
ENSRNOG00000047613	1.91224e-13	2.61983e-12	-5.03449	1
ENSRNOG00000003674	1.99124e-13	2.72497e-12	-0.572819	1
ENSRNOG00000013024	1.99562e-13	2.72788e-12	1.96803	1
ENSRNOG00000015667	2.04515e-13	2.78926e-12	0.620152	1
ENSRNOG00000050997	2.04393e-13	2.78926e-12	-0.586072	1
ENSRNOG00000032240	2.14775e-13	2.92588e-12	0.659028	1
ENSRNOG00000017307	2.23821e-13	3.04567e-12	1.97977	1
ENSRNOG00000038738	2.39111e-13	3.25008e-12	-2.29556	1
ENSRNOG00000015727	2.61516e-13	3.55061e-12	0.5561	1
ENSRNOG00000020817	2.68353e-13	3.63936e-12	-1.46837	1
ENSRNOG00000013737	2.7103e-13	3.67153e-12	-0.560421	1
ENSRNOG00000016980	2.74989e-13	3.71789e-12	0.956835	1
ENSRNOG00000032825	2.75069e-13	3.71789e-12	0.853745	1
ENSRNOG00000023366	2.76164e-13	3.72852e-12	-0.971441	1
ENSRNOG00000004150	2.91109e-13	3.9259e-12	-1.31158	1
ENSRNOG00000018005	3.33053e-13	4.48312e-12	1.37056	1
ENSRNOG00000021168	3.3317e-13	4.48312e-12	0.580146	1
ENSRNOG00000002176	3.45951e-13	4.64993e-12	-0.571185	1
ENSRNOG00000048275	3.5303e-13	4.73979e-12	0.726137	1
ENSRNOG00000043404	3.61257e-13	4.84486e-12	0.816958	1
ENSRNOG00000045844	3.62387e-13	4.85461e-12	-0.555549	1
ENSRNOG00000011238	3.76734e-13	5.04122e-12	-0.686685	1
ENSRNOG00000001484	3.79474e-13	5.07226e-12	1.46247	1
ENSRNOG00000010658	3.88462e-13	5.18665e-12	-0.753415	1
ENSRNOG00000014257	3.92191e-13	5.23065e-12	1.30386	1
ENSRNOG00000001247	3.99026e-13	5.31595e-12	-0.666864	1
ENSRNOG00000008016	4.00735e-13	5.33283e-12	-0.551707	1
ENSRNOG00000006818	4.30798e-13	5.72293e-12	0.5597	1
ENSRNOG00000013969	4.30998e-13	5.72293e-12	0.655952	1
ENSRNOG00000018647	4.57143e-13	6.06343e-12	0.558222	1
ENSRNOG00000019481	5.1203e-13	6.77654e-12	-1.87463	1
ENSRNOG00000010534	5.11485e-13	6.77654e-12	-0.578506	1
ENSRNOG00000031707	5.38552e-13	7.11973e-12	-2.09165	1
ENSRNOG00000014303	5.5757e-13	7.36309e-12	0.554204	1
ENSRNOG00000003399	5.66206e-13	7.46897e-12	0.594425	1
ENSRNOG00000003967	5.78206e-13	7.61894e-12	0.559469	1
ENSRNOG00000018421	5.90927e-13	7.77807e-12	-0.599094	1
ENSRNOG00000016414	6.81073e-13	8.95484e-12	1.29303	1
ENSRNOG00000000774	7.25253e-13	9.52536e-12	0.873666	1
ENSRNOG00000019623	7.50473e-13	9.84588e-12	1.03168	1
ENSRNOG00000015519	7.70673e-13	1.00999e-11	-0.585228	1
ENSRNOG00000011068	7.97371e-13	1.04385e-11	0.56891	1
ENSRNOG00000000047	7.99739e-13	1.04581e-11	0.565491	1
ENSRNOG00000009346	8.40233e-13	1.09758e-11	-0.762822	1
ENSRNOG00000032152	8.49856e-13	1.10895e-11	-0.565814	1
ENSRNOG00000024945	8.56507e-13	1.11642e-11	0.59381	1
ENSRNOG00000017022	8.97578e-13	1.16869e-11	0.732363	1
ENSRNOG00000016714	9.08691e-13	1.18189e-11	-1.39111	1
ENSRNOG00000043150	9.28017e-13	1.20572e-11	-0.553893	1
ENSRNOG00000006365	9.3658e-13	1.21554e-11	-1.03819	1
ENSRNOG00000008450	1.00315e-12	1.30054e-11	-1.20296	1
ENSRNOG00000002129	1.06529e-12	1.37962e-11	-0.564102	1
ENSRNOG00000018946	1.09167e-12	1.41227e-11	-0.560421	1
ENSRNOG00000004489	1.12972e-12	1.45993e-11	0.622212	1
ENSRNOG00000004826	1.24427e-12	1.60465e-11	-0.58829	1
ENSRNOG00000019810	1.24437e-12	1.60465e-11	1.60082	1
ENSRNOG00000024335	1.25486e-12	1.61645e-11	-0.656483	1
ENSRNOG00000017801	1.2778e-12	1.64425e-11	-0.588266	1
ENSRNOG00000049361	1.28807e-12	1.6557e-11	1.81084	1
ENSRNOG00000008734	1.34899e-12	1.73216e-11	-0.541558	1
ENSRNOG00000003969	1.38252e-12	1.77332e-11	0.571849	1
ENSRNOG00000001975	1.40229e-12	1.79678e-11	1.26034	1
ENSRNOG00000022771	1.44617e-12	1.85104e-11	0.611032	1
ENSRNOG00000019299	1.45246e-12	1.85712e-11	0.554181	1
ENSRNOG00000005900	1.55164e-12	1.98183e-11	0.992848	1
ENSRNOG00000020182	1.64671e-12	2.10103e-11	0.562447	1
ENSRNOG00000019943	1.67105e-12	2.12984e-11	0.633316	1
ENSRNOG00000018230	1.68058e-12	2.13973e-11	-0.641634	1
ENSRNOG00000043233	1.70675e-12	2.17076e-11	0.6162	1
ENSRNOG00000010765	1.70914e-12	2.1715e-11	-0.542075	1
ENSRNOG00000001192	1.71308e-12	2.17422e-11	0.577746	1
ENSRNOG00000001782	1.73044e-12	2.19395e-11	-0.53643	1
ENSRNOG00000042318	1.74248e-12	2.20689e-11	0.808432	1
ENSRNOG00000000133	1.77229e-12	2.23996e-11	0.557342	1
ENSRNOG00000014966	1.77227e-12	2.23996e-11	0.615258	1
ENSRNOG00000028149	1.77587e-12	2.24212e-11	-0.592591	1
ENSRNOG00000016148	1.87398e-12	2.36352e-11	0.702746	1
ENSRNOG00000018382	1.95519e-12	2.46338e-11	0.723544	1
ENSRNOG00000004753	1.96686e-12	2.47549e-11	1.17438	1
ENSRNOG00000001010	2.03695e-12	2.55838e-11	-0.54951	1
ENSRNOG00000005987	2.03576e-12	2.55838e-11	0.588456	1
ENSRNOG00000010034	2.07911e-12	2.60861e-11	-0.542741	1
ENSRNOG00000032202	2.25358e-12	2.82458e-11	0.878227	1
ENSRNOG00000020444	2.29559e-12	2.87425e-11	1.47911	1
ENSRNOG00000002182	2.34145e-12	2.92863e-11	-0.902585	1
ENSRNOG00000026840	2.37682e-12	2.96979e-11	-1.31105	1
ENSRNOG00000029128	2.50036e-12	3.12092e-11	0.779334	1
ENSRNOG00000016763	2.60525e-12	3.24849e-11	1.0353	1
ENSRNOG00000014285	3.19884e-12	3.98452e-11	-0.583228	1
ENSRNOG00000003453	3.25972e-12	4.05617e-11	0.782184	1
ENSRNOG00000013368	3.31072e-12	4.11538e-11	0.612903	1
ENSRNOG00000012290	3.31848e-12	4.12079e-11	0.689088	1
ENSRNOG00000016532	3.59235e-12	4.45629e-11	0.593094	1
ENSRNOG00000029115	3.62142e-12	4.48313e-11	-1.31361	1
ENSRNOG00000040289	3.61797e-12	4.48313e-11	-0.706964	1
ENSRNOG00000019477	3.72253e-12	4.60358e-11	0.669522	1
ENSRNOG00000008331	3.87484e-12	4.78703e-11	-0.529148	1
ENSRNOG00000001518	3.94763e-12	4.87197e-11	0.527467	1
ENSRNOG00000018044	4.05462e-12	4.99891e-11	-0.542728	1
ENSRNOG00000002413	4.13236e-12	5.08955e-11	0.544506	1
ENSRNOG00000038370	4.16672e-12	5.12664e-11	0.583429	1
ENSRNOG00000000543	4.39111e-12	5.39722e-11	-0.527154	1
ENSRNOG00000000588	4.4994e-12	5.5247e-11	1.54399	1
ENSRNOG00000021962	4.65489e-12	5.70981e-11	1.51215	1
ENSRNOG00000013631	4.71845e-12	5.7819e-11	0.664005	1
ENSRNOG00000004066	4.76905e-12	5.83798e-11	1.23246	1
ENSRNOG00000025970	5.21027e-12	6.37163e-11	-0.811994	1
ENSRNOG00000049099	5.28671e-12	6.45856e-11	-1.75848	1
ENSRNOG00000026049	5.39093e-12	6.56595e-11	-0.655909	1
ENSRNOG00000027988	5.38787e-12	6.56595e-11	0.605644	1
ENSRNOG00000049994	5.38911e-12	6.56595e-11	1.10631	1
ENSRNOG00000012563	5.51283e-12	6.70765e-11	0.550033	1
ENSRNOG00000042326	5.61412e-12	6.82402e-11	0.70644	1
ENSRNOG00000012349	5.64736e-12	6.85751e-11	-0.66391	1
ENSRNOG00000012318	5.70312e-12	6.91826e-11	0.733369	1
ENSRNOG00000003099	5.79732e-12	7.02547e-11	-0.536326	1
ENSRNOG00000013738	5.83699e-12	7.06645e-11	-0.911374	1
ENSRNOG00000003081	5.96573e-12	7.21178e-11	-0.789944	1
ENSRNOG00000007390	5.96899e-12	7.21178e-11	0.582214	1
ENSRNOG00000009459	5.98781e-12	7.22729e-11	-0.685024	1
ENSRNOG00000021234	6.01872e-12	7.25734e-11	-0.726445	1
ENSRNOG00000042084	6.27135e-12	7.55442e-11	0.817101	1
ENSRNOG00000015334	6.37163e-12	7.66755e-11	-0.52803	1
ENSRNOG00000020202	6.47652e-12	7.78601e-11	0.56246	1
ENSRNOG00000001704	6.62126e-12	7.9521e-11	0.595847	1
ENSRNOG00000010438	6.73456e-12	8.08013e-11	-0.682532	1
ENSRNOG00000009778	6.81533e-12	8.16892e-11	0.521649	1
ENSRNOG00000045875	6.88006e-12	8.23832e-11	-1.40066	1
ENSRNOG00000028668	6.88983e-12	8.24185e-11	1.07623	1
ENSRNOG00000042821	6.98745e-12	8.35035e-11	0.530931	1
ENSRNOG00000002101	7.11967e-12	8.49994e-11	-0.523282	1
ENSRNOG00000003778	7.38974e-12	8.81366e-11	0.935601	1
ENSRNOG00000042603	8.15373e-12	9.71526e-11	-0.56603	1
ENSRNOG00000013733	8.18573e-12	9.74376e-11	-0.523332	1
ENSRNOG00000008400	8.43159e-12	1.00265e-10	0.569163	1
ENSRNOG00000013720	8.86666e-12	1.05335e-10	1.17807	1
ENSRNOG00000042691	9.19783e-12	1.09162e-10	-0.59748	1
ENSRNOG00000004423	9.35685e-12	1.1094e-10	-0.566026	1
ENSRNOG00000047213	9.62657e-12	1.14026e-10	-0.699112	1
ENSRNOG00000003195	1.05948e-11	1.25286e-10	1.2545	1
ENSRNOG00000025231	1.05979e-11	1.25286e-10	0.938951	1
ENSRNOG00000015869	1.0778e-11	1.2729e-10	0.540693	1
ENSRNOG00000014090	1.09401e-11	1.29078e-10	0.517225	1
ENSRNOG00000020470	1.11339e-11	1.31236e-10	0.518356	1
ENSRNOG00000007128	1.12804e-11	1.32833e-10	-0.516698	1
ENSRNOG00000002899	1.13657e-11	1.33707e-10	-0.543788	1
[truncated: 11,046 more rows]

[truncated: 14 more sheets: in vitro kideny low dose 9h, in vitro kideny low dose 24h, in vitro kideny high dose 9h, in vitro kideny high dose 24h, in vivo liver low dose 8h, in vivo liver high dose 8h, in vivo liver low dose 24h, in vivo liver high dose 24h, in vivo kidney low dose 8h, in vivo kidney low dose 24h, in vivo kidney high dose 8h, in vivo kidney high dose 24h, TG_InVitro_FC, DM_InVivo_FC]
